# Supplementary material for: Cutaneous dysbiosis may amplify barrier dysfunction in patients with atopic dermatitis
Source: Front Microbiol. 2022 Nov 14;13:944365. doi: 10.3389/fmicb.2022.944365 (PMC9701744; doi:10.3389/fmicb.2022.944365)
Supplement: Supplementary file 5 [file Table_1.XLSX]

## Sheet: Q1_bac
#SampleID	EZC25	EZC23	EZC56	EZC81	EZC5	EZC83	EZC19	EZC43	EZC48	EZC58	EZC79	EZC18	EZC4	EZC46	EZC76	EZC37	EZC74	EZC10	EZC11	EZC30	EZC32	EZC38	EZC61	EZC66	EZC75	EZC26	EZC65	EZC9
Disease	AD	AD	CD	AD	AD	AD	AD_CD	AD_CD	AD_CD	CD	AD_CD	AD_CD	AD	AD_CD	AD_CD	CD	CD	CD	CD	CD	CD	CD	CD	CD	CD	CD	CD	CD
Status	A	A	A	A	UA	UA	UA	UA	UA	UA	UA	UA	UA	UA	UA	A	A	UA	UA	UA	UA	UA	UA	UA	UA	UA	UA	UA
Site	NA	RAF	RAF	RAF	NA	NA	NA	NA	NA	NA	NA	RAF	RAF	RAF	RAF	RAF	RAF	NA	NA	NA	NA	NA	NA	NA	NA	RAF	RAF	RAF
Q1 Bac	1	1	1	1	2	2	2	2	2	2	2	2	2	2	2	3	3	4	4	4	4	4	4	4	4	4	4	4		Nares and Retro-Auricular Fold Combined						Nares and Retro-Auricular Fold Combined						Nares and Retro-Auricular Fold Combined						Nares and Retro-Auricular Fold Combined
CodeID	DA597_A_NA	DA597_A_RAF	KA605_A_RAF	WA618_A_RAF	MA584_UA_NA	WA618_UA_NA	KA592_UA_NA	RA603_UA_NA	DA604_UA_NA	KA605_UA_NA	LA609_UA_NA	KA592_UA_RAF	MA584_UA_RAF	RA603_UA_RAF	LA609_UA_RAF	CA601_A_RAF	SA608_A_RAF	GA590_UA_NA	PA591_UA_NA	HA598_UA_NA	NA596_UA_NA	CA601_UA_NA	DA606_UA_NA	TA607_UA_NA	SA608_UA_NA	HA598_UA_RAF	TA607_UA_RAF	GA590_UA_RAF			Welch Two Sample t-test						Welch Two Sample t-test						Welch Two Sample t-test						Welch Two Sample t-test
Patient	5	5	11	16	1	16	4	9	10	11	15	4	1	9	15	8	14	2	3	6	7	8	12	13	14	6	13	2		Q1-(a)	AD_Affected (4)	AD_UnAff (11)				Q1-(b)	CD_Affected (2)	CD_UnAff (11)				Q1-(c)	AD_Aff (4)	CD_Affected (2)				Q1-(d)	AD_UnAff (11)
Description	Nares_affected	Retro_auricular_fold_affected	Retro_auricular_fold_affected	Retro_auricular_fold_affected	Nares_unaffected	Nares_unaffected	Nares_unaffected	Nares_unaffected	Nares_unaffected_atopic_and_allergic_contact_dermititis	Nares_unaffected	Nares_unaffected	Retro_auricular_fold_unaffected	Retro_auricular_fold_affected	Retro_auricular_fold_unaffected	Retro_auricular_fold_unaffected	Retro_auricular_fold_affected	Retro_auricular_fold_affected	Nares_unaffected	Nares	Nares_unaffected	Nares_unaffected	Nares_unaffected	Nares_unaffected	Nares_unaffected	Nares_unaffected	Retro_auricular_fold_unaffected	Retro_auricular_fold_unaffected	Retro_auricular_fold_unaffected			Mean Abun	Mean Abun	Fold Change	t-test			Mean Abun	Mean Abun	Fold Change	t-test			Mean Abun AD	Mean Abun	Fold Change	t-test			Mean Abun
Achromobacter	0.000157431	0.000158692	0	0	0.00024667	0	0	0.000235988	0	0	0.000142545	0	0	0.000136519	0.000337325	0.000529101	0	0	0	0	0	0	0.000218723	0	0	0	0	0		Limnohabitans	0.00946175	0.0330438	-3.49236	0.00686046		Microbispora	3.19387e-05	0.000202353	-6.33566	0.0151762		Peptoniphilus	1.31192e-05	3.19387e-05	-2.43449	0.0187502		Tolumonas	0.000170311
Acidaminobacter	0	0.000238039	0	0	0.000123335	0	0	0	0	0	4.7515e-05	0	0	0	0	0	0	0	0	0	0	0	0	0	0	0	8.88968e-05	0		Dechloromonas	0.00820803	0.0249694	-3.04207	0.0116174		Pseudonocardia	6.38774e-05	0.000153893	-2.4092	0.0257182		Streptosporangium	6.39386e-05	0.000319387	-4.99521	0.0246667		Plesiomonas	1.96525e-05
Acidovorax	0.0013644	0.000555423	0	0.00204604	0.00382338	0.00031068	0.00775194	0.00495575	0.00535714	0.00230061	0.00104533	0.00197141	0.00091835	0.00368601	0.00303593	0.00899471	6.38774e-05	0.000706015	0.000237361	0.00115207	0	0.00684151	0.00131234	0.00489796	0.000248016	0.000154464	0.00026669	0.00092877		Acidovorax	0.000991465	0.00319605	-3.22356	0.0177025		Desulfosporosinus	3.19387e-05	3.87759e-05	-1.21407	0.0264799		Anaerococcus	0.00297243	0.0605099	-20.357	0.0375764		Giesbergeria	6.3276e-05
Acinetobacter	0.0133291	0.00880743	0.0206186	0.0186701	0.0299704	0.008	0.0387597	0.0575811	0.0178571	0.0230061	0.0200988	0.0142928	0.00634497	0.0376792	0.0391297	0.115344	0.000830406	0.00741316	0.000949442	0.00748848	0.0092291	0.054732	0.00415573	0.0669388	0.00322421	0.000926784	0.00488932	0.0166821		Trichococcus	0.00033304	0.00152905	-4.59117	0.0209926		Lysinibacillus	3.19387e-05	2.58288e-05	1.23655	0.0400755		Lactobacillus	0.000325927	0.000159693	2.04096	0.039405		Finegoldia	0.00117328
Actinobacillus	0	0	0	0	0	0.00023301	0	0.000117994	0	0	9.50299e-05	0	0	0	0	0	0	0.000141203	0	0.00115207	0	0	0.00437445	0	0	0	0	0		Mycobacterium	0	8.20923e-05	#DIV/0!	0.0216117		Simiduia	0	1.0734e-05	#DIV/0!	0.0405285		Amycolatopsis	7.26289e-05	0.000127755	-1.75901	0.0401969		Rhodoferax	0.000315964
Actinobaculum	0	0	0	0	0	0	0	0	0	0	0	0	0	0	0	0	0	0	0	0	0	0	0	0	0	0	0	0		Gallionella	0	5.40023e-05	#DIV/0!	0.0251868		Candidatus Portiera	3.19387e-05	3.51135e-05	-1.0994	0.0409468		Propionicimonas	0.000103296	0.000766528	-7.42067	0.0435549		Kushneria	0.000283269
Actinomyces	0.00115449	0.00111085	0	0.000511509	0.000123335	0.000854369	0	0.00165192	0.00178571	0.00153374	0.000332605	0.00147856	0.000584405	0.00122867	0.00371058	0.0010582	6.38774e-05	0.00211805	0.000379777	0	0	0.00342075	0.00393701	0.00244898	0.000496032	0.000154464	0.00026669	0.000357219		Klebsiella	3.96731e-05	0.000348686	-8.78897	0.0261232		Euzebya	6.38774e-05	7.50182e-05	-1.17441	0.0435182		Sphingobium	0.00156158	0.00274132	-1.75548	0.0474162		Uliginosibacterium	1.24108e-05
Actinomycetospora	0	0	0	0	0	0	0	0	0	0	0	0	0	0	0.00067465	0	0	0	0	0	0	0	0	0	0	0	0	0		Desulfovibrio	1.31192e-05	7.99274e-05	-6.09239	0.0426847		Denitrobacter	0.00135469	0.000367622	3.68501	0.045105		Propionibacterium	0.0415038	0.300793	-7.24735	0.0513063		Paenisporosarcina	3.26657e-05
Aeribacillus	0.000262385	0	0	0.000127877	0	0	0	0	0	0	9.50299e-05	0	0	0	0	0	0	0	0	0	0	0	0	0	0	0	0	0		Wautersiella	0	4.36426e-05	#DIV/0!	0.0434759		Streptomyces	0.000319387	0.000596096	-1.86638	0.0492806		Gordonia	4.50885e-05	0.000127755	-2.83342	0.0516649		Chromohalobacter	0.000303108
Aerococcus	0.000314861	0.000317385	0	0.000127877	0	0	0	0.000471976	0	0	9.50299e-05	0	0	0	0	0	0.000127755	0	0	0	0.000542888	0	0	0	0	0.000154464	8.88968e-05	7.14439e-05		Brachymonas	0	0.000103019	#DIV/0!	0.0463466		Oceanobacillus	6.38774e-05	0.000141427	-2.21405	0.0554468		Brevundimonas	1.98365e-05	0.00026455	-13.3365	0.0611397		Sphingobium	0.00140438
Aggregatibacter	0	7.93462e-05	0	0.000127877	0	0	0	0.000117994	0	0.000766871	0	0	0	0	0	0	0	0	0	0.000576037	0	0	0.00284339	0	0	0	0	3.57219e-05		Zoogloea	0.000298427	0.0010242	-3.432	0.0531451		Idiomarina	0.00194767	0.00233968	-1.20127	0.0611971		Agromyces	3.96731e-05	0.000447141	-11.2706	0.0642605		Sporomusa	3.43498e-05
Agrobacterium	5.24769e-05	0	0	0	0.000123335	0	0	0	0	0	0	0	0.000166973	0	0	0	0	0	0	0	0	0	0	0	0	0	0	0		Rhodoplanes	0	3.55323e-05	#DIV/0!	0.0541275		Acidovorax	0.00452929	0.00152229	2.97532	0.0613726		Finegoldia	0.00132905	0.000159693	8.3225	0.0664336		Agromyces	3.35935e-05
Agromyces	0	0.000158692	0	0	0	0.00023301	0	0	0	0	0	0	0	0.000136519	0	0	0.000894283	0	0.000332305	0	0	0	0	0	0.000248016	0.00123571	0.000888968	0.000107166		Citrobacter	0	0.000105851	#DIV/0!	0.054286		Citricoccus	0	6.41832e-06	#DIV/0!	0.0653498		Xenophilus	0.000187387	0.000793651	-4.23536	0.0703586		Thalassomonas	4.57122e-05
Alcanivorax	0.000209908	0.00119019	0	0	0.000123335	0	0	0.00117994	0	0	9.50299e-05	0	8.34864e-05	0.000819113	0	0	0	0	0	0.000576037	0	0	0	0	0	0.000154464	0	0		Acinetobacter	0.0153563	0.0266109	-1.7329	0.0579902		Natronobacillus	0	6.41832e-06	#DIV/0!	0.0653498		Vibrio	0.000130837	0.000127755	1.02412	0.0828971		Dysgonomonas	0.000344097
Alicycliphilus	0.00362091	0.00134889	0	0.00920716	0.00690676	0.00287379	0.0155039	0.00849558	0	0.00613497	0.00860021	0.00197141	0.00233762	0.00750853	0.0182156	0.0259259	0.000638774	0.00345947	0.00109186	0.00230415	0.00108578	0.0216648	0.00393701	0.0285714	0.000496032	0.000463392	0.00302249	0.00160749		Pseudonocardia	0	4.98223e-05	#DIV/0!	0.0615661		Xenophilus	0.000793651	5.92184e-05	13.4021	0.0698454		Nocardioides	0	0	#DIV/0!	0.0854743		Terracoccus	1.67303e-05
Alicyclobacillus	0.00493283	0.000952154	0	0.000127877	0.00407005	0	0	0.00271386	0	0	0.00156799	0.00197141	0.000166973	0.00150171	0.00101198	0.0010582	0.000127755	0	0.000284833	0	0	0.00114025	0	0.000816327	0.000248016	0.00077232	0	0.00100021		Arcobacter	2.62385e-05	0.00027876	-10.6241	0.0619378		Promicromonospora	0	4.31565e-06	#DIV/0!	0.0755523		Demequina	0.00030905	0.000127755	2.41909	0.0858342		Psychromonas	2.62585e-05
Alkalibacterium	5.24769e-05	0	0	0	0	0	0	0	0	0	0	0	0	0	0	0	0	7.06015e-05	4.74721e-05	0	0	0	0	0	0.000496032	0	0	0		Sphingopyxis	0	0.000133007	#DIV/0!	0.0672598		Arthrobacter	9.5816e-05	0.000829821	-8.66056	0.0759094		Methylosarcina	0	0.000159693	#DIV/0!	0.0878824		Delftia	0.000146964
Alloiococcus	5.24769e-05	0.000793462	0	0.000511509	0	0.0208155	0	0.000235988	0	0.248466	0	0	0.000166973	0.00450512	0.000337325	0	0.000127755	0	0.000142416	0	0.0477742	0	0	0	0.403522	0	8.88968e-05	0.000535829		Porphyromonas	1.31192e-05	0.000184336	-14.0509	0.0714456		Chromohalobacter	0	0.000279794	#DIV/0!	0.0811858		Polaribacter	0	0	#DIV/0!	0.0923921		Promicromonospora	5.03365e-05
Ammoniphilus	5.24769e-05	7.93462e-05	0	0	0	0	0	0	0	0	0	0	0	0	0	0	0	0	0	0	0	0	0	0	0	0.000154464	0	0		Idiomarina	0.00847601	0.00254193	3.33448	0.0769905		Methylosarcina	0.000159693	4.94645e-05	3.22845	0.0878824		Bacteroides	0.00257732	0	#DIV/0!	0.101366		Facklamia	0.000524291
Amycolatopsis	5.24769e-05	0.000238039	0	0	0	7.76699e-05	0	0	0	0	0	0	0	0	0	0	0.000255509	0	0.000237361	0	0.000542888	0	0	0	0.000992063	0.000617856	0	3.57219e-05		RS62	0	7.45044e-05	#DIV/0!	0.0827027		Kocuria	0.000953344	0.00274689	-2.88132	0.0898393		Shewanella	0.000490558	0.000825589	-1.68296	0.104131		Salinicoccus	4.40462e-05
Anaerobacillus	5.24769e-05	0	0	0	0.000123335	0	0	0	0	0	0	0	8.34864e-05	0	0	0	0	0	0	0	0	0	0	0	0	0	8.88968e-05	3.57219e-05		Thiomonas	3.19693e-05	0.00015181	-4.74861	0.0892295		Enterococcus	0	0.000245648	#DIV/0!	0.0906559		Bifidobacterium	0.000214296	0.000798467	-3.72599	0.104489		Xylanimicrobium	8.0508e-05
Anaerococcus	0.000262385	0.00119019	0.0103093	0.000127877	0.00382338	0.00023301	0	0.0179351	0.0642857	0.0130368	0.0156324	0.000985707	0.000166973	0.00232082	0.0026986	0.0010582	0.119962	0.0331827	0.0523617	0.031106	0	0	0.0527122	0	0.0210813	0.000154464	0.00026669	0.00335786		Haemophilus	8.44462e-05	0.000961847	-11.3901	0.0958133		Ardenscatena	3.19387e-05	0.000158487	-4.96223	0.0907834		Alicyclobacillus	0.00150322	0.000592978	2.53503	0.104985		Pseudidiomarina	0.000370506
Anaerovorax	0	0	0	0	0	0	0	0	0	0	0	0	0	0	0	0	0	0	0	0	0	0	0	0	0	0	0	0		Peptoniphilus	1.31192e-05	0.00217129	-165.505	0.0961633		Clostridium	3.19387e-05	0.000124375	-3.89418	0.0928498		Denitrobacter	0.000313962	0.00135469	-4.31482	0.105836		Alicyclobacillus	0.00118218
Aneurinibacillus	0.000157431	0.000476077	0	0	0.000370005	0	0	0.000235988	0	0	4.7515e-05	0	0	0	0	0	0	0	0	0	0	0	0	0	0	0	0	3.57219e-05		Methylobacillus	0	0.00012379	#DIV/0!	0.0988202		Cupriavidus	0.000529101	0.000165652	3.19405	0.0929893		Marinilactibacillus	0	0	#DIV/0!	0.110478		Methylocaldum	2.00005e-05
Anoxybacillus	0.00928841	0.00499881	0	0.00242967	0.00444006	0.00031068	0	0.00271386	0	0.000766871	0.00137793	0.00394283	0.000500918	0.00191126	0.000843313	0.000529101	0.000127755	0.000353008	9.49442e-05	0.00518433	0.00162866	0.0022805	0.000218723	0.00326531	0.000248016	0.000926784	0.000444484	0.000964492		Actinobacillus	0	4.05485e-05	#DIV/0!	0.110958		Massilia	0.00026455	2.63022e-05	10.0581	0.0946708		RS62	0	0.00026455	#DIV/0!	0.112288		Shewanella	0.000397086
Aquabacterium	5.24769e-05	0	0	0.000255754	0	0	0	0.000235988	0	0	9.50299e-05	0	0	0	0	0	0	0	0	0	0	0	0	0	0	0	0	0		Photobacterium	0.000117717	1.12123e-05	10.499	0.114651		Pseudoxanthomonas	0.00026455	0	#DIV/0!	0.100818		Flavobacterium	0.000218054	0.000529101	-2.42646	0.115288		Kocuria	0.00324191
Aquicella	5.24769e-05	0	0	0	0	7.76699e-05	0	0	0	0	4.7515e-05	0	0	0.000409556	0	0	0	0	4.74721e-05	0	0	0	0	0	0	0	0	0		Fusobacterium	0	0.000179501	#DIV/0!	0.126782		Xanthomonas	0.00026455	8.39539e-05	3.15114	0.104321		Candidatus Portiera	0.000189715	3.19387e-05	5.93999	0.115349		Salinibacillus	3.43498e-05
Arcobacter	0.000104954	0	0	0	0	0	0	0	0	0.000766871	0	0.000985707	0.000333946	0.000136519	0.000843313	0.0010582	0	7.06015e-05	0.000237361	0	0	0.00570125	0.000437445	0	0	0	0	0.000428663		Sulfurospirillum	0	4.08352e-05	#DIV/0!	0.128132		Saccharothrix	6.38774e-05	8.84498e-05	-1.38468	0.107453		Gemella	3.29558e-05	3.19387e-05	1.03185	0.120653		Brevibacillus	0.000199687
Ardenscatena	0	0	0	0.000127877	0	0	0	0	0	0	0	0	8.34864e-05	0	0	0	6.38774e-05	0	4.74721e-05	0	0	0.00114025	0.000218723	0	0.000248016	0	8.88968e-05	0		Thauera	0.000169208	0.000578395	-3.41825	0.128798		Limnohabitans	0.0625297	0.0137429	4.54996	0.107719		Aerococcus	0.000190031	6.38774e-05	2.97493	0.122504		Haererehalobacter	0.000510997
Arenimonas	0.00110202	0.000317385	0	0.000127877	0	0	0	0.000117994	0	0	0.00047515	0	0	0.000136519	0.000168663	0	0	0.000141203	0	0	0	0	0	0	0	0.000154464	0	0		Cellvibrio	0.000149371	1.50463e-05	9.92746	0.130901		Propionicimonas	0.000766528	0.000332922	2.30243	0.110771		Faecalibacterium	3.93577e-05	6.38774e-05	-1.623	0.131553		Methylibium	0.000289993
Arsenicicoccus	0	0.000238039	0	0	0	0	0	0	0	0	0	0	0	0.000136519	0	0	0	7.06015e-05	0	0	0	0	0	0	0.000248016	0	0	0		Schlegelella	0	4.19234e-05	#DIV/0!	0.131487		Amycolatopsis	0.000127755	0.000220535	-1.72624	0.110863		Enhydrobacter	0.000875136	0.00207542	-2.37154	0.138061		Sutterella	2.1939e-05
Arthrobacter	0.00419815	0.00357058	0	0.00230179	0.00197336	0.00023301	0	0.00153392	0	0	0.000807754	0.00197141	0.000834864	0.00341297	0.0026986	0	0.000191632	0.000494211	0.000807026	0.00230415	0.00217155	0	0.000218723	0.000816327	0.000496032	0.000463392	0.000177794	0.00117882		Polaribacter	0	3.74708e-05	#DIV/0!	0.144352		Rhodoplanes	0	1.40422e-05	#DIV/0!	0.111525		Achromobacter	0.00251763	9.5816e-05	#VALUE!	0.138987		Candidatus Portiera	0.000144506
Asticcacaulis	0	0	0	0	0	0	0	0	0	0	0	0	0	0	0	0	0	0	0	0	0	0	0	0	0	0	0	0		KD1-23	0.00101972	0.00223849	-2.19521	0.149548		Demequina	0.000127755	0.000250848	-1.96351	0.111945		Massilia	0	0.00026455	#DIV/0!	0.144621		Pleomorphomonas	1.24108e-05
Atopobium	0	0.000158692	0	0	0.000123335	0.00015534	0	0	0	0	0	0	0	0.000546075	0	0	6.38774e-05	7.06015e-05	0	0	0.000542888	0	0	0	0	0	8.88968e-05	3.57219e-05		Oceanobacillus	0.000176912	4.18656e-05	4.22571	0.152077		Atopobium	3.19387e-05	6.71008e-05	-2.10092	0.118254		Limnobacter	4.50885e-05	3.19387e-05	1.41172	0.145719		Dermacoccus	0.000686287
Azoarcus	0.000419815	7.93462e-05	0	0	0.000370005	0	0	0.000471976	0	0	4.7515e-05	0	0.000333946	0.000409556	0.000168663	0.0010582	0	0.000211805	0	0.000576037	0.000542888	0	0	0.000816327	0.000248016	0	0	7.14439e-05		Leptothrix	6.39386e-05	0.000201648	-3.15378	0.152792		Giesbergeria	0.000529101	1.0734e-05	49.2922	0.119789		Microlunatus	3.19693e-05	0.000127755	-3.99617	0.147525		BD2-6	1.96525e-05
Azospira	0.000314861	0.000238039	0	0.00294118	0.00111001	0.000621359	0	0.00271386	0.00357143	0.000766871	0.00114036	0.00147856	0.000166973	0.000682594	0.00354191	0.0021164	0.000191632	0.000353008	9.49442e-05	0	0	0.004561	0	0.00897959	0.000496032	0.000154464	0.000444484	0.000464385		Vibrio	0.000130837	3.7639e-05	3.47609	0.154182		Sulfurospirillum	0	0.00011229	#DIV/0!	0.122495		Novosphingobium	0.00128487	0.00218028	-1.69688	0.148106		Streptomyces	0.000389518
Azospirillum	0	0	0	0	0	0	0	0	0	0	0	0.000985707	0	0	0	0	0.000127755	0	4.74721e-05	0	0	0	0	0	0	0	0	0		Methyloversatilis	1.98365e-05	0.00061843	-31.1763	0.161087		Mycobacterium	0.000392305	9.21865e-05	4.25556	0.122839		Thermoanaerobacterium	0.000422231	0	#DIV/0!	0.153152		Simiduia	3.20633e-05
Azovibrio	0	0	0	0	0	0	0	0	0	0	0	0	0	0	0	0	0	7.06015e-05	0	0	0	0	0	0	0	0	8.88968e-05	0.000571551		Methylophaga	0.000124119	3.98679e-05	3.11327	0.161698		Gemella	3.19387e-05	0.000200347	-6.27286	0.123306		Chryseobacterium	0.00362349	0.00320654	1.13003	0.154422		Micrococcus	0.00317681
Bacillus	0.155909	0.0791875	0.0206186	0.0503836	0.100025	0.0121165	0.0697674	0.079646	0.0464286	0.0276074	0.0297444	0.0793494	0.0249624	0.0869625	0.0465509	0.0809524	0.014564	0.0187094	0.0166627	0.13076	0.0271444	0.132269	0.0100612	0.0636735	0.00421627	0.0179178	0.0296915	0.0314353		Erysipelothrix	2.62385e-05	0.00016395	-6.24845	0.167154		Microlunatus	0.000127755	0.000225966	-1.76875	0.126142		Moryella	0	0	#DIV/0!	0.16695		Luteimonas	1.5333e-05
Bacteroides	0	0	0.0103093	0	0	0	0	0.000235988	0	0	9.50299e-05	0	0	0	0	0	0	0.000353008	0.000189888	0	0	0	0	0	0	0	0.000177794	0		Fusibacter	0	1.46506e-05	#DIV/0!	0.167196		Wautersiella	0.00026455	8.06298e-05	3.28105	0.127184		Yaniella	3.19693e-05	3.19387e-05	1.00096	0.167477		Lactobacillus	0.000220506
BD2-13	5.24769e-05	0	0	0	0.000123335	0	0	0	0	0	4.7515e-05	0	0	0	0.000168663	0	0	7.06015e-05	0	0	0	0	0	0	0	0	0	0		Euzebya	0	1.62288e-05	#DIV/0!	0.167871		Sarcina	0	4.04368e-05	#DIV/0!	0.127288		Cloacibacterium	0.0586464	0.135409	-2.30891	0.168294		Segniliparus	5.26662e-05
BD2-6	0	0	0	0.000127877	0	0	0	0	0	0	4.7515e-05	0	0	0	0.000168663	0	0	0	0	0	0	0	0	0	0	0	0	0		Rahnella	0	2.82916e-05	#DIV/0!	0.168542		Geobacillus	6.38774e-05	0.000428557	-6.70907	0.12854		Elizabethkingia	0.000383632	0.000793651	-2.06878	0.169757		Alcanivorax	0.000209173
Bdellovibrio	0	7.93462e-05	0	0.000127877	0	0	0	0	0	0	0	0	0	0	0	0.000529101	6.38774e-05	7.06015e-05	0	0	0	0	0	0.000816327	0	0	0	0		Mariprofundus	0	1.93658e-05	#DIV/0!	0.169612		Faecalibacterium	6.38774e-05	6.13815e-05	1.04066	0.129239		Azovibrio	0	0	#DIV/0!	0.169971		Selenomonas	0.000169399
Bergeriella	0	0	0	0	0	0	0	0	0	0	0	0	0	0.000136519	0	0	0	0.000141203	0	0	0	0	0	0	0	0	0	0		Verminephrobacter	0	3.77575e-05	#DIV/0!	0.175094		Schlegelella	0	6.41832e-06	#DIV/0!	0.133681		Pelotomaculum	3.19693e-05	6.38774e-05	-1.99808	0.173144		Clostridium	7.77277e-05
Bifidobacterium	0.000314861	0.000158692	0	0.000383632	0.000370005	0.00170874	0	0.000471976	0	0	0.000237575	0.000492854	0.000333946	0.000682594	0	0	0.00159693	0.00430669	0.000474721	0	0	0	0.000656168	0	0.000248016	0.00247142	0.00160014	0		Williamsia	0	0.000460725	#DIV/0!	0.178109		BD2-13	0	6.41832e-06	#DIV/0!	0.134603		Congregibacter	7.1327e-05	0	#DIV/0!	0.173797		Desulfotomaculum	0.000176655
Blautia	0	0	0	0	0.000616675	0	0	0	0.00535714	0	0	0	0	0	0.000168663	0	0.000191632	0.00882519	0	0	0	0	0	0	0	0	0	3.57219e-05		Aerococcus	0.000190031	5.1546e-05	3.68662	0.178306		Yersinia	0	6.41832e-06	#DIV/0!	0.134603		Zoogloea	0.000298427	0.00135469	-4.53943	0.181552		Rummeliibacillus	1.67303e-05
Bosea	0	0	0	0	0	0	0	0	0	0	4.7515e-05	0	0	0	0	0	0	0	0	0	0	0	0	0	0	0	0	0		Massilia	0	4.01545e-05	#DIV/0!	0.179794		Tsukamurella	0	9.47412e-05	#DIV/0!	0.140648		Pseudoxanthomonas	1.98365e-05	0.00026455	-13.3365	0.181849		Limnobacter	2.64267e-05
Brachybacterium	0.0118073	0.00729985	0	0.0056266	0.00715343	0.00031068	0.0155039	0.00271386	0.00178571	0	0.00156799	0.00394283	0.000417432	0.00259386	0.00185529	0.0015873	0.000447141	0.000847218	0.000427249	0.00576037	0	0.00114025	0.000218723	0.00244898	0.000248016	0.00123571	0.000622278	0.00107166		Streptosporangium	6.39386e-05	0.000324997	-5.08295	0.184004		Burkholderia	0.000360366	0.000337691	1.06715	0.144507		Giesbergeria	6.39386e-05	0.000529101	-8.27513	0.184266		Sporosarcina	2.95287e-05
Brachymonas	0	0	0	0	0.000123335	7.76699e-05	0	0.000353982	0	0	0	0	0	0.000409556	0.000168663	0.000529101	0	7.06015e-05	4.74721e-05	0	0	0	0	0.000816327	0	0	0	0		Ornithinibacillus	0	2.3972e-05	#DIV/0!	0.184785		Ramlibacter	0.000793651	0.000559324	1.41895	0.147605		Comamonas	0.00679151	0.0110382	-1.62529	0.185889		Lentibacillus	6.6514e-05
Bradyrhizobium	0	0	0	0	0.000123335	0	0	0	0	0	0	0	0	0.000546075	0	0	0	0	0	0	0	0.00114025	0	0	0	0	0	3.57219e-05		Saccharothrix	0	2.17115e-05	#DIV/0!	0.187583		Georgenia	0.00026455	5.66826e-05	4.66722	0.148701		Selenomonas	0.000273135	0	#DIV/0!	0.187185		Kitasatospora	1.24108e-05
Brevibacillus	0.000472292	0.000396731	0	0.000127877	0.000370005	0	0	0.000707965	0	0	4.7515e-05	0.000492854	0	0.000409556	0.000168663	0.0021164	0	0.000141203	0	0	0	0	0	0	0	0	0	0.000250054		Enhydrobacter	0.000875136	0.00257703	-2.94472	0.192988		Bifidobacterium	0.000798467	0.000887015	-1.1109	0.148862		Streptomyces	0.000503195	0.000319387	1.5755	0.188789		Macrococcus	4.48049e-05
Brevibacterium	0.00199412	0.000793462	0	0.000383632	0.000123335	7.76699e-05	0	0.000825959	0	0	0	0	0	0.000409556	0.000337325	0	0	0.000141203	0	0	0	0	0	0	0	0.000154464	0	3.57219e-05		Trueperella	1.31192e-05	0.000106028	-8.0819	0.193356		Planomicrobium	0	4.69743e-05	#DIV/0!	0.150048		Ruminococcus	0.000196117	0	#DIV/0!	0.190765		Janthinobacterium	0.000412844
Brevundimonas	0	7.93462e-05	0	0	0	0	0.00775194	0	0.00178571	0	0	0	0	0.000682594	0.00067465	0.000529101	0	0	0	0	0	0	0	0	0	0	0	0.000285776		Brevundimonas	1.98365e-05	0.000990445	-49.9303	0.193955		Sphingopyxis	0.000793651	1.23972e-05	64.0187	0.155895		Citrobacter	0	0.0010582	#DIV/0!	0.19161		Chryseobacterium	0.0019412
Burkholderia	0.000104954	0.000952154	0	0.000127877	0.000123335	0	0	0.000235988	0	0	0.000142545	0.000492854	0.000166973	0	0	0.000529101	0.000191632	0.000211805	0.000189888	0.00230415	0	0	0	0	0.000248016	0.000617856	0	0.000142888		Ammoniphilus	3.29558e-05	0	#DIV/0!	0.194644		Citrobacter	0.0010582	6.4949e-06	162.928	0.160323		Pseudonocardia	0	6.38774e-05	#DIV/0!	0.192844		Virgibacillus	0.00130455
Butyrivibrio	0	0	0	0	0.000123335	0	0	0	0	0	0	0	0	0	0	0	0	7.06015e-05	0	0	0	0	0.000218723	0	0	0	0	0		Tuberibacillus	3.29558e-05	0	#DIV/0!	0.194644		Agromyces	0.000447141	0.000255651	1.74903	0.166833		Ardenscatena	3.19693e-05	3.19387e-05	1.00096	0.193142		Marinobacter	0.000122674
C39	0	0	0	0	0.000123335	0	0	0	0	0	0	0	0	0	0	0.000529101	0	0	4.74721e-05	0	0	0	0	0	0.000248016	0	0	0		Geobacillus	0.00128055	0.000486073	2.63448	0.195486		Plesiocystis	0	4.31565e-06	#DIV/0!	0.16689		Sphingopyxis	0	0.000793651	#DIV/0!	0.194065		Citricoccus	4.32756e-05
Campylobacter	5.24769e-05	0	0	0	0	0	0	0	0	0	0	0	0	0	0.00202395	0	0	0.00254165	0	0	0	0	0.00240595	0	0	0	0	0.00196471		Bdellovibrio	5.18059e-05	0	#DIV/0!	0.198679		Bergeriella	0	1.28366e-05	#DIV/0!	0.166956		Euzebya	0	6.38774e-05	#DIV/0!	0.196391		Natronobacillus	6.15487e-05
Candidatus Accumulibacter	5.24769e-05	0	0	0	0	0	0	0	0	0	0	0	0	0	0	0.000529101	0	7.06015e-05	0	0	0	0	0	0	0	0	0	3.57219e-05		Lysinibacillus	1.31192e-05	5.93055e-05	-4.5205	0.20081		Pleomorphomonas	0	1.29469e-05	#DIV/0!	0.166995		Salmonella	7.70578e-05	0	#DIV/0!	0.199528		Planomicrobium	9.52083e-05
Candidatus Portiera	0.000472292	0.000158692	0	0.000127877	0.000123335	0.00023301	0	0	0	0	0.000237575	0	0.000417432	0.000409556	0.000168663	0	6.38774e-05	0	0	0	0	0	0	0	0	0.000154464	8.88968e-05	0.000142888		Nocardia	1.98365e-05	5.95122e-05	-3.00013	0.207997		Yaniella	3.19387e-05	6.41832e-06	4.97617	0.167477		Segniliparus	7.90308e-05	0	#DIV/0!	0.199659		Phenylobacterium	3.06659e-05
Candidatus Xiphinematobacter	0	0	0	0	0	0	0	0.000235988	0	0	0	0	0	0	0	0	0	0	0	0	0	0	0	0	0	0	0	0		Flavobacterium	0.000218054	0.000687253	-3.15175	0.2093		Dermabacter	0	1.72626e-05	#DIV/0!	0.167713		Methylocaldum	2.62385e-05	0	#DIV/0!	0.199659		Cardiobacterium	1.94717e-05
Capnocytophaga	5.24769e-05	0	0	0	0.000123335	0	0	0	0	0.000766871	0	0	0	0	0.000337325	0	0	7.06015e-05	4.74721e-05	0	0	0	0.00174978	0	0.000496032	0.000154464	0	0		Capnocytophaga	1.31192e-05	0.000111594	-8.50612	0.209957		Macrococcus	0	5.2367e-05	#DIV/0!	0.168311		Promicromonospora	5.91942e-05	0	#DIV/0!	0.20438		Brachybacterium	0.00344045
Cardiobacterium	5.24769e-05	0	0	0.000127877	0	7.76699e-05	0	0	0	0	0	0	0	0.000136519	0	0	0	0	0	0	0	0	0.000437445	0	0	0.000154464	0	0		Sediminibacillus	0	1.55318e-05	#DIV/0!	0.210426		Oribacterium	0	3.64072e-05	#DIV/0!	0.168541		KD1-23	0.00101972	0.00614853	-6.02965	0.20807		Yaniella	1.12123e-05
Catonella	0	0	0	0	0	7.76699e-05	0	0	0	0	0	0	0	0	0.000337325	0	0	0	0	0	0	0	0	0	0	0	0	0		Alicycliphilus	0.00354424	0.00714075	-2.01475	0.213261		Rahnella	0	0	#DIV/0!	0.168542		Saccharothrix	0	6.38774e-05	#DIV/0!	0.209974		Sarcina	2.29226e-05
Cellulomonas	0.000787154	0.000555423	0	0.000255754	0.000616675	0	0	0.000471976	0	0	0.00019006	0	0	0.000546075	0	0	0	0.000141203	0.000142416	0	0	0	0	0.000816327	0	0.000154464	0	0.000142888		Anaerococcus	0.00297243	0.0110108	-3.7043	0.217968		Campylobacter	0	0.000628392	#DIV/0!	0.169901		Propionivibrio	5.91942e-05	0	#DIV/0!	0.211499		Aquabacterium	3.00926e-05
Cellvibrio	0.000262385	7.93462e-05	0	0.000255754	0	0	0	0.000117994	0	0	4.7515e-05	0	0	0	0	0	0	0	0	0	0	0	0	0	0	0	0	0		Pontibacillus	0.000187743	2.24245e-05	8.37219	0.225228		Fusibacter	3.19387e-05	0	#DIV/0!	0.17103		Azospirillum	0	6.38774e-05	#DIV/0!	0.213103		Gemella	1.41218e-05
Chromohalobacter	0.0006822	0.000634769	0	0	0.00111001	0.00015534	0	0	0	0	0.00028509	0.00147856	0	0.000136519	0.000168663	0	0	0.000211805	0	0.00172811	0	0	0	0.000816327	0	0	0	0.000321497		Tsukamurella	0	4.91606e-05	#DIV/0!	0.230263		Leucobacter	0	8.29848e-05	#DIV/0!	0.175462		Mariprofundus	0	9.5816e-05	#DIV/0!	0.214639		Cupriavidus	8.93197e-05
Chryseobacterium	0.000524769	7.93462e-05	0.0103093	0.00358056	0.00222003	0.000854369	0	0.00377581	0.00178571	0.00230061	0.00152048	0.000985707	0.000417432	0.00327645	0.00421656	0.00634921	6.38774e-05	0.000564812	9.49442e-05	0.00115207	0	0	0.000656168	0.00897959	0.000496032	0	0.000800071	0.000642995		WAL_1855D	0	8.79887e-05	#DIV/0!	0.231259		Alkalibacterium	0	5.58278e-05	#DIV/0!	0.175806		Natronobacillus	0.000125106	0	#DIV/0!	0.214647		Plesiocystis	4.31954e-06
Citricoccus	0.000314861	7.93462e-05	0	0	0.000123335	0	0	0	0	0	4.7515e-05	0	0	0.000136519	0.000168663	0	0	7.06015e-05	0	0	0	0	0	0	0	0	0	0		Dyadobacter	4.50885e-05	0	#DIV/0!	0.232767		Facklamia	0.000793651	0.000804687	-1.01391	0.178175		Citricoccus	9.85519e-05	0	#DIV/0!	0.214647		Streptococcus	0.00625565
Citrobacter	0	0	0	0	0.000123335	0	0	0	0	0	9.50299e-05	0	0.000166973	0.000273038	0.000505988	0.0021164	0	0	0	0	0	0	0	0	0	0	0	7.14439e-05		Kineosporia	4.50885e-05	0	#DIV/0!	0.232767		Shewanella	0.000825589	0.000247967	3.32943	0.178996		Gallionella	0	0	#DIV/0!	0.214647		Syntrophomonas	2.36231e-05
Cloacibacterium	0.0320109	0.0126954	0.0309278	0.158951	0.111248	0.0476117	0.147287	0.209912	0.0839286	0.0973926	0.0754063	0.0418926	0.0208716	0.119454	0.246585	0.266667	0.00415203	0.0273228	0.00764301	0.0213134	0.0135722	0.18358	0.0358705	0.293878	0.0138889	0.00478838	0.0356476	0.0278631		Enterobacter	0.000227416	0.000443228	-1.94898	0.233152		Methylocaldum	0	0	#DIV/0!	0.180308		Pseudomonas	0.00294683	0.00488966	-1.65929	0.215019		Aneurinibacillus	5.94098e-05
Clostridium	0.000262385	7.93462e-05	0	0.000127877	0	7.76699e-05	0	0	0	0	0	0	0.000166973	0.000273038	0.000337325	0	6.38774e-05	0.00105902	4.74721e-05	0	0	0	0	0	0	0.000154464	0	0.000107166		Yersinia	0	1.96525e-05	#DIV/0!	0.233794		Ornithinibacillus	0	0	#DIV/0!	0.184785		Enterococcus	5.18059e-05	0	#DIV/0!	0.21503		Burkholderia	0.000105609
Cohnella	0.000157431	0	0	0	0.00024667	0	0	0.000117994	0	0	0	0	8.34864e-05	0.000273038	0	0	0	0	0	0	0	0	0	0	0	0	0	0		Veillonella	5.91942e-05	0.000958673	-16.1954	0.234633		Ruminococcus	0	0.000282767	#DIV/0!	0.185327		Limnohabitans	0.00946175	0.0625297	-6.60868	0.215421		Thermoanaerobacterium	0.0001643
Collimonas	0.000104954	0	0	0	0	7.76699e-05	0	0	0	0	0	0	0	0	0	0	0	0	0	0	0	0	0	0	0	0.000154464	0	0		Brevibacterium	0.000792804	0.000161259	4.91635	0.240458		Cloacibacterium	0.135409	0.060488	2.23862	0.186022		Acidovorax	0.000991465	0.00452929	-4.56828	0.215794		Roseburia	3.29237e-05
Collinsella	0	0	0	0	0	0	0	0	0	0	0	0	0	0	0	0	0	0.00169444	0	0	0	0	0	0	0	0	0	0		Propionibacterium	0.0415038	0.104836	-2.52594	0.240998		Roseburia	3.19387e-05	4.93812e-05	-1.54613	0.186067		Salinicoccus	5.27923e-05	0	#DIV/0!	0.215992		Perlucidibaca	2.62585e-05
Comamonas	0.00377834	0.00190431	0	0.0214834	0.00789344	0.0056699	0.0310078	0.0164012	0.00714286	0.0115031	0.00803003	0.00443568	0.00242111	0.0159727	0.0315399	0.0216931	0.000383264	0.00423609	0.00218372	0	0.000542888	0.0125428	0.00349956	0.0473469	0.0014881	0.000463392	0.00328918	0.00253626		Marina	1.31192e-05	4.91972e-05	-3.75001	0.241658		Staphylococcus	0.110553	0.168161	-1.52109	0.187369		HTCC2207	2.62385e-05	0	#DIV/0!	0.216023		Propionivibrio	2.14535e-05
Congregibacter	0.000157431	0	0	0.000127877	0.000123335	0	0	0	0	0	0	0	0	0	0	0	0	0	0	0	0	0	0.000218723	0	0	0.000154464	0	3.57219e-05		Thermincola	3.29558e-05	4.31954e-06	7.62946	0.244928		Arsenicicoccus	0	2.89652e-05	#DIV/0!	0.189967		Lysinibacillus	1.31192e-05	3.19387e-05	-2.43449	0.220234		Nesterenkonia	0.0170891
Coprococcus	0.000419815	0	0	0.000127877	0	0	0	0	0	0	0	0	0	0	0	0	0	0.00254165	0	0	0	0	0	0	0	0.000154464	0	0		Demequina	0.00030905	5.80191e-05	5.32669	0.245059		Z-35	0	6.41832e-06	#DIV/0!	0.189967		Rhodocyclus	6.49251e-05	0.00026455	-4.0747	0.220938		Microbispora	8.45248e-05
Corynebacterium	0.003411	0.369912	0.123711	0.0401535	0.176492	0.0343301	0	0.161888	0.233929	0.256135	0.447021	0.0128142	0.289531	0.0359044	0.0123124	0.0021164	0.0113063	0.612609	0.405222	0.150922	0.304017	0.022805	0.169948	0.0114286	0.451141	0.0242508	0.00328918	0.241052		Actinomyces	0.000694212	0.00120763	-1.73956	0.245077		Jeotgalicoccus	0	5.99215e-05	#DIV/0!	0.192186		Brachymonas	0	0.00026455	#DIV/0!	0.223209		Collimonas	7.0609e-06
Crenothrix	5.24769e-05	0	0	0	0	0	0	0	0	0	0	0	0	0	0	0	0	0	0	0.000576037	0	0	0	0	0	0	0	0		Hydrogenophilus	1.31192e-05	0.000202563	-15.4402	0.24561		Polynucleobacter	3.19387e-05	0	#DIV/0!	0.196545		Butyrivibrio	0	0	#DIV/0!	0.223648		Acidaminobacter	1.55318e-05
Cupriavidus	5.24769e-05	0.000714116	0	0.000127877	0.00024667	0	0	0	0	0	9.50299e-05	0	0.000166973	0.000136519	0.000337325	0.0010582	0	7.06015e-05	4.74721e-05	0	0	0	0	0.00163265	0	0	0	7.14439e-05		Congregibacter	7.1327e-05	1.12123e-05	6.36151	0.24628		Xylanimicrobium	0	0	#DIV/0!	0.196705		Lentibacillus	0.000118388	0	#DIV/0!	0.225487		LCP-6	2.89999e-05
Curvibacter	0.00173174	0.000238039	0	0	0.000123335	0	0	0	0	0	0	0	8.34864e-05	0	0	0	0	0	0	0	0	0	0	0	0	0	0	0		Herbaspirillum	0.00297766	0	#DIV/0!	0.247373		Methylibium	0.000857528	0.000557708	1.53759	0.19684		Knoellia	3.96731e-05	0	#DIV/0!	0.226077		Xanthomonas	5.44572e-05
Dechloromonas	0.0168451	0.00626835	0	0.00971867	0.0299704	0.00497087	0.0387597	0.0489676	0.0232143	0.023773	0.0116412	0.0192213	0.00960094	0.0446416	0.0199022	0.0952381	0.00095816	0.0124965	0.00109186	0.0167051	0.00597177	0.0649943	0.00743657	0.0326531	0.00248016	0.000617856	0.00231132	0.00675145		Hyphomicrobium	0	5.67256e-05	#DIV/0!	0.247405		Phenylobacterium	0	1.28366e-05	#DIV/0!	0.204364		Actinobacillus	0	0	#DIV/0!	0.226255		Arthrobacter	0.00122417
Dehalobacterium	0	0	0	0	0	0	0	0	0	0	0	0	0	0	0	0	6.38774e-05	0	0	0	0	0	0	0	0	0	0	0		Catonella	0	3.77268e-05	#DIV/0!	0.24829		Variovorax	0	2.25469e-05	#DIV/0!	0.205543		Kushneria	0.000288267	0.00026455	1.08965	0.226298		Jeotgalicoccus	1.57e-05
Deinococcus	0	0	0	0	0	0	0	0.000117994	0	0	0	0	0	0.000955631	0	0	0	0	0.000142416	0	0	0	0	0	0	0	0	0		Bradyrhizobium	0	6.08555e-05	#DIV/0!	0.249624		RS62	0.00026455	1.93315e-05	13.6849	0.211845		Dechloromonas	0.00820803	0.0480981	-5.85989	0.229383		Ardenscatena	7.58967e-06
Delftia	0.000104954	0.000317385	0	0.000255754	0.00024667	0.00015534	0	0	0	0.000766871	0.000142545	0	0	0.000136519	0.000168663	0	6.38774e-05	0.000141203	4.74721e-05	0	0	0	0	0.000816327	0	0.000154464	0	0		Aeribacillus	9.75654e-05	8.63908e-06	11.2935	0.251292		Janibacter	3.19387e-05	8.63129e-06	3.70034	0.214722		Acinetobacter	0.0153563	0.0580872	-3.78263	0.229988		Cellulomonas	0.00016589
Demequina	0.000314861	0.000793462	0	0.000127877	0.00024667	0	0	0.000117994	0	0	0.00019006	0	8.34864e-05	0	0	0	0.000255509	0.000423609	4.74721e-05	0	0.000542888	0	0	0	0.000248016	0.00139018	0	0.000107166		Cloacibacterium	0.0586464	0.109235	-1.86261	0.253917		Terracoccus	0	5.2367e-05	#DIV/0!	0.21539		Simiduia	5.24769e-05	0	#DIV/0!	0.237756		Sinomonas	6.10939e-05
Denitrobacter	0.000104954	0	0	0.0011509	0.000123335	0.00023301	0	0.000353982	0	0	0.000522665	0.000492854	8.34864e-05	0.00150171	0.00252994	0.0026455	6.38774e-05	0.000211805	4.74721e-05	0	0.000542888	0.00114025	0.000218723	0.00163265	0	0	0	0.000250054		Hydrogenophaga	0.00133144	0.00290259	-2.18004	0.255156		Haemophilus	0	0.00256219	#DIV/0!	0.216459		Brevibacterium	0.000792804	0	#DIV/0!	0.238536		Pelotomaculum	7.0609e-06
Dermabacter	0	0.000476077	0	0	0	0	0	0	0	0	0	0	0	0	0.000168663	0	0	0	0.000189888	0	0	0	0	0	0	0	0	0		Oerskovia	5.82078e-05	1.07267e-05	5.42642	0.259875		Rummeliibacillus	0	1.94847e-05	#DIV/0!	0.217994		Alkalibacterium	1.31192e-05	0	#DIV/0!	0.239344		Halobacillus	4.31954e-06
Dermacoccus	0.000524769	0.00293581	0	0.000383632	0.00271337	0.00023301	0	0.000707965	0.00178571	0	0.000997814	0	0.000500918	0.000273038	0.000337325	0.0021164	6.38774e-05	0.000706015	0.000332305	0.00115207	0.000542888	0.013683	0.000656168	0	0.000248016	0.000926784	0.000533381	0.000678717		Coprococcus	0.000136923	0	#DIV/0!	0.260596		Syntrophomonas	0	4.31565e-06	#DIV/0!	0.218062		Trichococcus	0.00033304	0.00376758	-11.3127	0.239547		Ruminococcus	5.73974e-05
Desulfosporosinus	0.000104954	0	0	0	0	0	0	0	0	0	9.50299e-05	0	8.34864e-05	0.000136519	0	0	6.38774e-05	0	4.74721e-05	0	0	0	0.000218723	0	0	0	8.88968e-05	7.14439e-05		Knoellia	3.96731e-05	0.000253854	-6.39864	0.260968		Sporolactobacillus	0	0	#DIV/0!	0.219261		Micrococcus	0.00535139	0.000328428	16.294	0.239551		Variovorax	5.96262e-05
Desulfotomaculum	0.0006822	0.000158692	0	0.000255754	0.00024667	0.00015534	0	0.000353982	0	0	0.00019006	0.000492854	0.000166973	0	0.000337325	0	0.000127755	0.000141203	4.74721e-05	0	0	0.00114025	0	0.000816327	0.000248016	0.000308928	8.88968e-05	7.14439e-05		Leptotrichia	1.31192e-05	0.000339272	-25.8606	0.261874		Oscillospira	0	1.60841e-05	#DIV/0!	0.220525		LCP-6	6.49251e-05	0	#DIV/0!	0.239634		Arsenicicoccus	1.24108e-05
Desulfotomaculum_Desulfovirgula	0	0	0	0	0	7.76699e-05	0	0	0	0	0	0	0	0	0	0	0	0	0	0	0	0	0.000218723	0	0	0	0	0		Zobellella	1.98365e-05	6.677e-05	-3.36601	0.262667		Proteus	0.00026455	0	#DIV/0!	0.224587		Rubrobacter	6.39386e-05	3.19387e-05	2.00192	0.240344		Sphingobacterium	2.60597e-05
Desulfovibrio	5.24769e-05	0	0	0	0.000123335	7.76699e-05	0	0.000235988	0	0	0.00019006	0	8.34864e-05	0	0.000168663	0	0	0	4.74721e-05	0	0	0	0	0	0	0.000154464	0	0		Prevotella	0.000201848	0.000577903	-2.86306	0.263538		Rhodobacter	0.00026455	0	#DIV/0!	0.224587		Prevotella	0.000201848	3.19387e-05	6.31987	0.245106		Anoxybacillus	0.00152798
Devosia	0	0	0	0.000511509	0	0	0	0	0	0	0	0	0	0	0	0	0	0	0	0	0	0	0	0	0.000248016	0	0	0		Arthrobacter	0.00251763	0.00122417	2.0566	0.26404		Verminephrobacter	0.00026455	0	#DIV/0!	0.224587		Xanthomonas	0.0001894	0.00026455	-1.39678	0.249164		Rubrobacter	1.07267e-05
Dialister	0	0	0	0.000127877	0	0	0	0.000707965	0	0	4.7515e-05	0	8.34864e-05	0	0	0	0.000127755	0.0120023	0	0	0	0	0.000437445	0	0.000744048	0	8.88968e-05	0.00200043		Marinilactibacillus	0	0.000326578	#DIV/0!	0.26478		Comamonas	0.0110382	0.00710263	1.5541	0.229989		Tolumonas	0.000173952	0.000296489	-1.70443	0.251317		Geobacillus	0.000486073
Diaphorobacter	0.00634971	0.00238039	0	0.0126598	0.0098668	0.00240777	0.00775194	0.0223009	0.00357143	0.0053681	0.00684216	0.0064071	0.00192019	0.00914676	0.0168663	0.0343915	0.000894283	0.00338887	0.000854498	0.00115207	0.00162866	0.0193843	0.00131234	0.0261224	0.00322421	0.00123571	0.00248911	0.00239337		Pseudoxanthomonas	1.98365e-05	0.000135609	-6.8363	0.265414		HTCC	0	3.97678e-05	#DIV/0!	0.230241		Rothia	0.00156636	0.000424244	3.69213	0.25211		Rhodobacter	1.5333e-05
Dietzia	0	7.93462e-05	0	0.000255754	0	7.76699e-05	0	0.000235988	0	0	0	0	0	0.000136519	0.00202395	0	0	7.06015e-05	0.00109186	0	0	0	0.000218723	0	0	0.000154464	8.88968e-05	7.14439e-05		Lysobacter	0.000122146	0	#DIV/0!	0.270372		Bdellovibrio	0.000296489	8.06298e-05	3.67716	0.233531		Jeotgalicoccus	6.39386e-05	0	#DIV/0!	0.252348		Paludibacter	1.07267e-05
Dorea	0	0	0	0	0	0	0	0	0.00178571	0	0	0	0	0	0	0	0	0.00105902	0	0	0	0	0	0	0	0	0	0		Blautia	0	0.000558407	#DIV/0!	0.274645		BD2-6	0	0	#DIV/0!	0.233794		Kingella	7.1327e-05	0	#DIV/0!	0.253315		Salinispora	1.07267e-05
Dyadobacter	5.24769e-05	0	0	0.000127877	0	0	0	0	0	0	0	0	0	0	0	0	0	0	9.49442e-05	0	0	0	0	0	0	0	0	3.57219e-05		Serratia	1.31192e-05	0.000364901	-27.8142	0.275202		Plesiomonas	0	0	#DIV/0!	0.233794		Diaphorobacter	0.00534748	0.0176429	-3.29929	0.253543		Arenimonas	8.16659e-05
Dysgonomonas	5.24769e-05	0	0	0.00153453	0.00234336	0.00015534	0	0.000471976	0	0.000766871	4.7515e-05	0	0	0	0	0.0037037	0	7.06015e-05	9.49442e-05	0	0	0.0022805	0.000437445	0.000816327	0	0	0.000177794	0		Anoxybacillus	0.00417922	0.00152798	2.73514	0.276139		Kitasatospora	0.00026455	0.000177871	1.48732	0.240213		Rhodobacter	9.59079e-05	0.00026455	-2.75838	0.256384		Kaistobacter	8.63908e-06
Elizabethkingia	0	0	0	0.00153453	0	7.76699e-05	0.00775194	0.000235988	0	0.000766871	0	0	8.34864e-05	0.00191126	0	0.0015873	0	0	0	0	0	0	0	0	0	0	0	0.000107166		Microlunatus	3.19693e-05	0.000134886	-4.21922	0.277984		Aquicella	0	4.31565e-06	#DIV/0!	0.241228		Proteus	1.31192e-05	0.00026455	-20.1651	0.256384		Dermabacter	1.5333e-05
Enhydrobacter	5.24769e-05	0.000634769	0	0.0028133	0.000123335	0.000543689	0	0.000353982	0.00714286	0	0.00104533	0.00246427	0.000250459	0.00832765	0.0080958	0.0037037	0.000447141	0.000282406	0.000189888	0.000576037	0.000542888	0.00912201	0.000437445	0.000816327	0.000992063	0	0.00026669	0.000821605		Cellulomonas	0.000399583	0.00016589	2.40873	0.278189		Microbacterium	0.000159693	5.4463e-05	2.93215	0.24313		Verminephrobacter	0	0.00026455	#DIV/0!	0.256384		Methylophaga	3.98679e-05
Enterobacter	0.000367338	0.000158692	0	0.000383632	0.00024667	7.76699e-05	0	0.00141593	0	0	0.00066521	0.000492854	0.000250459	0.000546075	0.00118064	0.0021164	6.38774e-05	0.000211805	0.000142416	0.00115207	0	0.00798176	0	0.000816327	0.000496032	0	0	0.000107166		Sinomonas	0.000150358	6.10939e-05	2.46109	0.279538		Sphingobium	0.00274132	0.000445105	6.15881	0.243776		Aggregatibacter	5.18059e-05	0	#DIV/0!	0.256954		Brevibacterium	0.000161259
Enterococcus	0	7.93462e-05	0	0.000127877	0.00135668	0.00015534	0	0	0	0	9.50299e-05	0	0	0	0.000168663	0	0	0.000141203	0	0	0	0	0.000218723	0.00163265	0.000496032	0	0.000177794	3.57219e-05		Deinococcus	0	9.76023e-05	#DIV/0!	0.285327		Nocardioides	0	5.3181e-05	#DIV/0!	0.25009		Xylanimicrobium	9.75654e-05	0	#DIV/0!	0.259313		Faecalibacterium	4.31954e-06
Erwinia	0.000262385	7.93462e-05	0	0.000511509	0.000123335	7.76699e-05	0	0.000117994	0.00178571	0	0.00019006	0.000985707	8.34864e-05	0.000409556	0.00067465	0	0	0.000141203	0	0.00115207	0	0.0022805	0	0	0	0.000154464	8.88968e-05	0.000107166		Granulicatella	0.000353635	0.000864389	-2.44429	0.286991		Gracilibacillus	0	5.2367e-05	#DIV/0!	0.253752		Cohnella	3.93577e-05	0	#DIV/0!	0.260244		Aerococcus	5.1546e-05
Erysipelothrix	0.000104954	0	0	0	0	0	0	0.000353982	0	0.000766871	0	0	0	0.000682594	0	0	0	0	4.74721e-05	0	0	0	0.000218723	0	0	0	0	3.57219e-05		Paludibacter	4.6075e-05	1.07267e-05	4.29534	0.292317		Uliginosibacterium	0.000561039	0	#DIV/0!	0.257453		Azoarcus	0.00012479	0.000529101	-4.23991	0.264551		Oerskovia	1.07267e-05
Ethanoligenens	0	0	0	0	0	0	0	0	0	0	0	0	0	0	0	0	0	0	0	0	0	0	0	0	0	0	0	3.57219e-05		Salinispora	4.6075e-05	1.07267e-05	4.29534	0.292317		Knoellia	0	0	#DIV/0!	0.261029		Corynebacterium	0.134297	0.00671135	20.0104	0.266433		Geobacter	7.0609e-06
Euzebya	0	0	0	0	0	0	0	0	0	0	9.50299e-05	0	8.34864e-05	0	0	0	0.000127755	0	0.000142416	0	0	0	0	0	0	0.000308928	0.00026669	0.000107166		LCP-6	6.49251e-05	2.89999e-05	2.2388	0.29436		Azospirillum	6.38774e-05	4.31565e-06	14.8013	0.262162		Brevibacillus	0.000249225	0.0010582	-4.24597	0.268841		Demequina	5.80191e-05
Exiguobacterium	5.24769e-05	7.93462e-05	0	0	0.000123335	0	0	0.000235988	0	0	4.7515e-05	0	0	0	0	0	6.38774e-05	0	4.74721e-05	0	0	0.00114025	0	0	0	0	0	0.00017861		Alloiococcus	0.000339362	0.024957	-73.541	0.29813		Azoarcus	0.000529101	0.000224229	2.35965	0.262754		Hydrogenophaga	0.00133144	0.00250871	-1.88421	0.271141		Vibrio	3.7639e-05
Facklamia	0.000629723	0.00150758	0	0.000255754	0.00024667	0.00023301	0	0.00224189	0.00178571	0.000766871	0	0	8.34864e-05	0.000409556	0	0.0015873	0	0.000282406	0	0.000576037	0.000542888	0.004561	0	0.00244898	0	0.000154464	0	0.000285776		Geobacter	4.50885e-05	7.0609e-06	6.38566	0.300192		Dietzia	0	0.000154181	#DIV/0!	0.262836		Granulicatella	0.000353635	3.19387e-05	11.0723	0.272521		Congregibacter	1.12123e-05
Faecalibacterium	0.000157431	0	0	0	0	0	0	0	0	0	4.7515e-05	0	0	0	0	0	0.000127755	0.000211805	0	0	0	0	0	0	0	0.000463392	0	0		Arenimonas	0.000386819	8.16659e-05	4.73661	0.306342		Dechloromonas	0.0480981	0.0139554	3.44655	0.263951		Alicycliphilus	0.00354424	0.0132823	-3.74759	0.274225		Oceanobacillus	4.18656e-05
Finegoldia	0	0.00531619	0	0	0	0.00015534	0	0.0100295	0.00178571	0.000766871	0	0	0	0	0.000168663	0	0.000319387	0.0120729	4.74721e-05	0.00230415	0.00108578	0	0.00590551	0	0.00396825	0.000154464	0.00026669	0.00414375		Salmonella	7.70578e-05	0.000818285	-10.6191	0.31382		Candidatus Accumulibacter	0.00026455	9.66577e-06	27.3698	0.28145		Sulfuritalea	0	0	#DIV/0!	0.274664		Dechloromonas	0.0249694
Flavihumibacter	0	0	0	0	0	7.76699e-05	0	0.0020059	0	0	0	0	0	0	0	0	0	0	0	0	0	0	0	0	0	0	0	0		Leuconostoc	0	0.000226571	#DIV/0!	0.313827		Pedobacter	0	3.55688e-05	#DIV/0!	0.292894		Zobellella	1.98365e-05	0	#DIV/0!	0.27919		Amycolatopsis	7.0609e-06
Flavobacterium	0.000104954	0	0	0.000767263	0.000123335	0.00023301	0	0.00176991	0	0	0.000237575	0	0.000417432	0.00191126	0.00286726	0.0010582	0	0.000847218	9.49442e-05	0.00172811	0	0.00114025	0.000656168	0	0	0	8.88968e-05	0.000142888		Streptococcus	0.0193412	0.00625565	3.0918	0.317597		Serratia	0	0.000234731	#DIV/0!	0.295103		Sporosarcina	5.27923e-05	3.19387e-05	1.65293	0.282665		Thermincola	4.31954e-06
Fusibacter	0	0	0	0	0	7.76699e-05	0	0	0	0	0	0	8.34864e-05	0	0	0	6.38774e-05	0	0	0	0	0	0	0	0	0	0	0		Microbispora	0.000183314	8.45248e-05	2.16876	0.317998		Thermincola	0.00026455	0	#DIV/0!	0.29909		Sphingomonas	0.000699567	0.0021164	-3.0253	0.284327		Pontibacillus	2.24245e-05
Fusobacterium	0	0	0	0	0	7.76699e-05	0	0.000117994	0	0.000766871	0	0	0	0	0.00101198	0	0	0.000988421	0	0	0	0	0.0048119	0	0	0.000154464	0	0		Psychrobacter	1.31192e-05	7.0364e-05	-5.36343	0.320562		C39	0.00026455	2.68625e-05	9.8483	0.299124		Dialister	3.19693e-05	6.38774e-05	-1.99808	0.293942		Aeribacillus	8.63908e-06
Gallionella	0	0	0	0	0.000123335	0	0	0.000117994	0	0	4.7515e-05	0	0	0.000136519	0.000168663	0	0	7.06015e-05	0	0	0	0	0	0	0	0	0	3.57219e-05		Flavihumibacter	0	0.000189415	#DIV/0!	0.321957		Geobacter	0.00026455	3.29343e-05	8.03268	0.299124		Exiguobacterium	3.29558e-05	3.19387e-05	1.03185	0.294603		Methylotenera	1.07267e-05
Gardnerella	0	7.93462e-05	0	0	0	0	0	0	0	0	0	0	0	0	0	0	0	0	0	0	0	0	0	0	0	0	0	0		Bifidobacterium	0.000214296	0.000390699	-1.82317	0.325788		Veillonella	0.000296489	0.000525099	-1.77106	0.299393		Rubrivivax	9.59079e-05	0.000529101	-5.51675	0.297398		Idiomarina	0.00254193
Gemella	5.24769e-05	7.93462e-05	0	0	0	0.00015534	0	0	0	0	0	0	0	0	0	0	6.38774e-05	0.000141203	4.74721e-05	0	0	0.00114025	0.000874891	0	0	0	0	0		Amycolatopsis	7.26289e-05	7.0609e-06	10.2861	0.330711		Lactococcus	9.5816e-05	0.00010857	-1.1331	0.301458		Haemophilus	8.44462e-05	0	#DIV/0!	0.297578		Limnohabitans	0.0330438
Geobacillus	0.00225651	0.00158692	0	0.00127877	0.00160335	0.00031068	0	0.000235988	0	0	0.00019006	0	8.34864e-05	0.00191126	0.00101198	0	0.000127755	0	0.000189888	0	0.000542888	0.00114025	0	0.00244898	0	0	0.000177794	0.000214332		Halomonas	0.247883	0.120093	2.06408	0.33394		Nesterenkonia	0.00419664	0.0122344	-2.91528	0.306556		Variovorax	0.000270994	0	#DIV/0!	0.299506		Thermomonas	7.58967e-06
Geobacter	5.24769e-05	0	0	0.000127877	0	7.76699e-05	0	0	0	0	0	0	0	0	0	0.000529101	0	0	4.74721e-05	0	0	0	0	0	0	0.000154464	8.88968e-05	7.14439e-05		Comamonas	0.00679151	0.0129107	-1.90101	0.337026		Herbaspirillum	0.00026455	0.00084173	-3.18174	0.30738		Pseudidiomarina	0.000452415	3.19387e-05	14.1651	0.300038		Cellvibrio	1.50463e-05
Georgenia	0	0	0	0.000127877	0	0	0	0	0	0	0	0	0	0	0	0.000529101	0	0	4.74721e-05	0.000576037	0	0	0	0	0	0	0	0		Paracoccus	0	0.00118823	#DIV/0!	0.337654		Salinibacterium	0	2.7447e-05	#DIV/0!	0.30787		Alloiococcus	0.000339362	6.38774e-05	5.31271	0.301216		Curvibacter	1.88019e-05
Giesbergeria	0	0	0	0.000255754	0.000123335	0	0	0	0	0	4.7515e-05	0	8.34864e-05	0.000273038	0.000168663	0.0010582	0	7.06015e-05	4.74721e-05	0	0	0	0	0	0	0	0	0		Curvibacter	0.000492444	1.88019e-05	26.1911	0.338502		Leuconostoc	0	0	#DIV/0!	0.313827		Arthrobacter	0.00251763	9.5816e-05	26.2757	0.303086		Photobacterium	1.12123e-05
Glaciecola	0.000104954	0	0	0	0	0	0	0.000471976	0	0	4.7515e-05	0	0	0.000136519	0.000168663	0	6.38774e-05	0.000141203	4.74721e-05	0	0	0.00114025	0	0	0.000248016	0.000154464	0	0		Actinomycetospora	0	6.13318e-05	#DIV/0!	0.340893		Brevundimonas	0.00026455	2.59796e-05	10.183	0.31504		Coprococcus	0.000136923	0	#DIV/0!	0.31179		Bacillus	0.0548327
Gordonia	5.24769e-05	0	0	0.000127877	0.000123335	7.76699e-05	0	0.000353982	0	0	4.7515e-05	0	0	0	0	0	0.000255509	0.000353008	0.00147164	0	0.000542888	0	0.000437445	0	0	0.000154464	0	0.00017861		Azospirillum	0	8.96097e-05	#DIV/0!	0.340893		Neisseria	0	0.00393075	#DIV/0!	0.315527		Rhodoplanes	0	0	#DIV/0!	0.321576		Bacteroides	3.00926e-05
Gracilibacillus	5.24769e-05	7.93462e-05	0	0.000127877	0	0	0	0.000117994	0	0	4.7515e-05	0.000492854	0	0.000136519	0	0	0	0	0	0.000576037	0	0	0	0	0	0	0	0		Bergeriella	0	1.24108e-05	#DIV/0!	0.340893		Paracoccus	0.00026455	0	#DIV/0!	0.317876		Veillonella	5.91942e-05	0.000296489	-5.00875	0.330065		Peptoniphilus	0.00217129
Granulicatella	0.000104954	0.000158692	0	0.0011509	0	0.00264078	0	0.000589971	0	0.00383436	0.00028509	0.000492854	0.00091835	0.000409556	0.000337325	0	6.38774e-05	0.00169444	0.000427249	0.000576037	0.00271444	0	0.0177165	0	0.000992063	0	0.000533381	0.00110738		Bosea	0	4.31954e-06	#DIV/0!	0.340893		Vibrio	0.000127755	0.000194284	-1.52076	0.321607		Chromohalobacter	0.000329242	0	#DIV/0!	0.330075		Klebsiella	0.000348686
Haemophilus	0.000209908	0	0	0.000127877	0.000123335	0.000466019	0	0.000353982	0.00357143	0.00460123	0.00038012	0	0	0.000409556	0.00067465	0	0	0.000988421	9.49442e-05	0.00115207	0	0	0.0229659	0.00244898	0.000248016	0	0	0.000285776		Butyrivibrio	0	1.12123e-05	#DIV/0!	0.340893		Ochrobactrum	0	4.31565e-06	#DIV/0!	0.323824		Rhodococcus	0.000137554	6.38774e-05	2.15341	0.331262		Acidovorax	0.00319605
Haererehalobacter	0.00183669	0.000317385	0	0.000511509	0.00074001	7.76699e-05	0	0.000353982	0.00178571	0.000766871	0.000332605	0.000492854	8.34864e-05	0.000819113	0.000168663	0	0.000191632	0.000211805	0	0.00172811	0	0.00114025	0	0.000816327	0	0	8.88968e-05	0.00017861		C39	0	1.12123e-05	#DIV/0!	0.340893		Arenimonas	0	2.68788e-05	#DIV/0!	0.32681		Desulfotomaculum	0.000274162	6.38774e-05	4.292	0.334276		Brevundimonas	0.000990445
Halobacillus	0	7.93462e-05	0	0	0	0	0	0	0	0	4.7515e-05	0	0	0	0	0	0	0	0	0	0	0	0	0	0	0	0	0		Candidatus Xiphinematobacter	0	2.14535e-05	#DIV/0!	0.340893		Salmonella	0	0.000215502	#DIV/0!	0.328518		Uliginosibacterium	1.31192e-05	0.000561039	-42.7647	0.33439		Arcobacter	0.00027876
Halochromatium	5.24769e-05	0	0	0	0	7.76699e-05	0	0	0	0	0	0	0	0	0.000168663	0	0	0	0	0	0	0	0	0	0	0.000463392	0	0		Desulfotomaculum_Desulfovirgula	0	7.0609e-06	#DIV/0!	0.340893		Leptothrix	0	0.000110154	#DIV/0!	0.329689		Herbaspirillum	0.00297766	0.00026455	11.2555	0.334454		Methyloversatilis	0.00061843
Halomonas	0.543503	0.233754	0.0103093	0.203964	0.254317	0.0281942	0.108527	0.0969912	0.0696429	0.0207055	0.12734	0.276984	0.0324762	0.182389	0.123461	0.0645503	0.0103481	0.0372776	0.0199383	0.353111	0.0190011	0.161916	0.0188101	0.228571	0.0114087	0.0458758	0.021513	0.0520469		Dorea	0	0.000162338	#DIV/0!	0.340893		Erysipelothrix	0	2.7447e-05	#DIV/0!	0.333538		Leptotrichia	1.31192e-05	0	#DIV/0!	0.338752		Trichococcus	0.00152905
Herbaspirillum	0.00881612	0.0030945	0	0	0	0	0	0	0	0	0	0	0	0	0	0.000529101	0	0	0	0.00748848	0	0	0	0	0	0.0016991	0	7.14439e-05		Herminiimonas	0	1.07267e-05	#DIV/0!	0.340893		Hyphomicrobium	0	7.68004e-05	#DIV/0!	0.334917		Lautropia	0.000319693	0	#DIV/0!	0.340893		Desulfovibrio	7.99274e-05
Herminiimonas	0	0	0	0	0	0	0	0.000117994	0	0	0	0	0	0	0	0.000529101	0	0	0	0	0	0	0	0	0	0	0	0		Janibacter	0	4.59989e-05	#DIV/0!	0.340893		Halomonas	0.0374492	0.0881336	-2.35342	0.34046		Pontibacillus	0.000187743	0	#DIV/0!	0.340893		Alloiococcus	0.024957
HTCC	5.24769e-05	0	0	0	0	0	0	0	0	0	4.7515e-05	0.000492854	8.34864e-05	0	0	0	0	0	0	0	0	0	0.000437445	0	0	0	0	0		Leucobacter	0	1.24108e-05	#DIV/0!	0.340893		Acidaminobacter	0	8.08153e-06	#DIV/0!	0.340893		Methylotenera	0.000179683	0	#DIV/0!	0.340893		Serratia	0.000364901
HTCC2207	0.000104954	0	0	0	0	0	0	0.000117994	0	0	0	0	8.34864e-05	0	0.000168663	0	0	0	0	0	0	0	0	0	0	0	0	3.57219e-05		Lupinus	0	4.31954e-06	#DIV/0!	0.340893		Actinomycetospora	0	0	#DIV/0!	0.340893		Devosia	0.000127877	0	#DIV/0!	0.340893		Porphyromonas	0.000184336
Hydrogenophaga	0.000629723	0.000476077	0	0.00421995	0.00234336	0.00139806	0.00775194	0.00259587	0.00178571	0.00153374	0.00242326	0	0.000250459	0.00341297	0.00843313	0.0047619	0.000255509	0.000847218	0.000427249	0	0	0.00570125	0.000437445	0.0106122	0	0	0.00142235	0.000750161		Meiothermus	0	1.07267e-05	#DIV/0!	0.340893		Aeribacillus	0	0	#DIV/0!	0.340893		Macrococcus	7.80443e-05	0	#DIV/0!	0.340893		Haemophilus	0.000961847
Hydrogenophilus	5.24769e-05	0	0	0	0	0	0	0.000589971	0	0	0	0	0	0.00163823	0	0	0.000127755	0	0	0	0	0	0	0	0	0	0	0		Methylobacterium	0	3.06659e-05	#DIV/0!	0.340893		Agrobacterium	0	0	#DIV/0!	0.340893		Perlucidibaca	7.23135e-05	0	#DIV/0!	0.340893		Leptotrichia	0.000339272
Hylemonella	0.000367338	0.000238039	0	0.00217391	0.00222003	0.000466019	0	0.00235988	0	0.000766871	0.00137793	0.000985707	0.000333946	0.00109215	0.00522854	0.0010582	0	0.000141203	0.000189888	0	0.000542888	0.0022805	0.000218723	0.00326531	0	0.000154464	0.000533381	0.000285776		Methylosarcina	0	1.12123e-05	#DIV/0!	0.340893		Anaerobacillus	0	1.1329e-05	#DIV/0!	0.340893		Kaistobacter	6.39386e-05	0	#DIV/0!	0.340893		Veillonella	0.000958673
Hymenobacter	0	0	0	0	0	0	0	0	0	0	0	0	0	0	0	0	0	0	0	0	0	0	0	0	0	0	0	0		Mycoplana	0	2.2769e-05	#DIV/0!	0.340893		Azovibrio	0	6.6459e-05	#DIV/0!	0.340893		Acidaminobacter	5.95096e-05	0	#DIV/0!	0.340893		Zoogloea	0.0010242
Hyphomicrobium	0	0	0	0	0	0	0	0.000117994	0	0	0	0	0	0	0.000505988	0	0	0	4.74721e-05	0	0.000542888	0	0.000218723	0	0	0	0	3.57219e-05		Nocardioides	0	4.31954e-06	#DIV/0!	0.340893		Bosea	0	0	#DIV/0!	0.340893		Paludibacter	4.6075e-05	0	#DIV/0!	0.340893		Hydrogenophilus	0.000202563
Idiomarina	0.0141688	0.00507816	0.0103093	0.00434783	0.00456339	0.000699029	0	0.00283186	0	0	0.00446641	0.00837851	0.000500918	0.00382253	0.0026986	0.0037037	0.000191632	0.000706015	0.00066461	0.00979263	0.000542888	0.0022805	0.000218723	0.00979592	0	0.00077232	0.000355587	0.000607273		Ochrobactrum	0	0.000124108	#DIV/0!	0.340893		Bradyrhizobium	0	0.000106907	#DIV/0!	0.340893		Dyadobacter	4.50885e-05	0	#DIV/0!	0.340893		Thiomonas	0.00015181
Janibacter	0	0	0	0	0	0	0	0	0	0	0	0	0	0	0.000505988	0	6.38774e-05	0	9.49442e-05	0	0	0	0	0	0	0	0	0		Oribacterium	0	6.13318e-05	#DIV/0!	0.340893		Butyrivibrio	0	2.63022e-05	#DIV/0!	0.340893		Ammoniphilus	3.29558e-05	0	#DIV/0!	0.340893		Acinetobacter	0.0266109
Janthinobacterium	0.00241394	0.000555423	0	0.000127877	0.00024667	7.76699e-05	0	0.000589971	0.00178571	0	0.00028509	0.000492854	8.34864e-05	0.000136519	0.000843313	0.0031746	6.38774e-05	0.000353008	0	0.00288018	0	0.00114025	0	0.00163265	0	0.000308928	0	3.57219e-05		Oscillospira	0	4.31954e-06	#DIV/0!	0.340893		Cardiobacterium	0	5.38099e-05	#DIV/0!	0.340893		Oleibacter	3.19693e-05	0	#DIV/0!	0.340893		Trueperella	0.000106028
Jeotgalicoccus	0	0	0	0.000255754	0	7.76699e-05	0	0	0	0	9.50299e-05	0	0	0	0	0	0	0	4.74721e-05	0	0	0	0.000218723	0	0	0	0	0.000392941		Pedobacter	0	0.000122664	#DIV/0!	0.340893		Catonella	0	0	#DIV/0!	0.340893		Psychromonas	3.19693e-05	0	#DIV/0!	0.340893		Capnocytophaga	0.000111594
K82	0	0	0	0	0	0	0	0	0	0	0	0	0	0	0	0	0	0	0	0	0	0	0	0	0	0	0	0		Pseudoclavibacter	0	0.000260627	#DIV/0!	0.340893		Collinsella	0	0.00015404	#DIV/0!	0.340893		Sutterella	3.19693e-05	0	#DIV/0!	0.340893		Erysipelothrix	0.00016395
Kaistobacter	0	0	0	0.000255754	0	0	0	0	0	0	9.50299e-05	0	0	0	0	0	0	0	0	0	0	0	0	0.00163265	0	0	0	0		Roseomonas	0	2.48216e-05	#DIV/0!	0.340893		Coprococcus	0	0.000245102	#DIV/0!	0.340893		Collimonas	2.62385e-05	0	#DIV/0!	0.340893		Campylobacter	0.000183995
KD1-23	0.00209908	0.000317385	0	0.0016624	0.00320671	0.000543689	0	0.00578171	0	0.00383436	0.00118787	0.00246427	0.000834864	0.00491468	0.00185529	0.0121693	0.000127755	0.00134143	0.000142416	0.00115207	0.00108578	0.0022805	0.000656168	0.00163265	0.000248016	0.000154464	0.000533381	0.0011431		Sulfuritalea	0	0.000139431	#DIV/0!	0.340893		Crenothrix	0	5.2367e-05	#DIV/0!	0.340893		Tepidimicrobium	1.31192e-05	3.19387e-05	-2.43449	0.340893		Salmonella	0.000818285
Kineosporia	5.24769e-05	0	0	0.000127877	0	0	0	0	0	0	0	0	0	0	0	0	0	0	0	0	0	0	0	0	0	0	0	3.57219e-05		Trabulsiella	0	3.06659e-05	#DIV/0!	0.340893		Curvibacter	0	0	#DIV/0!	0.340893		Crenothrix	1.31192e-05	0	#DIV/0!	0.340893		Anaerococcus	0.0110108
Kingella	0.000157431	0	0	0.000127877	0	0	0	0	0	0.000766871	0	0	0.000417432	0	0.000505988	0	0	0	0	0	0	0	0.000437445	0	0	0	0	0		Z-35	0	1.24108e-05	#DIV/0!	0.340893		Dehalobacterium	3.19387e-05	0	#DIV/0!	0.340893		Planococcus	1.31192e-05	0	#DIV/0!	0.340893		Thauera	0.000578395
Kitasatospora	0.000104954	0	0	0	0	0	0	0	0	0	0	0	0	0.000136519	0	0.000529101	0	0	0	0	0	0.00114025	0	0.000816327	0	0	0	0		Methylotenera	0.000179683	1.07267e-05	16.751	0.354049		Dyadobacter	0	1.18787e-05	#DIV/0!	0.340893		Plesiocystis	1.31192e-05	0	#DIV/0!	0.340893		Streptosporangium	0.000324997
Klebsiella	0	0.000158692	0	0	0.000370005	7.76699e-05	0	0.00117994	0	0	0.00047515	0.000492854	8.34864e-05	0.000819113	0.000337325	0.0015873	0	0.000423609	0	0.00172811	0	0.00570125	0	0	0	0	0	0.000321497		Glaciecola	2.62385e-05	7.49702e-05	-2.85727	0.356773		Halobacillus	0	0	#DIV/0!	0.340893		Rathayibacter	1.31192e-05	0	#DIV/0!	0.340893		Pseudoxanthomonas	0.000135609
Knoellia	0	0.000158692	0	0	0	0	0	0.000117994	0	0	0	0	0	0.000819113	0.00185529	0	0	0	0	0	0	0	0	0	0	0	0	0		Hylemonella	0.000694822	0.00134828	-1.94047	0.360557		Halochromatium	0	4.21265e-05	#DIV/0!	0.340893		Dehalobacterium	0	3.19387e-05	#DIV/0!	0.340893		Knoellia	0.000253854
Kocuria	0.00760915	0.00563358	0	0.00127877	0.00863345	0.000543689	0	0.00235988	0	0.000766871	0.00133042	0.00542139	0.000751378	0.00286689	0.012987	0.0015873	0.000319387	0.000988421	0.00104439	0.0132488	0	0.00798176	0	0.00326531	0.000744048	0.000926784	0.000444484	0.00157177		Erwinia	0.00021331	0.000404379	-1.89574	0.361803		Kaistobacter	0	0.000148423	#DIV/0!	0.340893		Collinsella	0	0	#DIV/0!	0.340893		Lysinibacillus	5.93055e-05
Kurthia	0	0	0	0	0	0	0	0	0	0	0	0	0	0	0	0	0	0	0	0	0	0	0	0	0	0	0	7.14439e-05		Ruminococcus	0.000196117	5.73974e-05	3.41684	0.36534		Lupinus	0	3.24745e-06	#DIV/0!	0.340893		Desulfotomaculum_Desulfovirgula	0	0	#DIV/0!	0.340893		Leptothrix	0.000201648
Kushneria	0.000787154	0.000238039	0	0.000127877	0.000123335	7.76699e-05	0	0.000235988	0.00178571	0	9.50299e-05	0	8.34864e-05	0.000546075	0.000168663	0.000529101	0	0	0	0	0	0.00114025	0.000218723	0	0	0	0	3.57219e-05		HTCC	1.31192e-05	5.67141e-05	-4.32297	0.365601		Luteimonas	0	3.24745e-06	#DIV/0!	0.340893		Dorea	0	0	#DIV/0!	0.340893		Psychrobacter	7.0364e-05
Lactobacillus	0.000157431	0.000634769	0	0.000511509	0.000123335	0.00023301	0	0.000235988	0.00178571	0	4.7515e-05	0	0	0	0	0	0.000319387	0.000847218	0.000237361	0.00230415	0.000542888	0	0.000874891	0	0.000248016	0	0	0.000107166		Microbacterium	9.01771e-05	0.000359421	-3.98573	0.37016		Magnetospirillum	0.00026455	0	#DIV/0!	0.340893		Mogibacterium	0	0	#DIV/0!	0.340893		Enhydrobacter	0.00257703
Lactococcus	0.000104954	0.000158692	0	0.000127877	0	0	0	0.000117994	0	0	0	0	0	0.00341297	0.000337325	0	0.000191632	7.06015e-05	0	0	0	0	0.000437445	0	0.000496032	0.000154464	0	3.57219e-05		Brachybacterium	0.00618344	0.00344045	1.79728	0.370562		Methylobacterium	0	0	#DIV/0!	0.340893		Oscillospira	0	0	#DIV/0!	0.340893		Marina	4.91972e-05
Lampropedia	0	0	0	0	0	0	0	0	0	0	0	0	0	0	0	0	0	0	0	0	0	0	0	0	0	0	0	0		Campylobacter	1.31192e-05	0.000183995	-14.0249	0.375868		Moryella	0	3.91388e-05	#DIV/0!	0.340893		Pasteurella	0	0	#DIV/0!	0.340893		Flavobacterium	0.000687253
Lautropia	0	0	0	0.00127877	0	0	0	0	0	0	0	0	0	0	0	0	0	0	0	0	0	0	0.000437445	0	0	0	0	0		Aquicella	1.31192e-05	4.86128e-05	-3.70546	0.382893		Mycoplana	0	6.4949e-06	#DIV/0!	0.340893		Prauseria	0	0	#DIV/0!	0.340893		Microlunatus	0.000134886
LCP-6	5.24769e-05	7.93462e-05	0	0.000127877	0.000123335	7.76699e-05	0	0.000117994	0	0	0	0	0	0	0	0	0	0.000141203	0	0	0.000542888	0	0	0	0	0	0	0		Nesterenkonia	0.0324521	0.0170891	1.89899	0.38999		Oleibacter	0	0.000104734	#DIV/0!	0.340893		Proteiniclasticum	0	0	#DIV/0!	0.340893		KD1-23	0.00223849
Legionella	0.000209908	0	0	0	0	0.00015534	0	0	0	0.00153374	9.50299e-05	0	0	0	0	0.000529101	0	0	0	0	0	0	0	0.000816327	0	0	8.88968e-05	3.57219e-05		Alkalibacterium	1.31192e-05	0	#DIV/0!	0.391002		Pelotomaculum	6.38774e-05	2.2658e-05	2.8192	0.340893		Tannerella	0	0	#DIV/0!	0.340893		Nocardia	5.95122e-05
Lentibacillus	0.000314861	0.000158692	0	0	0.00024667	0	0	0.000353982	0	0	4.7515e-05	0	8.34864e-05	0	0	0	0	0	4.74721e-05	0.000576037	0	0	0	0	0.000248016	0	0.000177794	7.14439e-05		Candidatus Accumulibacter	1.31192e-05	0	#DIV/0!	0.391002		Phycicoccus	0	0	#DIV/0!	0.340893		Hylemonella	0.000694822	0.000529101	1.31321	0.345472		Zobellella	6.677e-05
Leptothrix	0	0	0	0.000255754	0.000370005	0	0	0.000235988	0	0	0.000237575	0.000492854	0.000166973	0.000546075	0.000168663	0	0	0	0	0	0	0.00114025	0	0	0	0	0	7.14439e-05		Crenothrix	1.31192e-05	0	#DIV/0!	0.391002		Planococcus	0	6.41832e-06	#DIV/0!	0.340893		Cupriavidus	0.000223617	0.000529101	-2.3661	0.348316		Megasphaera	6.97156e-05
Leptotrichia	5.24769e-05	0	0	0	0.000123335	0	0	0.000235988	0	0.00306748	0	0	0	0.000136519	0.000168663	0	0	0.000847218	0	0	0	0	0.0113736	0	0	0	0	0.000107166		Devosia	0.000127877	0	#DIV/0!	0.391002		Prauseria	0	1.72626e-05	#DIV/0!	0.340893		Methylobacillus	0	0.00026455	#DIV/0!	0.348622		HTCC	5.67141e-05
Leucobacter	0	0	0	0	0	0	0	0	0	0	0	0	0	0.000136519	0	0	0	7.06015e-05	4.74721e-05	0.000576037	0	0	0.000218723	0	0	0	0	0		Gardnerella	1.98365e-05	0	#DIV/0!	0.391002		Proteiniclasticum	0	5.2367e-05	#DIV/0!	0.340893		Thauera	0.000169208	0.00267744	-15.8234	0.350148		Microbacterium	0.000359421
Leuconostoc	0	0	0	0	0	0	0	0	0	0	4.7515e-05	0	8.34864e-05	0	0.00236128	0	0	0	0	0	0	0	0	0	0	0	0	0		Georgenia	3.19693e-05	0	#DIV/0!	0.391002		Pseudoclavibacter	0	0	#DIV/0!	0.340893		Streptococcus	0.0193412	0.000985283	19.6301	0.352468		Moraxella	0.000234121
Limnobacter	5.24769e-05	0	0	0.000127877	0	7.76699e-05	0	0.000117994	0	0	9.50299e-05	0	0	0	0	0	6.38774e-05	7.06015e-05	0	0	0	0	0.000218723	0	0	0	0	0		Lautropia	0.000319693	0	#DIV/0!	0.391002		Rathayibacter	0	1.29469e-05	#DIV/0!	0.340893		Blautia	0	9.5816e-05	#DIV/0!	0.354945		Prevotella	0.000577903
Limnohabitans	0.0130668	0.00372927	0.0103093	0.0107417	0.0594475	0.00434951	0.0620155	0.0664307	0.0392857	0.0276074	0.00589186	0.0162642	0.0122725	0.0454608	0.0244561	0.124868	0.000191632	0.0124259	0.00113933	0.0109447	0.0092291	0.059293	0.00524934	0.0293878	0.00248016	0.000617856	0.00222242	0.0181825		Marinomonas	1.31192e-05	0	#DIV/0!	0.391002		Roseomonas	0	0	#DIV/0!	0.340893		Desulfovibrio	1.31192e-05	0	#DIV/0!	0.358473		Alicycliphilus	0.00714075
Lupinus	0	0	0	0	0	0	0	0	0	0	4.7515e-05	0	0	0	0	0	0	0	0	0	0	0	0	0	0	0	0	3.57219e-05		Oleibacter	3.19693e-05	0	#DIV/0!	0.391002		Sediminibacillus	0	0	#DIV/0!	0.340893		Arenimonas	0.000386819	0	#DIV/0!	0.361451		Aquicella	4.86128e-05
Luteimonas	0.000104954	0	0	0	0	0	0	0	0	0	0	0	0	0	0.000168663	0	0	0	0	0	0	0	0	0	0	0	0	3.57219e-05		Piscibacillus	1.98365e-05	0	#DIV/0!	0.391002		Tepidimicrobium	3.19387e-05	0	#DIV/0!	0.340893		Paracoccus	0	0.00026455	#DIV/0!	0.365688		Enterobacter	0.000443228
Lysinibacillus	5.24769e-05	0	0	0	0	0	0	0	0	0	9.50299e-05	0	8.34864e-05	0.000136519	0.000337325	0	6.38774e-05	7.06015e-05	0	0	0	0	0	0	0	0	0.000177794	3.57219e-05		Planococcus	1.31192e-05	0	#DIV/0!	0.391002		Thermomonas	0	9.74235e-06	#DIV/0!	0.340893		Leuconostoc	0	0	#DIV/0!	0.371978		Hydrogenophaga	0.00290259
Lysobacter	0.000104954	0	0	0.000383632	0	0	0	0	0	0	0	0	0	0	0	0	0	0	0	0	0	0	0	0	0	0	0	0		Rathayibacter	1.31192e-05	0	#DIV/0!	0.391002		Trabulsiella	0	1.40422e-05	#DIV/0!	0.340893		Porphyromonas	1.31192e-05	0.00026455	-20.1651	0.375599		Lactococcus	0.000351663
Macrococcus	0.000104954	7.93462e-05	0	0.000127877	0	0	0	0	0	0	0	0.000492854	0	0	0	0	0	0	0	0.000576037	0	0	0	0	0	0	0	0		Thalassobacillus	1.31192e-05	0	#DIV/0!	0.391002		Ureibacillus	0	3.24745e-06	#DIV/0!	0.340893		Methyloversatilis	1.98365e-05	0.0010582	-53.346	0.380376		Granulicatella	0.000864389
Magnetospirillum	0	0	0	0	0	0	0	0	0	0	0	0	0	0	0	0.000529101	0	0	0	0	0	0	0	0	0	0	0	0		Tissierella_Soehngenia	3.19693e-05	0	#DIV/0!	0.391002		Vogesella	0.00026455	0	#DIV/0!	0.340893		Neisseria	0.000415601	0	#DIV/0!	0.385974		Glaciecola	7.49702e-05
Marina	5.24769e-05	0	0	0	0	0	0	0.000235988	0	0	0	0	0	0.000136519	0.000168663	0	0	0	0	0	0.000542888	0.00114025	0	0	0	0	0	0		Vogesella	9.59079e-05	0	#DIV/0!	0.391002		Xenorhabdus	0.00026455	0	#DIV/0!	0.340893		Mycobacterium	0	0.000392305	#DIV/0!	0.387679		Enterococcus	0.000161429
Marinilactibacillus	0	0	0	0	0	0.00038835	0	0	0	0.00306748	0	0	0	0.000136519	0	0	0	0	0	0.000576037	0.00162866	0	0.000218723	0	0.00124008	0	8.88968e-05	0		Kingella	7.1327e-05	0.000153663	-2.15434	0.391604		Gordonia	0.000127755	0.000285277	-2.23301	0.357049		Curvibacter	0.000492444	0	#DIV/0!	0.391002		Actinomyces	0.00120763
Marinobacter	0.000577246	0	0	0.000383632	0.00024667	0.00015534	0	0.000235988	0	0	0.000237575	0	0	0.000136519	0.000337325	0	6.38774e-05	7.06015e-05	4.74721e-05	0.000576037	0	0	0.000218723	0.000816327	0	0	8.88968e-05	7.14439e-05		Diaphorobacter	0.00534748	0.00840449	-1.57167	0.395368		Paenisporosarcina	0.000592978	0.000171386	3.45989	0.380211		Thermomonas	0.000223785	0	#DIV/0!	0.391002		Sporolactobacillus	6.01378e-05
Marinomonas	5.24769e-05	0	0	0	0	0	0	0	0	0	0	0	0	0	0	0	0	0	0	0	0	0	0	0	0	0	0	0		Bacteroides	0.00257732	3.00926e-05	85.6464	0.395864		Marinobacter	3.19387e-05	0.000171773	-5.37821	0.381307		Vogesella	9.59079e-05	0.00026455	-2.75838	0.391002		Halomonas	0.120093
Mariprofundus	0	0	0	0	0	0	0	0.000117994	0	0	9.50299e-05	0	0	0	0	0	0.000191632	7.06015e-05	0	0	0	0	0	0.000816327	0	0	0	0		Enterococcus	5.18059e-05	0.000161429	-3.11603	0.399669		Azospira	0.00115402	0.00141345	-1.22481	0.383627		Thermincola	3.29558e-05	0.00026455	-8.02743	0.391002		Legionella	0.000162192
Massilia	0	0	0	0	0	0	0	0	0	0	0	0	0	0.000273038	0.000168663	0.000529101	0	7.06015e-05	0	0	0	0	0.000218723	0	0	0	0	0		Roseburia	8.44462e-05	3.29237e-05	2.5649	0.401551		Ralstonia	0	0.000139415	#DIV/0!	0.384651		BD2-6	3.19693e-05	0	#DIV/0!	0.391002		Salinibacterium	6.2054e-05
Megasphaera	5.24769e-05	0	0	0	0	0	0	0	0	0.000766871	0	0	0	0	0	0	0	0	0	0	0	0	0	0	0	0	0	0		Thermomonas	0.000223785	7.58967e-06	29.4855	0.405354		Actinobacillus	0	0.000515248	#DIV/0!	0.387865		Phycicoccus	3.19693e-05	0	#DIV/0!	0.391002		Dietzia	0.000224921
Meiothermus	0	0	0	0	0	0	0	0.000117994	0	0	0	0	0	0	0	0	0	0	0	0	0	0	0	0	0	0	0	0		Planomicrobium	0.000181656	9.52083e-05	1.90799	0.406759		Candidatus Xiphinematobacter	0	0	#DIV/0!	0.391002		Rummeliibacillus	3.19693e-05	0	#DIV/0!	0.391002		Bifidobacterium	0.000390699
Methylibium	0.000157431	0.000158692	0	0.00127877	0.000370005	0.00023301	0	0.000589971	0	0	0.000427635	0	8.34864e-05	0.000136519	0.0013493	0.0015873	0.000127755	0.000141203	0	0.000576037	0.000542888	0	0.000437445	0.00408163	0	0	0.000355587	0		Thermoanaerobacterium	0.000422231	0.0001643	2.56988	0.407807		Flavihumibacter	0	0	#DIV/0!	0.391002		Luteimonas	2.62385e-05	0	#DIV/0!	0.391002		Elizabethkingia	0.000984292
Methylobacillus	0	0	0	0	0.000616675	0	0	0.000471976	0	0	0	0	0	0.000273038	0	0.000529101	0	7.06015e-05	0	0	0.000542888	0	0	0	0	0	0	0		Propionivibrio	5.91942e-05	2.14535e-05	2.75919	0.42343		Megasphaera	0	0	#DIV/0!	0.391002		Plesiomonas	1.98365e-05	0	#DIV/0!	0.391002		Cloacibacterium	0.109235
Methylobacterium	0	0	0	0	0	0	0	0	0	0	0	0	0	0	0.000337325	0	0	0	0	0	0	0	0	0	0	0	0	0		Perlucidibaca	7.23135e-05	2.62585e-05	2.7539	0.42911		Meiothermus	0	0	#DIV/0!	0.391002		Sporolactobacillus	1.98365e-05	0	#DIV/0!	0.391002		Kingella	0.000153663
Methylocaldum	0.000104954	0	0	0	0	0	0	0	0	0	0	0	8.34864e-05	0.000136519	0	0	0	0	0	0	0	0	0	0	0	0	0	0		Lactococcus	9.78809e-05	0.000351663	-3.59276	0.431088		Methylotenera	0	7.42115e-05	#DIV/0!	0.391002		Ureibacillus	1.98365e-05	0	#DIV/0!	0.391002		Hylemonella	0.00134828
Methylophaga	0.000209908	0.000158692	0	0.000127877	0	0	0	0.000117994	0	0	4.7515e-05	0	0	0.000273038	0	0	0	7.06015e-05	0	0	0	0.00114025	0	0.000816327	0	0	0	3.57219e-05		Syntrophomonas	5.91942e-05	2.36231e-05	2.50578	0.43236		Oerskovia	0	0	#DIV/0!	0.391002		Agrobacterium	1.31192e-05	0	#DIV/0!	0.391002		BD2-13	3.08648e-05
Methylosarcina	0	0	0	0	0.000123335	0	0	0	0	0	0	0	0	0	0	0	0.000319387	0.000211805	0.000332305	0	0	0	0	0	0	0	0	0		Sporolactobacillus	1.98365e-05	6.01378e-05	-3.03167	0.435036		Paludibacter	0	5.6005e-05	#DIV/0!	0.391002		Herminiimonas	0	0.00026455	#DIV/0!	0.391002		Erwinia	0.000404379
Methylotenera	0	7.93462e-05	0	0.000639386	0	0	0	0.000117994	0	0	0	0	0	0	0	0	0	0	0	0	0	0	0	0.000816327	0	0	0	0		Xanthomonas	0.0001894	5.44572e-05	3.47796	0.438097		Salinispora	0	0	#DIV/0!	0.391002		Magnetospirillum	0	0.00026455	#DIV/0!	0.391002		Polynucleobacter	6.84722e-05
Methyloversatilis	0	7.93462e-05	0	0	0.00024667	0	0	0.000943953	0	0.000766871	0	0.00443568	0	0.000409556	0	0.0021164	0	0	0	0.000576037	0	0	0.000656168	0	0	0	0	0.000142888		Moraxella	5.27923e-05	0.000234121	-4.43476	0.439472		Sutterella	0	2.25469e-05	#DIV/0!	0.391002		Xenorhabdus	0	0.00026455	#DIV/0!	0.391002		Comamonas	0.0129107
Microbacterium	0.000104954	0	0	0.000255754	0	0.00015534	0	0.000117994	0	0	4.7515e-05	0.000492854	0	0.00313993	0	0	0.000319387	7.06015e-05	9.49442e-05	0	0	0	0	0	0	0.000308928	8.88968e-05	3.57219e-05		Faecalibacterium	3.93577e-05	4.31954e-06	9.11154	0.439963		WAL_1855D	0	3.24745e-06	#DIV/0!	0.391002		Actinomycetospora	0	0	#DIV/0!	0.391002		Staphylococcus	0.199898
Microbispora	0.000367338	0.000238039	0	0.000127877	0.00024667	0	0	0	0	0	0.00019006	0	8.34864e-05	0.000409556	0	0	6.38774e-05	0.000282406	0.000237361	0	0.000542888	0	0	0	0.000248016	0.00077232	0	0.000142888		BD2-13	1.31192e-05	3.08648e-05	-2.35264	0.440192		Elizabethkingia	0.000793651	9.74235e-06	81.464	0.391609		Catonella	0	0	#DIV/0!	0.391002		Pseudoalteromonas	7.08646e-05
Micrococcus	0.000262385	0.000396731	0.0206186	0.000127877	0	0.00015534	0	0.000943953	0.00178571	0.00460123	0.000807754	0	8.34864e-05	0.00750853	0.0190589	0.000529101	0.000127755	0.000423609	0.000237361	0	0	0.00114025	0.000656168	0	0.000248016	0.000463392	0.000177794	3.57219e-05		Megasphaera	1.31192e-05	6.97156e-05	-5.314	0.442362		Sulfuritalea	0	8.49455e-05	#DIV/0!	0.402769		Methylobacterium	0	0	#DIV/0!	0.391002		Dialister	7.62696e-05
Microlunatus	0	0	0	0.000127877	0	0.000854369	0	0	0	0	0	0.000492854	0	0.000136519	0	0	0.000255509	0	0	0	0	0	0.000437445	0	0	0.00139018	0.000622278	3.57219e-05		Dermabacter	0.000119019	1.5333e-05	7.76232	0.449249		Hydrogenophaga	0.00250871	0.00183617	1.36627	0.404132		Mycoplana	0	0	#DIV/0!	0.391002		Corynebacterium	0.150942
Mobiluncus	0	0	0	0	0	0	0	0	0	0	0	0	0	0	0	0	0	0	0	0	0	0	0	0	0	0	0	0.0014646		Kaistobacter	6.39386e-05	8.63908e-06	7.40109	0.452363		Novosphingobium	0.00218028	0.000203296	10.7247	0.406255		Ornithinibacillus	0	0	#DIV/0!	0.391002		Petrobacter	9.34036e-05
Mogibacterium	0	0	0	0	0	0	0	0	0	0	0	0	0	0	0	0	0	0	0	0	0	0	0.000218723	0	0	0	0	0		Aneurinibacillus	0.000158377	5.94098e-05	2.66584	0.453674		Selenomonas	0	0.000196176	#DIV/0!	0.407264		Pseudoclavibacter	0	0	#DIV/0!	0.391002		Diaphorobacter	0.00840449
Moraxella	5.24769e-05	0.000158692	0	0	0	0	0	0.000117994	0	0	0	0	0	0.00245734	0	0	0	0	0	0	0	0	0	0	0	0	0.000888968	0		Burkholderia	0.000296246	0.000105609	2.80513	0.454832		Leptotrichia	0	0.00112072	#DIV/0!	0.407669		Rahnella	0	0	#DIV/0!	0.391002		Rhodococcus	0.000251836
Moryella	0	0	0	0	0	0	0	0	0	0	0	0	0	0	0	0	0	0.000211805	0	0	0	0	0.000218723	0	0	0	0	0		Sarcina	5.18059e-05	2.29226e-05	2.26003	0.455067		Moraxella	0	8.08153e-05	#DIV/0!	0.409029		Roseomonas	0	0	#DIV/0!	0.391002		Proteus	2.65452e-05
Mycobacterium	0	0	0	0	0.000123335	0.00031068	0	0.000117994	0	0	4.7515e-05	0	0.000166973	0.000136519	0	0.000529101	0.000255509	7.06015e-05	0.000142416	0	0	0	0.000218723	0	0	0.000154464	0.000177794	0.000250054		Natronobacillus	0.000125106	6.15487e-05	2.03263	0.457383		Dialister	6.38774e-05	0.00138846	-21.7364	0.414275		Stenotrophomonas	0.000199204	0.000793651	-3.98411	0.392591		Agrobacterium	2.63916e-05
Mycoplana	0	0	0	0	0	0	0	0	0	0	0	0	0.000250459	0	0	0	0	0	0	0	0	0	0	0	0	0	0	7.14439e-05		Pseudoalteromonas	3.29558e-05	7.08646e-05	-2.15029	0.460802		Pseudoalteromonas	3.19387e-05	0.00010338	-3.23682	0.418068		Ochrobactrum	0	0	#DIV/0!	0.396276		Neisseria	0.000795443
Natronobacillus	0.000262385	0.000238039	0	0	0.00024667	7.76699e-05	0	0	0	0	4.7515e-05	0	0	0.000136519	0.000168663	0	0	7.06015e-05	0	0	0	0	0	0	0	0	0	0		Elizabethkingia	0.000383632	0.000984292	-2.56572	0.464681		Aneurinibacillus	0	3.24745e-06	#DIV/0!	0.42284		Lactococcus	9.78809e-05	9.5816e-05	1.02155	0.398447		Pantoea	2.60597e-05
Neisseria	0	0	0	0.0016624	0	0.000854369	0	0	0.00178571	0.00383436	0.000142545	0	0.000333946	0.000955631	0.000843313	0	0	0.000988421	9.49442e-05	0	0	0	0.0413386	0.000816327	0	0	0	0		Rhodobacter	9.59079e-05	1.5333e-05	6.25502	0.464881		Alloiococcus	6.38774e-05	0.0410966	-643.368	0.424216		Hydrogenophilus	1.31192e-05	6.38774e-05	-4.86899	0.402957		Azospira	0.00143581
Nesterenkonia	0.0697943	0.0407046	0	0.0193095	0.0510607	0.00264078	0.00775194	0.0156932	0.0107143	0.00306748	0.00926542	0.0463282	0.00450827	0.0243003	0.0126497	0.00634921	0.00204408	0.00607173	0.00398766	0.0529954	0.00434311	0.0205245	0.000437445	0.0244898	0.00198413	0.00880445	0.00186683	0.00907337		Gemella	3.29558e-05	1.41218e-05	2.33368	0.466615		Brachybacterium	0.00101722	0.00127459	-1.25301	0.431051		Pedobacter	0	0	#DIV/0!	0.407152		Atopobium	7.49773e-05
Nocardia	0	7.93462e-05	0	0	0.000123335	7.76699e-05	0	0.000117994	0	0	0	0	0.000166973	0	0.000168663	0	6.38774e-05	0	9.49442e-05	0	0	0	0	0	0.000248016	0.000308928	0	3.57219e-05		Variovorax	0.000270994	5.96262e-05	4.54488	0.468194		Aggregatibacter	0	0.000314105	#DIV/0!	0.433895		Williamsia	0	0	#DIV/0!	0.40861		Pseudomonas	0.00436394
Nocardioides	0	0	0	0	0	0	0	0	0	0	4.7515e-05	0	0	0	0	0	0	0.000211805	0	0	0	0	0.000218723	0	0	0.000154464	0	0		Rubrobacter	6.39386e-05	1.07267e-05	5.96068	0.46896		Haererehalobacter	9.5816e-05	0.000378545	-3.95075	0.435231		Aquicella	1.31192e-05	0	#DIV/0!	0.40894		Denitrobacter	0.000530998
Novosphingobium	0.00288623	7.93462e-05	0	0.00217391	0.00234336	0.00038835	0.0155039	0.00117994	0	0.000766871	0.00038012	0	0.000584405	0.00136519	0.00101198	0.0042328	0.000127755	7.06015e-05	0.000142416	0	0.000542888	0	0.000218723	0.000816327	0	0	0.00026669	0.00017861		Rhodococcus	0.000137554	0.000251836	-1.83081	0.469024		Acinetobacter	0.0580872	0.0160572	3.61752	0.440137		Bacillus	0.0765246	0.0477582	1.60233	0.411308		Novosphingobium	0.00213855
Oceanobacillus	0.000262385	0.000317385	0	0.000127877	0	0.00015534	0	0	0	0	0	0	0	0.000136519	0.000168663	0	0.000127755	0	4.74721e-05	0	0	0.00114025	0	0	0	0.000154464	0.000177794	3.57219e-05		Pseudomonas	0.00294683	0.00436394	-1.48089	0.469586		Kushneria	0.00026455	0.00012679	2.08651	0.4484		Candidatus Accumulibacter	1.31192e-05	0.00026455	-20.1651	0.411744		Cohnella	6.55625e-05
Ochrobactrum	0	0	0	0	0	0	0	0	0	0	0	0	0	0.00136519	0	0	0	0	4.74721e-05	0	0	0	0	0	0	0	0	0		Legionella	5.24769e-05	0.000162192	-3.09073	0.471543		Deinococcus	0	1.29469e-05	#DIV/0!	0.456788		Deinococcus	0	0	#DIV/0!	0.414258		Halochromatium	2.23939e-05
Oerskovia	0.000104954	0	0	0.000127877	0	0	0	0.000117994	0	0	0	0	0	0	0	0	0	0	0	0	0	0	0	0	0	0	0	0		Dietzia	8.37752e-05	0.000224921	-2.68481	0.474696		Salinicoccus	0	5.54124e-05	#DIV/0!	0.456915		Paenibacillus	0.000685837	0.000383264	1.78946	0.414476		Paenibacillus	0.000908489
Oleibacter	0	0	0	0.000127877	0	0	0	0	0	0	0	0	0	0	0	0	0	0	0	0.00115207	0	0	0	0	0	0	0	0		Virgibacillus	0.00207976	0.00130455	1.59423	0.477891		Aquabacterium	0	0	#DIV/0!	0.458034		Methylophaga	0.000124119	0	#DIV/0!	0.417362		Rhodocyclus	9.94072e-05
Oribacterium	0	0	0	0	0	0	0	0	0	0	0	0	0	0	0.00067465	0	0	0.000353008	4.74721e-05	0	0	0	0	0	0	0	0	0		Cardiobacterium	4.50885e-05	1.94717e-05	2.31559	0.480383		Cellvibrio	0	0	#DIV/0!	0.458034		Sarcina	5.18059e-05	0	#DIV/0!	0.431001		Aggregatibacter	8.04423e-05
Ornithinibacillus	0	0	0	0	0	0	0	0	0	0	9.50299e-05	0	0	0	0.000168663	0	0	0	0	0	0	0	0	0	0	0	0	0		Cupriavidus	0.000223617	8.93197e-05	2.50356	0.481279		Legionella	0.00026455	8.55405e-05	3.09269	0.458236		Capnocytophaga	1.31192e-05	0	#DIV/0!	0.434981		Propionibacterium	0.104836
Oscillospira	0	0	0	0	0	0	0	0	0	0	4.7515e-05	0	0	0	0	0	0	0.000141203	0	0	0	0	0	0	0	0	0	3.57219e-05		Marinobacter	0.000240219	0.000122674	1.95819	0.481747		Psychrobacter	0	4.47793e-05	#DIV/0!	0.461865		Microbacterium	9.01771e-05	0.000159693	-1.77089	0.435656		Xenophilus	0.000252243
Paenibacillus	0.000944584	0.0010315	0	0.000767263	0.00024667	0.000466019	0	0.00106195	0.00178571	0	0.00057018	0.00147856	0.0012523	0.00245734	0.00067465	0	0.000766528	0.000494211	0.000617137	0.000576037	0.00162866	0	0.00153106	0	0	0	0.000888968	0.00153604		Sphingobacterium	0.000127877	2.60597e-05	4.90709	0.485936		Anoxybacillus	0.000328428	0.00141902	-4.32066	0.463566		Janibacter	0	3.19387e-05	#DIV/0!	0.44147		Sphingomonas	0.000951619
Paenisporosarcina	5.24769e-05	7.93462e-05	0	0	0.000123335	0	0	0.000235988	0	0	0	0	0	0	0	0.0010582	0.000127755	0	9.49442e-05	0	0.000542888	0.00114025	0	0	0	0	0	0.000107166		Arsenicicoccus	5.95096e-05	1.24108e-05	4.79499	0.490714		Rubrobacter	3.19387e-05	2.25469e-05	1.41654	0.484361		Petrobacter	3.93577e-05	0.000529101	-13.4434	0.442766		Anaerobacillus	1.88019e-05
Paludibacter	0.000104954	7.93462e-05	0	0	0	0	0	0.000117994	0	0	0	0	0	0	0	0	0	0	0	0	0	0	0.000437445	0	0	0	0	0.00017861		Halobacillus	1.98365e-05	4.31954e-06	4.59228	0.495781		Flavobacterium	0.000529101	0.000427134	1.23872	0.489536		Polaromonas	8.37752e-05	0.000529101	-6.31572	0.444256		Phycicoccus	4.59989e-05
Pantoea	5.24769e-05	0	0	0	0	0	0	0.000117994	0	0	0	0	0	0	0.000168663	0	0	0	0	0.000576037	0	0	0	0	0	0	0	0		Pelotomaculum	3.19693e-05	7.0609e-06	4.52765	0.497505		Capnocytophaga	0	0.000228941	#DIV/0!	0.492645		Roseburia	8.44462e-05	3.19387e-05	2.64401	0.444754		Azoarcus	0.000163787
Paracoccus	0	0	0	0	0	0	0	0	0	0	0	0	8.34864e-05	0	0.012987	0.000529101	0	0	0	0	0	0	0	0	0	0	0	0		Neisseria	0.000415601	0.000795443	-1.91396	0.50497		Dorea	0	9.62748e-05	#DIV/0!	0.494619		Glaciecola	2.62385e-05	3.19387e-05	-1.21725	0.444993		Rothia	0.00196443
Pasteurella	0	0	0	0	0	0	0	0	0	0	0	0	0	0	0	0	0	0	0	0	0	0	0.000437445	0	0	0	0	0		Ardenscatena	3.19693e-05	7.58967e-06	4.21221	0.506789		Polaromonas	0.000529101	0.000113402	4.66573	0.495053		Syntrophomonas	5.91942e-05	0	#DIV/0!	0.448078		Polaromonas	0.000108402
Pedobacter	0	0	0	0	0	0	0	0	0	0	0	0	0	0	0.0013493	0	0	0.000141203	0	0	0	0	0	0	0	0	0	0.000250054		Polynucleobacter	2.62385e-05	6.84722e-05	-2.60961	0.508003		Exiguobacterium	3.19387e-05	0.000124212	-3.88908	0.506601		Moraxella	5.27923e-05	0	#DIV/0!	0.450594		Tepidimonas	0.000141007
Pelotomaculum	0	0	0	0.000127877	0	7.76699e-05	0	0	0	0	0	0	0	0	0	0	0.000127755	0	0	0	0	0	0	0	0	0	0.000177794	7.14439e-05		Jeotgalicoccus	6.39386e-05	1.57e-05	4.07253	0.508083		Klebsiella	0.000793651	0.000743134	1.06798	0.50854		Leucobacter	0	0	#DIV/0!	0.453574		Propionicimonas	0.000133855
Peptoniphilus	5.24769e-05	0	0	0	0.00234336	0	0	0.00625369	0.0125	0.00153374	4.7515e-05	0.000492854	0.000166973	0.000546075	0	0	6.38774e-05	0.0160971	0.0201282	0.00979263	0.00217155	0	0.0124672	0	0.0119048	0.000154464	0	0.00818032		Azospira	0.000873519	0.00143581	-1.64371	0.50934		Trichococcus	0.00376758	0.000410697	9.17362	0.508588		Planomicrobium	0.000181656	0	#DIV/0!	0.454613		Ureibacillus	2.58628e-05
Perlucidibaca	0.000209908	7.93462e-05	0	0	0.000123335	0	0	0.000117994	0	0	4.7515e-05	0	0	0	0	0	0	7.06015e-05	0	0	0	0	0	0	0	0	0	3.57219e-05		Aquabacterium	7.70578e-05	3.00926e-05	2.56069	0.51027		Marinilactibacillus	0	0.000341127	#DIV/0!	0.526095		Erysipelothrix	2.62385e-05	0	#DIV/0!	0.45511		HTCC2207	3.36494e-05
Petrobacter	0.000157431	0	0	0	0	0	0	0.000943953	0	0	0	0	8.34864e-05	0	0	0.0010582	0	7.06015e-05	0	0	0.000542888	0	0	0	0	0	0	0.000142888		Acidaminobacter	5.95096e-05	1.55318e-05	3.83147	0.517242		Psychromonas	0	4.31565e-06	#DIV/0!	0.534245		Salinibacterium	1.98365e-05	0	#DIV/0!	0.45511		Gordonia	5.47729e-05
Phenylobacterium	5.24769e-05	0	0	0.000255754	0	0	0	0	0	0	0	0	0	0	0.000337325	0	0	0.000141203	0	0	0	0	0	0	0	0	0	0		Bacillus	0.0765246	0.0548327	1.3956	0.518884		Enterobacter	0.00109014	0.000991598	1.09938	0.53868		Phenylobacterium	7.70578e-05	0	#DIV/0!	0.460966		Rubrivivax	0.000117215
Photobacterium	0.000104954	0.000238039	0	0.000127877	0.000123335	0	0	0	0	0	0	0	0	0	0	0	0	0	0	0	0	0	0	0	0	0	0	0		Citricoccus	9.85519e-05	4.32756e-05	2.27731	0.51914		Pantoea	0	5.2367e-05	#DIV/0!	0.54016		BD2-13	1.31192e-05	0	#DIV/0!	0.460966		Stenotrophomonas	0.000236283
Phycicoccus	0	0	0	0.000127877	0	0	0	0	0	0	0	0	0	0	0.000505988	0	0	0	0	0	0	0	0	0	0	0	0	0		Paenibacillus	0.000685837	0.000908489	-1.32464	0.519634		Finegoldia	0.000159693	0.00272263	-17.0491	0.542548		Yersinia	0	0	#DIV/0!	0.460966		Riemerella	7.40584e-05
Piscibacillus	0	7.93462e-05	0	0	0	0	0	0	0	0	0	0	0	0	0	0	0	0	0	0	0	0	0	0	0	0	0	3.57219e-05		Collimonas	2.62385e-05	7.0609e-06	3.71602	0.525095		Delftia	3.19387e-05	0.000105406	-3.30026	0.553166		Schlegelella	0	0	#DIV/0!	0.461751		Thiobacillus	5.78363e-05
Planococcus	5.24769e-05	0	0	0	0	0	0	0	0	0	0	0	0	0	0	0	0	7.06015e-05	0	0	0	0	0	0	0	0	0	0		Phenylobacterium	7.70578e-05	3.06659e-05	2.51282	0.528461		Arcobacter	0.000529101	0.00062503	-1.18131	0.561322		Trabulsiella	0	0	#DIV/0!	0.46831		Exiguobacterium	3.69853e-05
Planomicrobium	0.000104954	0.000238039	0	0.000383632	0.000370005	7.76699e-05	0	0	0	0	0.00019006	0	0	0.000409556	0	0	0	7.06015e-05	0	0	0	0	0	0	0	0	8.88968e-05	0.000357219		Salinibacterium	1.98365e-05	6.2054e-05	-3.12827	0.529437		Segniliparus	0	0	#DIV/0!	0.561447		Polynucleobacter	2.62385e-05	3.19387e-05	-1.21725	0.470199		Ralstonia	0.000168675
Pleomorphomonas	0	7.93462e-05	0	0	0	0	0	0	0	0	0	0	0	0.000136519	0	0	0	0	0.000142416	0	0	0	0	0	0	0	0	0		Chryseobacterium	0.00362349	0.0019412	1.86663	0.530542		Thermoanaerobacterium	0	8.24662e-05	#DIV/0!	0.566872		Leptothrix	6.39386e-05	0	#DIV/0!	0.472962		Gracilibacillus	7.2262e-05
Plesiocystis	5.24769e-05	0	0	0	0	0	0	0	0	0	4.7515e-05	0	0	0	0	0	0	0	4.74721e-05	0	0	0	0	0	0	0	0	0		Macrococcus	7.80443e-05	4.48049e-05	1.74187	0.53966		Riemerella	0	0.000126206	#DIV/0!	0.572466		Sporomusa	3.96731e-05	0	#DIV/0!	0.47964		Ramlibacter	0.000230844
Plesiomonas	0	7.93462e-05	0	0	0	0	0	0	0	0	4.7515e-05	0	0	0	0.000168663	0	0	0	0	0	0	0	0	0	0	0	0	0		Dialister	3.19693e-05	7.62696e-05	-2.38571	0.545065		Pseudidiomarina	3.19387e-05	0.000371798	-11.641	0.572826		Z-35	0	0	#DIV/0!	0.47964		Desulfosporosinus	2.86396e-05
Polaribacter	0	0	0	0	0.00024667	0	0	0.000117994	0	0	4.7515e-05	0	0	0	0	0	0	7.06015e-05	4.74721e-05	0	0	0	0	0	0	0	8.88968e-05	0		Proteus	1.31192e-05	2.65452e-05	-2.02338	0.558729		Perlucidibaca	0	9.66577e-06	#DIV/0!	0.576296		Geobacter	4.50885e-05	0.00026455	-5.86735	0.483429		Tepidimicrobium	1.41218e-05
Polaromonas	0	7.93462e-05	0	0.000255754	0.00049334	0	0	0.000235988	0	0	0.00019006	0	0	0.000273038	0	0.0010582	0	0	0	0	0	0.00114025	0	0	0	0	0	0.000107166		Agrobacterium	1.31192e-05	2.63916e-05	-2.01167	0.561527		LCP-6	0	6.21901e-05	#DIV/0!	0.581521		Pseudoalteromonas	3.29558e-05	3.19387e-05	1.03185	0.485822		Achromobacter	=AVERAGE(F9:P9)
Polynucleobacter	0.000104954	0	0	0	0.000616675	0	0	0	0	0	0	0	0	0.000136519	0	0	6.38774e-05	0	0	0	0	0	0	0	0	0	0	0		Plesiocystis	1.31192e-05	4.31954e-06	3.03718	0.56159		Rhodocyclus	0.00026455	6.41832e-06	41.218	0.585437		C39	0	0.00026455	#DIV/0!	0.486517		Actinobacillus	4.05485e-05
Pontibacillus	0.000367338	0	0	0.000383632	0.00024667	0	0	0	0	0	0	0	0	0	0	0	0	0	0	0	0	0	0	0	0	0	8.88968e-05	0		Desulfotomaculum	0.000274162	0.000176655	1.55196	0.564412		Achromobacter	=AVERAGE(Q9:R9)	=AVERAGE(S9:AC9)	#VALUE!	0.585561		Alcanivorax	0.000350025	0	#DIV/0!	0.488667		Actinobaculum	0
Porphyromonas	5.24769e-05	0	0	0	0	0.000776699	0	0.000471976	0	0	0	0	0	0.000273038	0.000505988	0.000529101	0	0.000635414	0	0	0	0	0.040245	0	0	0	0	0.0279346		Lentibacillus	0.000118388	6.6514e-05	1.7799	0.565875		Brevibacterium	0	3.01263e-05	#DIV/0!	0.590436		Dietzia	8.37752e-05	0	#DIV/0!	0.490053		Actinomycetospora	6.13318e-05
Prauseria	0	0	0	0	0	0	0	0	0	0	0	0	0	0	0	0	0	0	0.000189888	0	0	0	0	0	0	0	0	0		Pantoea	1.31192e-05	2.60597e-05	-1.98637	0.569402		Trueperella	0	9.66577e-06	#DIV/0!	0.599214		Dermacoccus	0.000961052	0.00109014	-1.13432	0.492102		Alkalibacterium	0
Prevotella	0.000472292	7.93462e-05	0	0.000255754	0	0.00279612	0	0	0	0.00230061	0.000617695	0	0	0.000136519	0.000505988	0	6.38774e-05	0.00487151	9.49442e-05	0.00172811	0	0.00114025	0.0312773	0	0.000496032	0.000154464	0	0.000285776		Denitrobacter	0.000313962	0.000530998	-1.69128	0.57224		Methyloversatilis	0.0010582	0.000125008	8.46504	0.607589		Oribacterium	0	0	#DIV/0!	0.493654		Ammoniphilus	0
Promicromonospora	0.000157431	7.93462e-05	0	0	0.000123335	7.76699e-05	0	0	0	0	4.7515e-05	0	0	0.000136519	0.000168663	0	0	0	4.74721e-05	0	0	0	0	0	0	0	0	0		Janthinobacterium	0.00077431	0.000412844	1.87555	0.572393		Corynebacterium	0.00671135	0.21788	-32.4645	0.619235		Burkholderia	0.000296246	0.000360366	-1.21644	0.494706		Anaerovorax	0
Propionibacterium	0.00236146	0.00341189	0.0515464	0.108696	0.0451406	0.490175	0.116279	0.0103835	0.258929	0.00996933	0.00631949	0.123706	0.00743029	0.0693515	0.015517	0.00529101	0.596295	0.00868399	0.191265	0.0616359	0.00705755	0.0581528	0.132108	0.0114286	0.00818452	0.853877	0.527869	0.0724084		Clostridium	0.000117402	7.77277e-05	1.51043	0.573377		Virgibacillus	0.000360366	0.0012734	-3.53363	0.620461		Anoxybacillus	0.00417922	0.000328428	12.7249	0.516758		Asticcacaulis	0
Propionicimonas	0.000157431	0	0	0.000255754	0	0.000932039	0	0	0	0	4.7515e-05	0.000492854	0	0	0	0	0.00153306	0	0.000854498	0	0	0	0	0	0	0.00108125	0.00133345	0.000392941		Yaniella	3.19693e-05	1.12123e-05	2.85128	0.575133		Kingella	0	3.97678e-05	#DIV/0!	0.621922		Oceanobacillus	0.000176912	6.38774e-05	2.76955	0.51826		Azospirillum	8.96097e-05
Propionivibrio	0.000157431	7.93462e-05	0	0	0	0	0	0.000235988	0	0	0	0	0	0	0	0	0	0	0	0.000576037	0	0	0.000218723	0	0	0	0	0		Petrobacter	3.93577e-05	9.34036e-05	-2.3732	0.575399		Rhodococcus	6.38774e-05	0.000250309	-3.91859	0.624344		Serratia	1.31192e-05	0	#DIV/0!	0.524561		Azovibrio	0
Proteiniclasticum	0	0	0	0	0	0	0	0	0	0	0	0	0	0	0	0	0	0	0	0.000576037	0	0	0	0	0	0	0	0		Novosphingobium	0.00128487	0.00213855	-1.66441	0.588326		Streptosporangium	0.000319387	0.000299647	1.06588	0.625716		Staphylococcus	0.250095	0.110553	2.26221	0.525914		Bdellovibrio	0
Proteus	5.24769e-05	0	0	0	0.000123335	0	0	0	0	0	0	0	0	0	0.000168663	0.000529101	0	0	0	0	0	0	0	0	0	0	0	0		Atopobium	3.96731e-05	7.49773e-05	-1.88988	0.591105		Brevibacillus	0.0010582	3.55688e-05	29.7508	0.626242		Fusibacter	0	3.19387e-05	#DIV/0!	0.530484		Bergeriella	1.24108e-05
Pseudidiomarina	0.0013644	0.000317385	0	0.000127877	0.00074001	0.00015534	0	0.000117994	0.00178571	0	0.000237575	0.000492854	0	0.000546075	0	0	6.38774e-05	7.06015e-05	0.000189888	0.000576037	0	0.00114025	0.000218723	0.00163265	0	0.000154464	0	0.000107166		Streptomyces	0.000503195	0.000389518	1.29184	0.595243		Sporosarcina	3.19387e-05	0.000145728	-4.56273	0.632434		Marina	1.31192e-05	0	#DIV/0!	0.530571		Blautia	0.000558407
Pseudoalteromonas	5.24769e-05	7.93462e-05	0	0	0	0	0	0.000117994	0	0	0	0.000492854	0	0	0.000168663	0	6.38774e-05	0	9.49442e-05	0	0	0	0	0.000816327	0	0.000154464	0	7.14439e-05		Sporosarcina	5.27923e-05	2.95287e-05	1.78783	0.595819		Glaciecola	3.19387e-05	0.000157401	-4.92821	0.633223		Sinomonas	0.000150358	3.19387e-05	4.7077	0.536549		Bosea	4.31954e-06
Pseudochrobactrum	0	0	0	0	0	0	0	0	0	0	0	0	0	0	0	0	0	0	0	0	0	0	0	0	0	0	0	0		Limnobacter	4.50885e-05	2.64267e-05	1.70617	0.602726		Paenibacillus	0.000383264	0.000661102	-1.72492	0.637719		Sulfurospirillum	0	0	#DIV/0!	0.540541		Brachymonas	0.000103019
Pseudoclavibacter	0	0	0	0	0	0	0	0	0	0	0	0	0	0.00286689	0	0	0	0	0	0	0	0	0	0	0	0	0	0		Cohnella	3.93577e-05	6.55625e-05	-1.66581	0.618728		Rothia	0.000424244	0.00358133	-8.44168	0.638539		Geobacillus	0.00128055	6.38774e-05	20.047	0.542473		Bradyrhizobium	6.08555e-05
Pseudomonas	0.00404072	0.00301516	0	0.00473146	0.00296004	0.000932039	0.0155039	0.00424779	0	0.00153374	0.00327853	0.000985707	0.000667891	0.00423208	0.0136617	0.00952381	0.000255509	0.00120023	0.000379777	0.00460829	0.00271444	0.004561	0.000437445	0.00979592	0.000248016	0.00185357	0.00160014	0.00139316		Selenomonas	0.000273135	0.000169399	1.61238	0.626093		Streptococcus	0.000985283	0.0185523	-18.8294	0.64032		Trueperella	1.31192e-05	0	#DIV/0!	0.548144		Butyrivibrio	1.12123e-05
Pseudonocardia	0	0	0	0	0	0.00023301	0	0	0	0	9.50299e-05	0	8.34864e-05	0.000136519	0	0	0.000127755	0.000211805	0	0	0	0	0.000656168	0	0	0.000308928	0.000444484	7.14439e-05		Segniliparus	7.90308e-05	5.26662e-05	1.5006	0.632966		Alcanivorax	0	6.64092e-05	#DIV/0!	0.650007		Clostridium	0.000117402	3.19387e-05	3.67586	0.550574		C39	1.12123e-05
Pseudoxanthomonas	0	7.93462e-05	0	0	0	0	0	0	0	0	0	0.000985707	0	0	0.000505988	0.000529101	0	0	0	0	0	0	0	0	0	0	0	0		Lactobacillus	0.000325927	0.000220506	1.47809	0.638474		Desulfotomaculum	6.38774e-05	0.000260231	-4.07391	0.652743		Thalassomonas	5.27923e-05	0	#DIV/0!	0.557825		Candidatus Accumulibacter	0
Psychrobacter	5.24769e-05	0	0	0	0	0	0	0.000589971	0	0	4.7515e-05	0	0	0.000136519	0	0	0	7.06015e-05	0	0	0	0	0	0	0	0.000154464	8.88968e-05	0.00017861		Kitasatospora	2.62385e-05	1.24108e-05	2.11416	0.656368		Actinomyces	0.000561039	0.00123445	-2.20029	0.65994		Sphingobacterium	0.000127877	0	#DIV/0!	0.564042		Candidatus Xiphinematobacter	2.14535e-05
Psychromonas	0	0	0	0.000127877	0.000123335	0	0	0.000117994	0	0	4.7515e-05	0	0	0	0	0	0	0	4.74721e-05	0	0	0	0	0	0	0	0	0		Halochromatium	1.31192e-05	2.23939e-05	-1.70695	0.665109		Polaribacter	0	1.88155e-05	#DIV/0!	0.664756		Brachybacterium	0.00618344	0.00101722	6.07875	0.569131		Catonella	3.77268e-05
Rahnella	0	0	0	0	0	0	0	0	0	0	0.000142545	0	0	0	0.000168663	0	0	0	0	0	0	0	0	0	0	0	0	0		Rhodocyclus	6.49251e-05	9.94072e-05	-1.53111	0.668634		Thiomonas	0	0.000113325	#DIV/0!	0.67086		Kocuria	0.00363038	0.000953344	3.80804	0.570218		Citrobacter	0.000105851
Ralstonia	0.000209908	0.000396731	0	0	0	7.76699e-05	0	0.000353982	0	0	4.7515e-05	0.000492854	0	0.000546075	0.000337325	0	0	0.000141203	0	0.000576037	0	0	0	0.000816327	0	0	0	0		Alcanivorax	0.000350025	0.000209173	1.67337	0.671471		Zoogloea	0.00135469	0.00069457	1.9504	0.674382		Janthinobacterium	0.00077431	0.00161924	-2.09121	0.571861		Collinsella	0
Ramlibacter	0.000104954	0.000238039	0	0.000511509	0.000616675	7.76699e-05	0	0.000353982	0	0	0.000427635	0	8.34864e-05	0.000136519	0.000843313	0.0015873	0	0.000282406	0	0	0.000542888	0.0022805	0.000437445	0.00244898	0	0	8.88968e-05	7.14439e-05		Rummeliibacillus	3.19693e-05	1.67303e-05	1.91086	0.680775		Thiobacillus	0	6.31775e-05	#DIV/0!	0.675773		Fusobacterium	0	0	#DIV/0!	0.577227		Coprococcus	0
Rathayibacter	5.24769e-05	0	0	0	0	0	0	0	0	0	0	0	0	0	0	0	0	0	0.000142416	0	0	0	0	0	0	0	0	0		Candidatus Portiera	0.000189715	0.000144506	1.31285	0.704016		Tolumonas	0.000296489	0.000145192	2.04205	0.677273		Wautersiella	0	0.00026455	#DIV/0!	0.579348		Crenothrix	0
Rhodobacter	0	0	0	0.000383632	0	0	0	0	0	0	0	0	0	0	0.000168663	0.000529101	0	0	0	0	0	0	0	0	0	0	0	0		Xenophilus	0.000187387	0.000252243	-1.34611	0.705771		Nocardia	3.19387e-05	6.251e-05	-1.95719	0.682567		Microbispora	0.000183314	3.19387e-05	5.73955	0.582535		Dehalobacterium	0
Rhodococcus	0.000104954	0.000317385	0	0.000127877	0.000370005	0	0	0.000353982	0	0.00153374	9.50299e-05	0	0.000417432	0	0	0	0.000127755	0.000564812	0.00066461	0	0.00108578	0	0	0	0.000248016	0.000154464	0	3.57219e-05		Micrococcus	0.00535139	0.00317681	1.68452	0.70815		Porphyromonas	0.00026455	0.0062559	-23.6473	0.693038		Dysgonomonas	0.000396751	0.00185185	-4.66754	0.584615		Deinococcus	9.76023e-05
Rhodocyclus	5.24769e-05	7.93462e-05	0	0.000127877	0	0	0	0.000825959	0	0	4.7515e-05	0	8.34864e-05	0.000136519	0	0.000529101	0	7.06015e-05	0	0	0	0	0	0	0	0	0	0		Aggregatibacter	5.18059e-05	8.04423e-05	-1.55276	0.713527		Diaphorobacter	0.0176429	0.00574414	3.07146	0.69458		Bergeriella	0	0	#DIV/0!	0.591471		Desulfotomaculum_Desulfovirgula	7.0609e-06
Rhodoferax	0.000419815	0.000158692	0	0.000767263	0.000370005	0	0	0.000825959	0	0	0.000522665	0.000492854	8.34864e-05	0	0.00118064	0	6.38774e-05	7.06015e-05	4.74721e-05	0	0	0	0.000218723	0.00244898	0.000248016	0	8.88968e-05	3.57219e-05		Rothia	0.00156636	0.00196443	-1.25413	0.71604		Pseudomonas	0.00488966	0.00261745	1.8681	0.700548		Pleomorphomonas	1.98365e-05	0	#DIV/0!	0.593573		Devosia	0
Rhodoplanes	0	0	0	0	0.000123335	0	0	0	0	0	4.7515e-05	0	8.34864e-05	0.000136519	0	0	0	0	0	0	0	0	0	0	0	0.000154464	0	0		Dermacoccus	0.000961052	0.000686287	1.40037	0.720921		Micrococcus	0.000328428	0.000307483	1.06812	0.706001		Anaerobacillus	1.31192e-05	0	#DIV/0!	0.598705		Dorea	0.000162338
Riemerella	0	0	0	0.000255754	0.000123335	0	0	0.000353982	0	0	0	0	0	0	0.000337325	0	0	0	0	0	0	0.00114025	0	0	0.000248016	0	0	0		Sphingomonas	0.000699567	0.000951619	-1.3603	0.725141		Granulicatella	3.19387e-05	0.00234196	-73.3267	0.708912		Dermabacter	0.000119019	0	#DIV/0!	0.613355		Dyadobacter	0
Roseburia	0.000209908	0	0	0.000127877	0.000123335	0.00015534	0	0	0	0	0	0	8.34864e-05	0	0	0	6.38774e-05	0.000353008	0	0	0	0	0	0	0	0.000154464	0	3.57219e-05		Brevibacillus	0.000249225	0.000199687	1.24808	0.725816		Aerococcus	6.38774e-05	7.79721e-05	-1.22065	0.723888		Actinomyces	0.000694212	0.000561039	1.23737	0.619123		Ethanoligenens	0
Roseomonas	0	0	0	0	0	0	0	0	0	0	0	0	0	0.000273038	0	0	0	0	0	0	0	0	0	0	0	0	0	0		Simiduia	5.24769e-05	3.20633e-05	1.63667	0.733451		Herminiimonas	0.00026455	0	#DIV/0!	0.746955		Georgenia	3.19693e-05	0.00026455	-8.27513	0.623258		Euzebya	1.62288e-05
Rothia	0.00314861	0.00222169	0	0.000895141	0.00382338	0.00170874	0	0.00117994	0	0.00920245	0.00047515	0.00197141	8.34864e-05	0.00232082	0.000843313	0.000529101	0.000319387	0.00338887	0.00066461	0.00403226	0.00108578	0.0022805	0.0242782	0.00163265	0	0.000926784	0.000533381	0.000571551		Luteimonas	2.62385e-05	1.5333e-05	1.71125	0.733777		Bacillus	0.0477582	0.0438674	1.08869	0.755117		Ralstonia	0.00015166	0	#DIV/0!	0.628652		Flavihumibacter	0.000189415
RS62	0	0	0	0	0.000123335	0	0	0.000117994	0	0	0	0	0	0.000409556	0.000168663	0.000529101	0	0.000141203	0	0	0	0	0	0	0	0	0	7.14439e-05		Achromobacter	=AVERAGE(B9:E9)	=AVERAGE(F9:P9)	#VALUE!	0.734917		Sporomusa	0	9.66577e-06	#DIV/0!	0.757285		Marinobacter	0.000240219	3.19387e-05	7.52127	0.656163		Fusibacter	1.46506e-05
Rubrivivax	0	0	0	0.000383632	0.000123335	7.76699e-05	0	0.000471976	0	0	0.000142545	0	0	0.000136519	0.000337325	0.0010582	0	0	9.49442e-05	0	0	0	0	0.000816327	0	0	0	7.14439e-05		Haererehalobacter	0.000666396	0.000510997	1.30411	0.738048		Blautia	9.5816e-05	0.000805538	-8.40713	0.758803		Facklamia	0.000598264	0.000793651	-1.32659	0.658472		Fusobacterium	0.000179501
Rubrobacter	0	0	0	0.000255754	0	0	0	0.000117994	0	0	0	0	0	0	0	0	6.38774e-05	0	0	0	0	0	0	0	0.000248016	0	0	0		BD2-6	3.19693e-05	1.96525e-05	1.62673	0.744466		Erwinia	0	0.000356755	#DIV/0!	0.767778		Atopobium	3.96731e-05	3.19387e-05	1.24216	0.669688		Gallionella	5.40023e-05
Ruminococcus	0.000577246	7.93462e-05	0	0.000127877	0.000123335	0.00015534	0	0	0	0	4.7515e-05	0	0	0.000136519	0.000168663	0	0	0.00127083	0.000142416	0	0	0.00114025	0	0	0.000248016	0.000308928	0	0		Azoarcus	0.00012479	0.000163787	-1.3125	0.749597		Zobellella	0	3.24745e-06	#DIV/0!	0.768566		Haererehalobacter	0.000666396	9.5816e-05	6.95496	0.674572		Gardnerella	0
Rummeliibacillus	0	0	0	0.000127877	0	0	0	0	0	0	4.7515e-05	0	0	0.000136519	0	0	0	0	0	0	0	0	0	0	0	0	0	0.000214332		Methylibium	0.000398724	0.000289993	1.37494	0.750783		Hylemonella	0.000529101	0.000692012	-1.3079	0.773087		HTCC	1.31192e-05	0	#DIV/0!	0.680828		Georgenia	0
Saccharothrix	0	0	0	0	0	0.00015534	0	0	0	0	0	0	8.34864e-05	0	0	0	0.000127755	0	4.74721e-05	0	0	0	0.000218723	0	0	0.000617856	8.88968e-05	0		Tepidimonas	0.000111315	0.000141007	-1.26673	0.752442		Janthinobacterium	0.00161924	0.000577341	2.80465	0.774988		Desulfosporosinus	2.62385e-05	3.19387e-05	-1.21725	0.683529		Herbaspirillum	0
Salinibacillus	5.24769e-05	0	0	0.000127877	0.000123335	0	0	0.000117994	0	0	0	0	0	0.000136519	0	0	6.38774e-05	7.06015e-05	0	0	0	0	0	0	0	0.000154464	8.88968e-05	0		Staphylococcus	0.250095	0.199898	1.25111	0.757879		Petrobacter	0.000529101	6.87616e-05	7.69471	0.780462		Delftia	0.000169523	3.19387e-05	5.30777	0.688696		Herminiimonas	1.07267e-05
Salinibacterium	0	7.93462e-05	0	0	0	0	0	0	0	0	0	0	0	0.000682594	0	0	0	0	4.74721e-05	0	0	0	0.000218723	0	0	0	0	3.57219e-05		Pleomorphomonas	1.98365e-05	1.24108e-05	1.59833	0.762566		Rubrivivax	0.000529101	8.93377e-05	5.92248	0.785241		Methylibium	0.000398724	0.000857528	-2.15068	0.690558		Hymenobacter	0
Salinicoccus	5.24769e-05	0.000158692	0	0	0.000123335	7.76699e-05	0	0.000235988	0	0	4.7515e-05	0	0	0	0	0	0	0	4.74721e-05	0	0	0	0.000437445	0	0	0	8.88968e-05	3.57219e-05		Polaromonas	8.37752e-05	0.000108402	-1.29397	0.762645		Chryseobacterium	0.00320654	0.00121697	2.63485	0.793366		Tsukamurella	0	0	#DIV/0!	0.693309		Hyphomicrobium	5.67256e-05
Salinispora	0.000104954	7.93462e-05	0	0	0	0	0	0.000117994	0	0	0	0	0	0	0	0	0	0	0	0	0	0	0	0	0	0	0	0		Anaerobacillus	1.31192e-05	1.88019e-05	-1.43316	0.764375		Limnobacter	3.19387e-05	2.63022e-05	1.2143	0.797906		Hyphomicrobium	0	0	#DIV/0!	0.717515		Janibacter	4.59989e-05
Salmonella	5.24769e-05	0	0	0.000255754	0	7.76699e-05	0.00775194	0.000235988	0	0.000766871	0	0	0	0	0.000168663	0	0	7.06015e-05	0	0	0	0.00114025	0.000218723	0.000816327	0	0	8.88968e-05	3.57219e-05		Salinibacillus	4.50885e-05	3.43498e-05	1.31263	0.771312		Thauera	0.00267744	0.00067545	3.96394	0.799512		Cardiobacterium	4.50885e-05	0	#DIV/0!	0.718544		K82	0
Sarcina	0	7.93462e-05	0	0.000127877	0	0	0	0	0	0	0	0	8.34864e-05	0	0.000168663	0	0	0	4.74721e-05	0	0	0	0.000218723	0	0	0	0	0.00017861		Shewanella	0.000490558	0.000397086	1.2354	0.787295		Gallionella	0	9.66577e-06	#DIV/0!	0.80592		Halomonas	0.247883	0.0374492	6.61917	0.738989		Kineosporia	0
Schlegelella	0	0	0	0	0.00024667	0	0	0	0	0	4.7515e-05	0	0.000166973	0	0	0	0	7.06015e-05	0	0	0	0	0	0	0	0	0	0		Propionicimonas	0.000103296	0.000133855	-1.29584	0.787381		Williamsia	0	3.9792e-05	#DIV/0!	0.807455		Legionella	5.24769e-05	0.00026455	-5.04127	0.754785		Kurthia	0
Sediminibacillus	0	0	0	0	0.000123335	0	0	0	0	0	4.7515e-05	0	0	0	0	0	0	0	0	0	0	0	0	0	0	0	0	0		Sutterella	3.19693e-05	2.1939e-05	1.45719	0.78872		Enhydrobacter	0.00207542	0.00127703	1.62519	0.818379		Nocardia	1.98365e-05	3.19387e-05	-1.61009	0.759703		Lampropedia	0
Segniliparus	0.000157431	0.000158692	0	0	0.000123335	0	0	0.000235988	0	0	0	0	8.34864e-05	0.000136519	0	0	0	0	0	0	0	0	0	0	0	0	0	0		Phycicoccus	3.19693e-05	4.59989e-05	-1.43884	0.80635		Lactobacillus	0.000159693	0.000469244	-2.93841	0.821116		Riemerella	6.39386e-05	0	#DIV/0!	0.760007		Lautropia	0
Selenomonas	0.000104954	0.000476077	0	0.000511509	0	7.76699e-05	0	0	0.00178571	0	0	0	0	0	0	0	0	0.000141203	4.74721e-05	0	0	0	0.00153106	0	0.000248016	0.000154464	0	3.57219e-05		Alicyclobacillus	0.00150322	0.00118218	1.27156	0.807996		Marina	0	0.000153013	#DIV/0!	0.821244		Paenisporosarcina	3.29558e-05	0.000592978	-17.9931	0.765227		Leucobacter	1.24108e-05
Serinicoccus	0	0	0	0	0	0	0	0	0	0	0	0	0	0	0	0	0	0	0	0	0	0	0	0	0	0	0	0.000714439		Ureibacillus	1.98365e-05	2.58628e-05	-1.3038	0.811041		Sphingobacterium	0	1.44998e-05	#DIV/0!	0.826795		Thiomonas	3.19693e-05	0	#DIV/0!	0.768678		Leuconostoc	0.000226571
Serratia	5.24769e-05	0	0	0	0	0	0	0.000117994	0	0	0.000522665	0	0	0	0.00337325	0	0	0.000141203	0	0	0	0.0022805	0	0	0	0	8.88968e-05	7.14439e-05		HTCC2207	2.62385e-05	3.36494e-05	-1.28244	0.824299		Desulfovibrio	0	1.83578e-05	#DIV/0!	0.829574		Bdellovibrio	5.18059e-05	0.000296489	-5.72308	0.774128		Lupinus	4.31954e-06
Shewanella	0.000524769	0.000158692	0	0.00127877	0.00024667	0.00015534	0	0.000707965	0	0	0.000522665	0	0.000333946	0.000546075	0.00185529	0.0015873	6.38774e-05	0.000141203	0	0.00115207	0	0	0	0.000816327	0	0.000154464	0.000177794	0.000285776		Delftia	0.000169523	0.000146964	1.1535	0.824665		Alicycliphilus	0.0132823	0.0061549	2.15801	0.833493		Gracilibacillus	6.49251e-05	0	#DIV/0!	0.775187		Lysobacter	0
Simiduia	0.000209908	0	0	0	0	0	0	0	0	0	4.7515e-05	0	0	0.000136519	0.000168663	0	0	7.06015e-05	4.74721e-05	0	0	0	0	0	0	0	0	0		Pseudidiomarina	0.000452415	0.000370506	1.22108	0.82488		Brachymonas	0.00026455	8.49455e-05	3.11435	0.834722		Terracoccus	1.98365e-05	0	#DIV/0!	0.775187		Magnetospirillum	0
Simplicispira	0	0	0	0	0	0	0	0	0	0	0	0	0	0	0	0	0	0	0	0	0	0	0	0	0	0	0	0		Gordonia	4.50885e-05	5.47729e-05	-1.21479	0.831584		Stenotrophomonas	0.000793651	0.00018087	4.38796	0.834774		Thiobacillus	5.18059e-05	0	#DIV/0!	0.78022		Marinilactibacillus	0.000326578
Sinomonas	0.000314861	0.000158692	0	0.000127877	0.000370005	0	0	0.000117994	0	0	4.7515e-05	0	0	0.000136519	0	0	6.38774e-05	0	4.74721e-05	0	0	0	0	0	0	0	0	7.14439e-05		Stenotrophomonas	0.000199204	0.000236283	-1.18613	0.837029		Prevotella	3.19387e-05	0.00364077	-113.992	0.838286		Idiomarina	0.00847601	0.00194767	4.35187	0.786008		Marinomonas	0
Skermanella	0	0	0	0	0	0	0	0	0	0	0	0	0	0	0	0	0	0	0	0	0	0	0	0	0	0	0	0		Xylanimicrobium	9.75654e-05	8.0508e-05	1.21187	0.83721		Sphingomonas	0.0021164	0.000471872	4.48512	0.849695		Ramlibacter	0.000213625	0.000793651	-3.71515	0.813703		Mariprofundus	1.93658e-05
Sphingobacterium	0	0	0	0.000511509	0	0	0	0.000117994	0	0	0	0	0	0	0.000168663	0	0	7.06015e-05	0	0	0	0	0	0	0	0	8.88968e-05	0		Methylocaldum	2.62385e-05	2.00005e-05	1.31189	0.842186		Cellulomonas	0	0.000127027	#DIV/0!	0.853041		Azospira	0.000873519	0.00115402	-1.32111	0.839224		Massilia	4.01545e-05
Sphingobium	0.00278128	0.00269777	0	0.000767263	0.00098668	0.000699029	0	0.00117994	0	0.00153374	0.00133042	0.000492854	0.00100184	0.00518771	0.00303593	0.00529101	0.000191632	0.000706015	0	0	0	0	0.000218723	0.00326531	0	0.000154464	0.000444484	0.000107166		Promicromonospora	5.91942e-05	5.03365e-05	1.17597	0.843707		HTCC2207	0	3.24745e-06	#DIV/0!	0.853218		Erwinia	0.00021331	0	#DIV/0!	0.840547		Meiothermus	1.07267e-05
Sphingomonas	0.000209908	0.000158692	0	0.00242967	0.00135668	7.76699e-05	0	0.000707965	0.00357143	0	0.000902784	0.000985707	0.000166973	0	0.0026986	0.0042328	0	7.06015e-05	4.74721e-05	0.000576037	0	0.00342075	0	0	0	0.000308928	0.00026669	0.000500107		Salinicoccus	5.27923e-05	4.40462e-05	1.19857	0.849223		Lentibacillus	0	0.000101887	#DIV/0!	0.85323		Bradyrhizobium	0	0	#DIV/0!	0.853593		Methylobacillus	0.00012379
Sphingopyxis	0	0	0	0	0.000123335	0	0	0.000117994	0	0	0.00038012	0	0.000166973	0	0.00067465	0.0015873	0	0	4.74721e-05	0	0	0	0	0	0	0	8.88968e-05	0		Rubrivivax	9.59079e-05	0.000117215	-1.22217	0.850626		Fusobacterium	0	0.000541344	#DIV/0!	0.864479		Tepidimonas	0.000111315	3.19387e-05	3.48529	0.871927		Methylobacterium	3.06659e-05
Sporolactobacillus	0	7.93462e-05	0	0	0	0	0	0	0	0	0	0.000492854	0	0	0.000168663	0	0	0	0	0	0	0	0	0	0	0	0	0		Sphingobium	0.00156158	0.00140438	1.11194	0.856726		Peptoniphilus	3.19387e-05	0.0073542	-230.26	0.877762		Pantoea	1.31192e-05	0	#DIV/0!	0.88207		Methylosarcina	1.12123e-05
Sporomusa	0	0.000158692	0	0	0.000123335	0	0	0.000117994	0	0	0	0	0	0.000136519	0	0	0	7.06015e-05	0	0	0	0	0	0	0	0	0	3.57219e-05		Facklamia	0.000598264	0.000524291	1.14109	0.860671		Methylophaga	0	0.000187536	#DIV/0!	0.879205		Psychrobacter	1.31192e-05	0	#DIV/0!	0.8886		Mobiluncus	0
Sporosarcina	5.24769e-05	0.000158692	0	0	0.000123335	0	0	0.000117994	0	0	0	0	8.34864e-05	0	0	0	6.38774e-05	0	0	0	0	0.00114025	0	0	0	0	0.000355587	0.000107166		Kocuria	0.00363038	0.00324191	1.11983	0.864814		Salinibacillus	3.19387e-05	2.8542e-05	1.11901	0.887949		Cellulomonas	0.000399583	0	#DIV/0!	0.890409		Mogibacterium	0
Staphylococcus	0.00823887	0.102039	0.659794	0.230307	0.00949679	0.27301	0.263566	0.0670206	0.0535714	0.126534	0.178229	0.283391	0.560194	0.175563	0.208298	0.0026455	0.218461	0.081686	0.252647	0.0408986	0.513029	0.0342075	0.13014	0.00163265	0.0248016	0.00494285	0.334696	0.431092		Corynebacterium	0.134297	0.150942	-1.12394	0.865925		Thalassomonas	0	2.79654e-05	#DIV/0!	0.899849		Arsenicicoccus	5.95096e-05	0	#DIV/0!	0.904052		Moryella	0
Stenotrophomonas	0.000157431	0	0	0.000639386	0.000370005	0.00015534	0	0.000117994	0	0.000766871	0.00019006	0.000492854	0	0	0.000505988	0.0015873	0	7.06015e-05	0.000142416	0	0	0.00114025	0	0	0	0.000154464	8.88968e-05	0.000392941		Psychromonas	3.19693e-05	2.62585e-05	1.21748	0.878357		Dysgonomonas	0.00185185	0.00035251	5.25333	0.905857		Virgibacillus	0.00207976	0.000360366	5.77123	0.909039		Mycobacterium	8.20923e-05
Streptococcus	0.000734677	0.0504642	0.0103093	0.0158568	0	0.0259417	0	0.000825959	0.00357143	0.0222393	0.00038012	0.000985707	0.000500918	0.0113311	0.00303593	0.0015873	0.000383264	0.0204744	0.00066461	0.00115207	0.00162866	0.00342075	0.16273	0	0.0114087	0.000154464	0.00115566	0.00128599		Thiobacillus	5.18059e-05	5.78363e-05	-1.1164	0.886741		Tepidimonas	3.19387e-05	0.000170068	-5.32484	0.925785		Campylobacter	1.31192e-05	0	#DIV/0!	0.927496		Mycoplana	2.2769e-05
Streptomyces	0.000787154	0.000714116	0	0.000511509	0.00049334	0.000932039	0	0.000589971	0	0	0.00066521	0.000492854	0.000500918	0.000273038	0.000337325	0	0.000638774	0.00105902	0.000427249	0.000576037	0.00217155	0	0	0	0	0.00123571	0.000444484	0.000642995		Ralstonia	0.00015166	0.000168675	-1.11219	0.888058		Propionivibrio	0	7.22509e-05	#DIV/0!	0.935064		Rhodoferax	0.000336443	3.19387e-05	10.534	0.944044		Nocardioides	4.31954e-06
Streptosporangium	0	0	0	0.000255754	0.000123335	0.000543689	0	0	0.00178571	0	0	0.000985707	0	0.000136519	0	0	0.000638774	7.06015e-05	0.000379777	0	0	0	0.000218723	0.000816327	0	0.00108125	0.000622278	0.000107166		Thalassomonas	5.27923e-05	4.57122e-05	1.15488	0.888224		Mariprofundus	9.5816e-05	8.06298e-05	1.18834	0.935099		Kitasatospora	2.62385e-05	0.00026455	-10.0825	0.948989		Ochrobactrum	0.000124108
Sulfuritalea	0	0	0	0	0	0	0	0	0	0.00153374	0	0	0	0	0	0	0	7.06015e-05	4.74721e-05	0	0	0	0	0.000816327	0	0	0	0		Gracilibacillus	6.49251e-05	7.2262e-05	-1.11301	0.890179		Sinomonas	3.19387e-05	1.08105e-05	2.9544	0.93848		Nesterenkonia	0.0324521	0.00419664	7.73287	0.957633		Oleibacter	0
Sulfurospirillum	0	0	0	0	0	0.00023301	0	0	0	0	4.7515e-05	0	0	0	0.000168663	0	0	0	9.49442e-05	0	0	0.00114025	0	0	0	0	0	0		Exiguobacterium	3.29558e-05	3.69853e-05	-1.12227	0.8968		Methylobacillus	0.00026455	5.57718e-05	4.74344	0.939891		Enterobacter	0.000227416	0.00109014	-4.7936	0.965923		Oribacterium	6.13318e-05
Sutterella	0	0	0	0.000127877	0.000123335	0	0	0.000117994	0	0	0	0	0	0	0	0	0	0	0	0	0	0	0	0	0.000248016	0	0	0		Riemerella	6.39386e-05	7.40584e-05	-1.15827	0.899206		Cohnella	0	0	#DIV/0!	0.942075		Arcobacter	2.62385e-05	0.000529101	-20.1651	0.990254		Ornithinibacillus	2.3972e-05
Syntrophomonas	0.000157431	7.93462e-05	0	0	0.000123335	0	0	0	0	0	0	0	0	0.000136519	0	0	0	0	4.74721e-05	0	0	0	0	0	0	0	0	0		Terracoccus	1.98365e-05	1.67303e-05	1.18566	0.899681		Rhodoferax	3.19387e-05	0.000287128	-8.98998	0.944223		Klebsiella	3.96731e-05	0.000793651	-20.0048	0.99102		Oscillospira	4.31954e-06
Tannerella	0	0	0	0	0	0	0	0	0	0	0	0	0	0	0	0	0	0	0	0	0	0	0.000218723	0	0	0	0	0		Agromyces	3.96731e-05	3.35935e-05	1.18098	0.899942		Hydrogenophilus	6.38774e-05	0	#DIV/0!	0.951556		Salinibacillus	4.50885e-05	3.19387e-05	1.41172	0.995608		Paracoccus	0.00118823
Tepidimicrobium	5.24769e-05	0	0	0	0	0.00015534	0	0	0	0	0	0	0	0	0	0	6.38774e-05	0	0	0	0	0	0	0	0	0	0	0		Ramlibacter	0.000213625	0.000230844	-1.0806	0.906265		KD1-23	0.00614853	0.000942726	6.52208	0.967472		Halochromatium	1.31192e-05	0	#DIV/0!	0.999491		Pasteurella	0
Tepidimonas	0	0.000317385	0	0.000127877	0.000123335	0.00015534	0	0.000471976	0	0	0.00019006	0	0	0.000273038	0.000337325	0	6.38774e-05	0	0	0.000576037	0	0.00114025	0	0	0	0.000154464	0	0		Sporomusa	3.96731e-05	3.43498e-05	1.15497	0.908094		Dermacoccus	0.00109014	0.00176903	-1.62276	0.975458		Aneurinibacillus	0.000158377	0	#DIV/0!	#DIV/0!		Pedobacter	0.000122664
Terracoccus	0	7.93462e-05	0	0	0	0	0	0	0	0	4.7515e-05	0	0	0.000136519	0	0	0	0	0	0.000576037	0	0	0	0	0	0	0	0		Dysgonomonas	0.000396751	0.000344097	1.15302	0.908432		Alicyclobacillus	0.000592978	0.000387451	1.53046	0.978384		Cellvibrio	0.000149371	0	#DIV/0!	#DIV/0!		Piscibacillus	0
Thalassobacillus	5.24769e-05	0	0	0	0	0	0	0	0	0	0	0	0	0	0	0	0	0	0	0	0	0	0	0	0	0	0	0		Chromohalobacter	0.000329242	0.000303108	1.08622	0.917602		Bacteroides	0	6.55172e-05	#DIV/0!	0.988843		Lysobacter	0.000122146	0	#DIV/0!	#DIV/0!		Planococcus	0
Thalassomonas	5.24769e-05	0.000158692	0	0	0	0	0	0.000117994	0	0	4.7515e-05	0	0	0	0.000337325	0	0	0	0	0	0	0	0.000218723	0	0	0	8.88968e-05	0		Rhodoferax	0.000336443	0.000315964	1.06481	0.924321		Anaerococcus	0.0605099	0.0176566	3.42704	0.990243		Photobacterium	0.000117717	0	#DIV/0!	#DIV/0!		Polaribacter	3.74708e-05
Thauera	0.000262385	0.000158692	0	0.000255754	0.00123335	0.00015534	0	0.00224189	0	0	0.000142545	0	8.34864e-05	0.000819113	0.00168663	0.00529101	6.38774e-05	0.000211805	0	0	0	0.00570125	0.000218723	0.000816327	0	0	8.88968e-05	0.000392941		Finegoldia	0.00132905	0.00117328	1.13276	0.925869		Propionibacterium	0.300793	0.175697	1.71199	0.995769		Aeribacillus	9.75654e-05	0	#DIV/0!	#DIV/0!		Prauseria	0
Thermincola	5.24769e-05	7.93462e-05	0	0	0	0	0	0	0	0	4.7515e-05	0	0	0	0	0.000529101	0	0	0	0	0	0	0	0	0	0	0	0		Desulfosporosinus	2.62385e-05	2.86396e-05	-1.09151	0.939907		Actinobaculum	0	0	#DIV/0!	#DIV/0!		Aquabacterium	7.70578e-05	0	#DIV/0!	#DIV/0!		Proteiniclasticum	0
Thermoanaerobacterium	0.00104954	0	0	0.000639386	0.000863345	0	0	0.000943953	0	0	0	0	0	0	0	0	0	0.000141203	0.000189888	0.000576037	0	0	0	0	0	0	0	0		Tepidimicrobium	1.31192e-05	1.41218e-05	-1.07642	0.959546		Ammoniphilus	0	1.40422e-05	#DIV/0!	#DIV/0!		Oerskovia	5.82078e-05	0	#DIV/0!	#DIV/0!		Pseudochrobactrum	0
Thermomonas	0	0	0	0.000895141	0	0	0	0	0	0	0	0	8.34864e-05	0	0	0	0	0	0	0	0	0	0	0	0	0	0	0.000107166		Uliginosibacterium	1.31192e-05	1.24108e-05	1.05708	0.969596		Anaerovorax	0	0	#DIV/0!	#DIV/0!		Salinispora	4.6075e-05	0	#DIV/0!	#DIV/0!		Pseudoclavibacter	0.000260627
Thiobacillus	0	7.93462e-05	0	0.000127877	0	0	0	0.000235988	0	0	9.50299e-05	0	0	0.000136519	0.000168663	0	0	0	4.74721e-05	0.000576037	0	0	0	0	0	0	0	7.14439e-05		Tolumonas	0.000173952	0.000170311	1.02138	0.980311		Asticcacaulis	0	0	#DIV/0!	#DIV/0!		Kineosporia	4.50885e-05	0	#DIV/0!	#DIV/0!		Pseudonocardia	4.98223e-05
Thiomonas	0	0	0	0.000127877	0.00049334	0	0	0.000235988	0	0	0.000142545	0.000492854	0	0.000136519	0.000168663	0	0	7.06015e-05	0	0	0	0.00114025	0	0	0	0	0	3.57219e-05		Kushneria	0.000288267	0.000283269	1.01764	0.98347		Collimonas	0	1.40422e-05	#DIV/0!	#DIV/0!		Tuberibacillus	3.29558e-05	0	#DIV/0!	#DIV/0!		Rahnella	2.82916e-05
Tissierella_Soehngenia	0	0	0	0.000127877	0	0	0	0	0	0	0	0	0	0	0	0	0	0	0	0	0	0	0	0	0	0	0	0		Paenisporosarcina	3.29558e-05	3.26657e-05	1.00888	0.992585		Congregibacter	0	3.71735e-05	#DIV/0!	#DIV/0!		Tissierella_Soehngenia	3.19693e-05	0	#DIV/0!	#DIV/0!		Rathayibacter	0
Tolumonas	0.000104954	7.93462e-05	0	0.000511509	0	0	0	0.000471976	0	0	0.00028509	0	0	0.000273038	0.000843313	0.000529101	6.38774e-05	0	0	0	0	0	0.000656168	0.000816327	0	0	8.88968e-05	3.57219e-05		Giesbergeria	6.39386e-05	6.3276e-05	1.01047	0.992844		Desulfotomaculum_Desulfovirgula	0	1.98839e-05	#DIV/0!	#DIV/0!		Gardnerella	1.98365e-05	0	#DIV/0!	#DIV/0!		Rhodoplanes	3.55323e-05
Trabulsiella	0	0	0	0	0	0	0	0	0	0	0	0	0	0	0.000337325	0	0	0	0	0	0	0	0	0	0	0.000154464	0	0		Plesiomonas	1.98365e-05	1.96525e-05	1.00937	0.994372		Devosia	0	2.25469e-05	#DIV/0!	#DIV/0!		Halobacillus	1.98365e-05	0	#DIV/0!	#DIV/0!		Roseomonas	2.48216e-05
Trichococcus	0.000997061	7.93462e-05	0	0.000255754	0.00234336	0.00100971	0	0.00389381	0.00357143	0.000766871	4.7515e-05	0.00197141	0.000500918	0.00136519	0.0013493	0.00740741	0.000127755	0.000706015	4.74721e-05	0	0	0	0.000656168	0.00163265	0	0.000154464	0.000177794	0.0011431		Actinobaculum	0	0	#DIV/0!	#DIV/0!		Ethanoligenens	0	3.24745e-06	#DIV/0!	#DIV/0!		Piscibacillus	1.98365e-05	0	#DIV/0!	#DIV/0!		RS62	7.45044e-05
Trueperella	5.24769e-05	0	0	0	0	0	0	0.000589971	0	0	0	0.000492854	8.34864e-05	0	0	0	0	7.06015e-05	0	0	0	0	0	0	0	0	0	3.57219e-05		Anaerovorax	0	0	#DIV/0!	#DIV/0!		Gardnerella	0	0	#DIV/0!	#DIV/0!		Marinomonas	1.31192e-05	0	#DIV/0!	#DIV/0!		Saccharothrix	2.17115e-05
Tsukamurella	0	0	0	0	0.000123335	0	0	0	0	0	0	0	0.000417432	0	0	0	0	7.06015e-05	0	0	0.000542888	0	0	0	0	0	0	0.000428663		Asticcacaulis	0	0	#DIV/0!	#DIV/0!		Hymenobacter	0	0	#DIV/0!	#DIV/0!		Megasphaera	1.31192e-05	0	#DIV/0!	#DIV/0!		Schlegelella	4.19234e-05
Tuberibacillus	5.24769e-05	7.93462e-05	0	0	0	0	0	0	0	0	0	0	0	0	0	0	0	0	0	0	0	0	0	0	0	0	0	0		Azovibrio	0	0	#DIV/0!	#DIV/0!		K82	0	0	#DIV/0!	#DIV/0!		Thalassobacillus	1.31192e-05	0	#DIV/0!	#DIV/0!		Sediminibacillus	1.55318e-05
Uliginosibacterium	5.24769e-05	0	0	0	0	0	0	0	0	0	0	0	0	0.000136519	0	0.0010582	6.38774e-05	0	0	0	0	0	0	0	0	0	0	0		Collinsella	0	0	#DIV/0!	#DIV/0!		Kineosporia	0	3.24745e-06	#DIV/0!	#DIV/0!		Actinobaculum	0	0	#DIV/0!	#DIV/0!		Serinicoccus	0
Ureibacillus	0	7.93462e-05	0	0	0.000123335	7.76699e-05	0	0	0	0	0	0	8.34864e-05	0	0	0	0	0	0	0	0	0	0	0	0	0	0	3.57219e-05		Dehalobacterium	0	0	#DIV/0!	#DIV/0!		Kurthia	0	6.4949e-06	#DIV/0!	#DIV/0!		Anaerovorax	0	0	#DIV/0!	#DIV/0!		Simplicispira	0
Variovorax	5.24769e-05	0.0010315	0	0	0	7.76699e-05	0	0	0	0	0	0	0	0.000409556	0.000168663	0	0	0	0	0	0	0	0	0	0.000248016	0	0	0		Ethanoligenens	0	0	#DIV/0!	#DIV/0!		Lampropedia	0	0	#DIV/0!	#DIV/0!		Asticcacaulis	0	0	#DIV/0!	#DIV/0!		Skermanella	0
Veillonella	0.000157431	7.93462e-05	0	0	0	0	0.00775194	0	0	0.00230061	0	0.000492854	0	0	0	0.000529101	6.38774e-05	0.000706015	9.49442e-05	0.000576037	0	0	0.00415573	0	0	0.000154464	8.88968e-05	0		Hymenobacter	0	0	#DIV/0!	#DIV/0!		Lautropia	0	3.97678e-05	#DIV/0!	#DIV/0!		Bosea	0	0	#DIV/0!	#DIV/0!		Sphingopyxis	0.000133007
Verminephrobacter	0	0	0	0	0.00024667	0	0	0	0	0	0	0	0	0	0.000168663	0.000529101	0	0	0	0	0	0	0	0	0	0	0	0		K82	0	0	#DIV/0!	#DIV/0!		Lysobacter	0	0	#DIV/0!	#DIV/0!		Candidatus Xiphinematobacter	0	0	#DIV/0!	#DIV/0!		Sulfuritalea	0.000139431
Vibrio	0.000157431	0.000238039	0	0.000127877	0.000123335	7.76699e-05	0	0.000117994	0	0	9.50299e-05	0	0	0	0	0	0.000255509	0	9.49442e-05	0.000576037	0	0.00114025	0.000218723	0	0	0	0	0.000107166		Kurthia	0	0	#DIV/0!	#DIV/0!		Marinomonas	0	0	#DIV/0!	#DIV/0!		Ethanoligenens	0	0	#DIV/0!	#DIV/0!		Sulfurospirillum	4.08352e-05
Virgibacillus	0.00435558	0.00230104	0	0.0016624	0.00468673	7.76699e-05	0	0.00188791	0.00178571	0	0.000997814	0.000985707	0.000250459	0.00300341	0.00067465	0.000529101	0.000191632	0.000423609	0.00066461	0.00691244	0	0.0022805	0	0.00244898	0.000248016	0.000154464	8.88968e-05	0.000785883		Lampropedia	0	0	#DIV/0!	#DIV/0!		Mobiluncus	0	0.000133145	#DIV/0!	#DIV/0!		Flavihumibacter	0	0	#DIV/0!	#DIV/0!		Tannerella	0
Vogesella	0	0	0	0.000383632	0	0	0	0	0	0	0	0	0	0	0	0.000529101	0	0	0	0	0	0	0	0	0	0	0	0		Magnetospirillum	0	0	#DIV/0!	#DIV/0!		Mogibacterium	0	1.98839e-05	#DIV/0!	#DIV/0!		Hymenobacter	0	0	#DIV/0!	#DIV/0!		Thalassobacillus	0
WAL_1855D	0	0	0	0	0.000123335	7.76699e-05	0	0	0	0.000766871	0	0	0	0	0	0	0	0	0	0	0	0	0	0	0	0	0	3.57219e-05		Mobiluncus	0	0	#DIV/0!	#DIV/0!		Pasteurella	0	3.97678e-05	#DIV/0!	#DIV/0!		K82	0	0	#DIV/0!	#DIV/0!		Tissierella_Soehngenia	0
Wautersiella	0	0	0	0	0.000123335	7.76699e-05	0	0	0	0	0.000142545	0	0	0.000136519	0	0.000529101	0	7.06015e-05	0	0	0	0	0	0.000816327	0	0	0	0		Mogibacterium	0	0	#DIV/0!	#DIV/0!		Photobacterium	0	0	#DIV/0!	#DIV/0!		Kurthia	0	0	#DIV/0!	#DIV/0!		Trabulsiella	3.06659e-05
Williamsia	0	0	0	0	0	7.76699e-05	0	0	0.00178571	0	0	0	0	0	0.00320459	0	0	0.000211805	0	0	0	0	0	0	0	0.000154464	0	7.14439e-05		Moryella	0	0	#DIV/0!	#DIV/0!		Piscibacillus	0	3.24745e-06	#DIV/0!	#DIV/0!		Lampropedia	0	0	#DIV/0!	#DIV/0!		Tsukamurella	4.91606e-05
Xanthomonas	0.000629723	0	0	0.000127877	0	7.76699e-05	0	0	0	0	4.7515e-05	0	0	0.000136519	0.000337325	0.000529101	0	0	0	0	0	0	0	0.000816327	0	0	0	0.000107166		Pasteurella	0	0	#DIV/0!	#DIV/0!		Pontibacillus	0	8.08153e-06	#DIV/0!	#DIV/0!		Lupinus	0	0	#DIV/0!	#DIV/0!		Tuberibacillus	0
Xenophilus	0	0.000238039	0	0.000511509	0.000370005	7.76699e-05	0	0.000117994	0	0	0.00019006	0	8.34864e-05	0.00109215	0.000843313	0.0015873	0	0.000211805	4.74721e-05	0	0	0	0	0	0	0	0.000177794	0.000214332		Prauseria	0	0	#DIV/0!	#DIV/0!		Pseudochrobactrum	0	0	#DIV/0!	#DIV/0!		Meiothermus	0	0	#DIV/0!	#DIV/0!		Verminephrobacter	3.77575e-05
Xenorhabdus	0	0	0	0	0	0	0	0	0	0	0	0	0	0	0	0.000529101	0	0	0	0	0	0	0	0	0	0	0	0		Proteiniclasticum	0	0	#DIV/0!	#DIV/0!		Serinicoccus	0	6.4949e-05	#DIV/0!	#DIV/0!		Mobiluncus	0	0	#DIV/0!	#DIV/0!		Vogesella	0
Xylanimicrobium	0.000262385	0	0	0.000127877	0.000123335	0	0	0	0	0	4.7515e-05	0	0	0.000546075	0.000168663	0	0	0	0	0	0	0	0	0	0	0	0	0		Pseudochrobactrum	0	0	#DIV/0!	#DIV/0!		Simplicispira	0	0	#DIV/0!	#DIV/0!		Pseudochrobactrum	0	0	#DIV/0!	#DIV/0!		WAL_1855D	8.79887e-05
Yaniella	0	0	0	0.000127877	0.000123335	0	0	0	0	0	0	0	0	0	0	0	6.38774e-05	7.06015e-05	0	0	0	0	0	0	0	0	0	0		Serinicoccus	0	0	#DIV/0!	#DIV/0!		Skermanella	0	0	#DIV/0!	#DIV/0!		Sediminibacillus	0	0	#DIV/0!	#DIV/0!		Wautersiella	4.36426e-05
Yersinia	0	0	0	0	0	0	0	0	0	0	4.7515e-05	0	0	0	0.000168663	0	0	7.06015e-05	0	0	0	0	0	0	0	0	0	0		Simplicispira	0	0	#DIV/0!	#DIV/0!		Tannerella	0	1.98839e-05	#DIV/0!	#DIV/0!		Serinicoccus	0	0	#DIV/0!	#DIV/0!		Williamsia	0.000460725
Z-35	0	0	0	0	0	0	0	0	0	0	0	0	0	0.000136519	0	0	0	7.06015e-05	0	0	0	0	0	0	0	0	0	0		Skermanella	0	0	#DIV/0!	#DIV/0!		Thalassobacillus	0	0	#DIV/0!	#DIV/0!		Simplicispira	0	0	#DIV/0!	#DIV/0!		Xenorhabdus	0
Zobellella	0	7.93462e-05	0	0	0	7.76699e-05	0	0.000235988	0	0	0	0	8.34864e-05	0	0.000337325	0	0	0	0	0	0	0	0	0	0	0	0	3.57219e-05		Tannerella	0	0	#DIV/0!	#DIV/0!		Tissierella_Soehngenia	0	0	#DIV/0!	#DIV/0!		Skermanella	0	0	#DIV/0!	#DIV/0!		Yersinia	1.96525e-05
Zoogloea	0.0006822	0	0	0.000511509	0.00259003	0.000466019	0	0.0020059	0	0.00230061	0.000617695	0	0.000667891	0.00177474	0.000843313	0.0026455	6.38774e-05	0.000635414	9.49442e-05	0.00115207	0	0.00114025	0.000218723	0.00326531	0.000248016	0.000154464	0.00026669	0.000464385		Xenorhabdus	0	0	#DIV/0!	#DIV/0!		Tuberibacillus	0	0	#DIV/0!	#DIV/0!		WAL_1855D	0	0	#DIV/0!	#DIV/0!		Z-35	1.24108e-05
[truncated: 3 more columns]

## Sheet: Q3_Bac
#SampleID	EZC23	EZC56	EZC81	EZC18	EZC4	EZC46	EZC76	EZC37	EZC74	EZC26	EZC65	EZC9	#SampleID	EZC23	EZC56	EZC81	EZC18	EZC4	EZC46	EZC76	EZC37	EZC74	EZC26	EZC65	EZC9
Disease	AD	CD	AD	AD_CD	AD	AD_CD	AD_CD	CD	CD	CD	CD	CD	Disease	AD	CD	AD	AD_CD	AD	AD_CD	AD_CD	CD	CD	CD	CD	CD
Status	A	A	A	UA	UA	UA	UA	A	A	UA	UA	UA	Status	A	A	A	UA	UA	UA	UA	A	A	UA	UA	UA
Site	RAF	RAF	RAF	RAF	RAF	RAF	RAF	RAF	RAF	RAF	RAF	RAF	Site	RAF	RAF	RAF	RAF	RAF	RAF	RAF	RAF	RAF	RAF	RAF	RAF
Q1 Bac	1	1	1	2	2	2	2	3	3	4	4	4	Q1 Bac	1	1	1	2	2	2	2	3	3	4	4	4
Q2 Bac													Q2 Bac
Q3 Bac	1	1	1	2	2	2	2	3	3	4	4	4	Q3 Bac	1	1	1	2	2	2	2	3	3	4	4	4
Q4 Bac													Q4 Bac														Retro-auricular Fold						Retro-auricular Fold						Retro-Auricular Fold						Retro-Auricular Fold
CodeID	DA597_A_RAF	KA605_A_RAF	WA618_A_RAF	KA592_UA_RAF	MA584_UA_RAF	RA603_UA_RAF	LA609_UA_RAF	CA601_A_RAF	SA608_A_RAF	HA598_UA_RAF	TA607_UA_RAF	GA590_UA_RAF	CodeID	DA597_A_RAF	KA605_A_RAF	WA618_A_RAF	KA592_UA_RAF	MA584_UA_RAF	RA603_UA_RAF	LA609_UA_RAF	CA601_A_RAF	SA608_A_RAF	HA598_UA_RAF	TA607_UA_RAF	GA590_UA_RAF			Welch Two Sample t-test						Welch Two Sample t-test						Welch Two Sample t-test						Welch Two Sample t-test
Patient	5	11	16	4	1	9	15	8	14	6	13	2	Patient	5	11	16	4	1	9	15	8	14	6	13	2		Q3-(a)	AD_Affected	AD_UnAff				Q3-(b)	CD_Affected	CD_UnAff				Q3-(c)	AD_Aff	CD_Affected				Q3-(d)	AD_UnAff	CD_UnAff
Description	Retro_auricular_fold_affected	Retro_auricular_fold_affected	Retro_auricular_fold_affected	Retro_auricular_fold_unaffected	Retro_auricular_fold_affected	Retro_auricular_fold_unaffected	Retro_auricular_fold_unaffected	Retro_auricular_fold_affected	Retro_auricular_fold_affected	Retro_auricular_fold_unaffected	Retro_auricular_fold_unaffected	Retro_auricular_fold_unaffected	Description	Retro_auricular_fold_affected	Retro_auricular_fold_affected	Retro_auricular_fold_affected	Retro_auricular_fold_unaffected	Retro_auricular_fold_affected	Retro_auricular_fold_unaffected	Retro_auricular_fold_unaffected	Retro_auricular_fold_affected	Retro_auricular_fold_affected	Retro_auricular_fold_unaffected	Retro_auricular_fold_unaffected	Retro_auricular_fold_unaffected			Mean Abun	Mean Abun	Fold Change	t-test			Mean Abun	Mean Abun	Fold Change	t-test			Mean Abun	Mean Abun	Fold Change	t-test			Mean Abun	Mean Abun	Fold Change	t-test
Achromobacter	2	0	0	0	0	1	2	1	0	0	0	0	Achromobacter	0.000158692	0	0	0	0	0.000136519	0.000337325	0.000529101	0	0	0	0		Trichococcus	0.0001117	0.00129671	-11.6088	0.0260186		Erwinia	0	0.000116842	#DIV/0!	0.0268361		Idiomarina	0.00657842	0.00194767	3.37759	0.176739		Dermacoccus	0.00027782	0.000712961	-2.56627	0.0416478
Acidaminobacter	3	0	0	0	0	0	0	0	0	0	1	0	Acidaminobacter	0.000238039	0	0	0	0	0	0	0	0	0	8.88968e-05	0		Arcobacter	0	0.000574871	#DIV/0!	0.065547		Psychrobacter	0	0.000140657	#DIV/0!	0.0344445		Selenomonas	0.000329195	0	#DIV/0!	0.184028		Acidovorax	0.00240292	0.000449975	5.34013	0.0421863
Acidovorax	7	0	16	4	11	27	18	17	1	1	3	26	Acidovorax	0.000555423	0	0.00204604	0.00197141	0.00091835	0.00368601	0.00303593	0.00899471	6.38774e-05	0.000154464	0.00026669	0.00092877		Klebsiella	5.28975e-05	0.000433194	-8.18932	0.0853767		Dietzia	0	0.000104935	#DIV/0!	0.0533977		Methylophaga	9.55232e-05	0	#DIV/0!	0.188183		Leptothrix	0.000343641	2.38146e-05	14.4298	0.0485113
Acinetobacter	111	2	146	29	76	276	232	218	13	6	55	467	Acinetobacter	0.00880743	0.0206186	0.0186701	0.0142928	0.00634497	0.0376792	0.0391297	0.115344	0.000830406	0.000926784	0.00488932	0.0166821		Dechloromonas	0.00532901	0.0233415	-4.38009	0.0908729		Candidatus Portiera	3.19387e-05	0.00012875	-4.03115	0.136991		Streptococcus	0.0255434	0.000985283	25.925	0.189531		Aerococcus	0	0.000104935	#DIV/0!	0.0533977
Actinobacillus	0	0	0	0	0	0	0	0	0	0	0	0	Actinobacillus	0	0	0	0	0	0	0	0	0	0	0	0		Peptoniphilus	0	0.000301475	#DIV/0!	0.104591		Euzebya	6.38774e-05	0.000227595	-3.563	0.176029		Aggregatibacter	6.90745e-05	0	#DIV/0!	0.205014		Geobacter	0	0.000104935	#DIV/0!	0.0533977
Actinobaculum	0	0	0	0	0	0	0	0	0	0	0	0	Actinobaculum	0	0	0	0	0	0	0	0	0	0	0	0		Leptothrix	8.52515e-05	0.000343641	-4.03091	0.10972		Cellulomonas	0	9.91173e-05	#DIV/0!	0.184121		Enterococcus	6.90745e-05	0	#DIV/0!	0.205014		Arthrobacter	0.00222946	0.00060667	3.67492	0.0544744
Actinomyces	14	0	4	3	7	9	22	2	1	1	3	10	Actinomyces	0.00111085	0	0.000511509	0.00147856	0.000584405	0.00122867	0.00371058	0.0010582	6.38774e-05	0.000154464	0.00026669	0.000357219		Azoarcus	2.64487e-05	0.000228041	-8.62201	0.110942		Serratia	0	5.34469e-05	#DIV/0!	0.188298		Gracilibacillus	6.90745e-05	0	#DIV/0!	0.205014		Psychrobacter	3.41297e-05	0.000140657	-4.12125	0.0576676
Actinomycetospora	0	0	0	0	0	0	4	0	0	0	0	0	Actinomycetospora	0	0	0	0	0	0	0.00067465	0	0	0	0	0		Limnohabitans	0.00826008	0.0246134	-2.9798	0.110959		Pseudonocardia	6.38774e-05	0.000274952	-4.30437	0.195884		LCP-6	6.90745e-05	0	#DIV/0!	0.205014		Enterobacter	0.000617506	3.57219e-05	17.2865	0.0586847
Aeribacillus	0	0	1	0	0	0	0	0	0	0	0	0	Aeribacillus	0	0	0.000127877	0	0	0	0	0	0	0	0	0		Citrobacter	0	0.000236499	#DIV/0!	0.111787		Anoxybacillus	0.000328428	0.000778587	-2.37065	0.209765		Macrococcus	6.90745e-05	0	#DIV/0!	0.205014		Euzebya	2.08716e-05	0.000227595	-10.9045	0.0651812
Aerococcus	4	0	1	0	0	0	0	0	2	1	1	2	Aerococcus	0.000317385	0	0.000127877	0	0	0	0	0	0.000127755	0.000154464	8.88968e-05	7.14439e-05		Enterobacter	0.000180775	0.000617506	-3.41589	0.11918		Rothia	0.000424244	0.000677239	-1.59634	0.221679		Planomicrobium	0.000207223	0	#DIV/0!	0.205014		Ralstonia	0.000344063	0	#DIV/0!	0.0679307
Aggregatibacter	1	0	1	0	0	0	0	0	0	0	0	1	Aggregatibacter	7.93462e-05	0	0.000127877	0	0	0	0	0	0	0	0	3.57219e-05		KD1-23	0.00065993	0.00251727	-3.81446	0.128993		Arthrobacter	9.5816e-05	0.00060667	-6.33161	0.223679		Ruminococcus	6.90745e-05	0	#DIV/0!	0.205014		Dechloromonas	0.0233415	0.00322687	7.23348	0.0709577
Agrobacterium	0	0	0	0	2	0	0	0	0	0	0	0	Agrobacterium	0	0	0	0	0.000166973	0	0	0	0	0	0	0		Paenibacillus	0.000599588	0.00146571	-2.44453	0.133138		Williamsia	0	7.53026e-05	#DIV/0!	0.233616		Sarcina	6.90745e-05	0	#DIV/0!	0.205014		Mycobacterium	7.58729e-05	0.000194104	-2.55828	0.0775525
Agromyces	2	0	0	0	0	1	0	0	14	8	10	3	Agromyces	0.000158692	0	0	0	0	0.000136519	0	0	0.000894283	0.00123571	0.000888968	0.000107166		Acidovorax	0.000867153	0.00240292	-2.77105	0.13743		Granulicatella	3.19387e-05	0.00054692	-17.1241	0.247809		Thiobacillus	6.90745e-05	0	#DIV/0!	0.205014		Propionicimonas	0.000123213	0.00093588	-7.59561	0.0837426
Alcanivorax	15	0	0	0	1	6	0	0	0	1	0	0	Alcanivorax	0.00119019	0	0	0	8.34864e-05	0.000819113	0	0	0	0.000154464	0	0		Lysinibacillus	0	0.000139333	#DIV/0!	0.147354		Anaerobacillus	0	4.15396e-05	#DIV/0!	0.249013		Geobacillus	0.000955232	6.38774e-05	14.9542	0.206321		Neisseria	0.000533222	0	#DIV/0!	0.0969697
Alicycliphilus	17	0	72	4	28	55	108	49	10	3	34	45	Alicycliphilus	0.00134889	0	0.00920716	0.00197141	0.00233762	0.00750853	0.0182156	0.0259259	0.000638774	0.000463392	0.00302249	0.00160749		Alicyclobacillus	0.00036001	0.00116302	-3.23051	0.160563		Lentibacillus	0	8.30792e-05	#DIV/0!	0.249013		Mycobacterium	0	0.000392305	#DIV/0!	0.213595		Bacillus	0.0594563	0.0263482	2.25656	0.102631
Alicyclobacillus	12	0	1	4	2	11	6	2	2	5	0	28	Alicyclobacillus	0.000952154	0	0.000127877	0.00197141	0.000166973	0.00150171	0.00101198	0.0010582	0.000127755	0.00077232	0	0.00100021		Enhydrobacter	0.00114936	0.00478454	-4.1628	0.17469		Salinicoccus	0	4.15396e-05	#DIV/0!	0.249013		Arthrobacter	0.00195746	9.5816e-05	20.4293	0.215986		Azoarcus	0.000228041	2.38146e-05	9.57567	0.108077
Alkalibacterium	0	0	0	0	0	0	0	0	0	0	0	0	Alkalibacterium	0	0	0	0	0	0	0	0	0	0	0	0		Zoogloea	0.000170503	0.000821487	-4.81802	0.179635		Salmonella	0	4.15396e-05	#DIV/0!	0.249013		Photobacterium	0.000121972	0	#DIV/0!	0.218166		Giesbergeria	0.000131297	0	#DIV/0!	0.110355
Alloiococcus	10	0	4	0	2	33	2	0	2	0	1	15	Alloiococcus	0.000793462	0	0.000511509	0	0.000166973	0.00450512	0.000337325	0	0.000127755	0	8.88968e-05	0.000535829		Actinomyces	0.000540785	0.00175055	-3.23706	0.179934		Microlunatus	0.000127755	0.000682725	-5.34403	0.291724		Corynebacterium	0.177926	0.00671135	26.5112	0.225599		Halomonas	0.153827	0.0398119	3.86386	0.111293
Ammoniphilus	1	0	0	0	0	0	0	0	0	1	0	0	Ammoniphilus	7.93462e-05	0	0	0	0	0	0	0	0	0.000154464	0	0		Selenomonas	0.000329195	0	#DIV/0!	0.184028		Planomicrobium	0	0.000148705	#DIV/0!	0.300312		Brevibacterium	0.000392365	0	#DIV/0!	0.228904		KD1-23	0.00251727	0.000610316	4.12454	0.112149
Amycolatopsis	3	0	0	0	0	0	0	0	4	4	0	1	Amycolatopsis	0.000238039	0	0	0	0	0	0	0	0.000255509	0.000617856	0	3.57219e-05		Mycobacterium	0	7.58729e-05	#DIV/0!	0.184879		Prevotella	3.19387e-05	0.000146747	-4.59463	0.300386		Cellulomonas	0.000270393	0	#DIV/0!	0.234096		Erwinia	0.00053835	0.000116842	4.6075	0.115039
Anaerobacillus	0	0	0	0	1	0	0	0	0	0	1	1	Anaerobacillus	0	0	0	0	8.34864e-05	0	0	0	0	0	8.88968e-05	3.57219e-05		Gallionella	0	7.62953e-05	#DIV/0!	0.185202		Staphylococcus	0	6.33953e-05	#DIV/0!	0.307409		Delftia	0.000191046	3.19387e-05	5.98166	0.239429		Actinomyces	0.00175055	0.000259458	6.74696	0.115504
Anaerococcus	15	1	1	2	2	17	16	2	1878	1	3	94	Anaerococcus	0.00119019	0.0103093	0.000127877	0.000985707	0.000166973	0.00232082	0.0026986	0.0010582	0.119962	0.000154464	0.00026669	0.00335786		Glaciecola	0	7.62953e-05	#DIV/0!	0.185202		Congregibacter	0	6.33953e-05	#DIV/0!	0.307409		Alloiococcus	0.00043499	6.38774e-05	6.80977	0.247829		Limnohabitans	0.0246134	0.00700758	3.51239	0.116641
Anaerovorax	0	0	0	0	0	0	0	0	0	0	0	0	Anaerovorax	0	0	0	0	0	0	0	0	0	0	0	0		Leptotrichia	0	7.62953e-05	#DIV/0!	0.185202		Selenomonas	0	6.33953e-05	#DIV/0!	0.307409		Arenimonas	0.000148421	0	#DIV/0!	0.248718		Enhydrobacter	0.00478454	0.000362765	13.1891	0.116792
Aneurinibacillus	6	0	0	0	0	0	0	0	0	0	0	1	Aneurinibacillus	0.000476077	0	0	0	0	0	0	0	0	0	0	3.57219e-05		Marina	0	7.62953e-05	#DIV/0!	0.185202		Enterococcus	0	7.11718e-05	#DIV/0!	0.320234		Halomonas	0.149342	0.0374492	3.98787	0.249043		Diaphorobacter	0.00858507	0.0020394	4.20961	0.12736
Anoxybacillus	63	0	19	8	6	14	5	1	2	6	5	27	Anoxybacillus	0.00499881	0	0.00242967	0.00394283	0.000500918	0.00191126	0.000843313	0.000529101	0.000127755	0.000926784	0.000444484	0.000964492		Simiduia	0	7.62953e-05	#DIV/0!	0.185202		Azovibrio	0	0.000220149	#DIV/0!	0.340777		Brachybacterium	0.00430882	0.00101722	4.23587	0.272211		Sphingobium	0.00242958	0.000235371	10.3223	0.132455
Aquabacterium	0	0	2	0	0	0	0	0	0	0	0	0	Aquabacterium	0	0	0.000255754	0	0	0	0	0	0	0	0	0		Lactobacillus	0.000382093	0	#DIV/0!	0.188183		Streptomyces	0.000319387	0.000774397	-2.42464	0.366928		Anoxybacillus	0.00247616	0.000328428	7.53944	0.274043		Trichococcus	0.00129671	0.000491787	2.63672	0.1344
Aquicella	0	0	0	0	0	3	0	0	0	0	0	0	Aquicella	0	0	0	0	0	0.000409556	0	0	0	0	0	0		Clostridium	6.90745e-05	0.000194334	-2.8134	0.198868		Sporosarcina	3.19387e-05	0.000154251	-4.8296	0.367255		Cellvibrio	0.0001117	0	#DIV/0!	0.277502		Novosphingobium	0.000740392	0.000148433	4.98804	0.13557
Arcobacter	0	0	0	2	4	1	5	2	0	0	0	12	Arcobacter	0	0	0	0.000985707	0.000333946	0.000136519	0.000843313	0.0010582	0	0	0	0.000428663		Massilia	0	0.000110425	#DIV/0!	0.198978		Microbispora	3.19387e-05	0.000305069	-9.55172	0.368578		Dietzia	0.0001117	0	#DIV/0!	0.277502		Citrobacter	0.000236499	2.38146e-05	9.93085	0.136734
Ardenscatena	0	0	1	0	1	0	0	0	1	0	1	0	Ardenscatena	0	0	0.000127877	0	8.34864e-05	0	0	0	6.38774e-05	0	8.88968e-05	0		Desulfosporosinus	0	5.50013e-05	#DIV/0!	0.199659		Mycobacterium	0.000392305	0.000194104	2.02111	0.376846		Virgibacillus	0.00132115	0.000360366	3.66612	0.294734		Cupriavidus	0.000160204	2.38146e-05	6.72713	0.142562
Arenimonas	4	0	1	0	0	1	1	0	0	1	0	0	Arenimonas	0.000317385	0	0.000127877	0	0	0.000136519	0.000168663	0	0	0.000154464	0	0		Methylocaldum	0	5.50013e-05	#DIV/0!	0.199659		Corynebacterium	0.00671135	0.0895306	-13.3402	0.389638		Nesterenkonia	0.0200047	0.00419664	4.76683	0.309968		Arcobacter	0.000574871	0.000142888	4.02323	0.14267
Arsenicicoccus	3	0	0	0	0	1	0	0	0	0	0	0	Arsenicicoccus	0.000238039	0	0	0	0	0.000136519	0	0	0	0	0	0		Pseudonocardia	0	5.50013e-05	#DIV/0!	0.199659		Clostridium	3.19387e-05	8.72099e-05	-2.73054	0.394565		Microbispora	0.000121972	3.19387e-05	3.81894	0.328889		Acinetobacter	0.0243617	0.00749942	3.24847	0.142823
Arthrobacter	45	0	18	4	10	25	16	0	3	3	2	33	Arthrobacter	0.00357058	0	0.00230179	0.00197141	0.000834864	0.00341297	0.0026986	0	0.000191632	0.000463392	0.000177794	0.00117882		Rhodoplanes	0	5.50013e-05	#DIV/0!	0.199659		Pseudidiomarina	3.19387e-05	8.72099e-05	-2.73054	0.394565		Pseudidiomarina	0.000148421	3.19387e-05	4.64705	0.335689		Idiomarina	0.00385014	0.000578393	6.65661	0.143012
Asticcacaulis	0	0	0	0	0	0	0	0	0	0	0	0	Asticcacaulis	0	0	0	0	0	0	0	0	0	0	0	0		Aggregatibacter	6.90745e-05	0	#DIV/0!	0.205014		Finegoldia	0.000159693	0.00152163	-9.52847	0.408291		Tepidimonas	0.000148421	3.19387e-05	4.64705	0.335689		Klebsiella	0.000433194	0.000107166	4.04228	0.14384
Atopobium	2	0	0	0	0	4	0	0	1	0	1	1	Atopobium	0.000158692	0	0	0	0	0.000546075	0	0	6.38774e-05	0	8.88968e-05	3.57219e-05		Bdellovibrio	6.90745e-05	0	#DIV/0!	0.205014		Peptoniphilus	3.19387e-05	0.00277826	-86.9874	0.416303		Erwinia	0.000196952	0	#DIV/0!	0.340972		Denitrobacter	0.001152	8.33512e-05	13.821	0.145168
Azoarcus	1	0	0	0	4	3	1	2	0	0	0	2	Azoarcus	7.93462e-05	0	0	0	0.000333946	0.000409556	0.000168663	0.0010582	0	0	0	7.14439e-05		LCP-6	6.90745e-05	0	#DIV/0!	0.205014		Acidaminobacter	0	2.96323e-05	#DIV/0!	0.42265		Staphylococcus	0.330713	0.110553	2.99144	0.352437		Chryseobacterium	0.00222404	0.000481022	4.62357	0.149075
Azospira	3	0	23	3	2	5	21	4	3	1	5	13	Azospira	0.000238039	0	0.00294118	0.00147856	0.000166973	0.000682594	0.00354191	0.0021164	0.000191632	0.000154464	0.000444484	0.000464385		Brevundimonas	2.64487e-05	0.000339311	-12.829	0.208508		Aggregatibacter	0	1.19073e-05	#DIV/0!	0.42265		Candidatus Portiera	9.55232e-05	3.19387e-05	2.99083	0.354394		Flavobacterium	0.00129899	7.72615e-05	16.8129	0.163144
Azospirillum	0	0	0	2	0	0	0	0	2	0	0	0	Azospirillum	0	0	0	0.000985707	0	0	0	0	0.000127755	0	0	0		Porphyromonas	0	0.000194756	#DIV/0!	0.20892		Alcanivorax	0	5.1488e-05	#DIV/0!	0.42265		Sinomonas	9.55232e-05	3.19387e-05	2.99083	0.354394		Agromyces	3.41297e-05	0.000743949	-21.7977	0.166006
Azovibrio	0	0	0	0	0	0	0	0	0	0	1	16	Azovibrio	0	0	0	0	0	0	0	0	0	0	8.88968e-05	0.000571551		Desulfovibrio	0	6.30372e-05	#DIV/0!	0.216023		Ammoniphilus	0	5.1488e-05	#DIV/0!	0.42265		Methylotenera	0.000239577	0	#DIV/0!	0.355942		Haererehalobacter	0.000391029	8.91688e-05	4.38526	0.16962
Bacillus	998	2	394	161	299	637	276	153	228	116	334	880	Bacillus	0.0791875	0.0206186	0.0503836	0.0793494	0.0249624	0.0869625	0.0465509	0.0809524	0.014564	0.0179178	0.0296915	0.0314353		HTCC2207	0	6.30372e-05	#DIV/0!	0.216023		Aneurinibacillus	0	1.19073e-05	#DIV/0!	0.42265		Rhodoferax	0.000308652	3.19387e-05	9.66389	0.358082		Thiomonas	0.000199509	1.19073e-05	16.7551	0.169839
Bacteroides	0	1	0	0	0	0	0	0	0	0	2	0	Bacteroides	0	0.0103093	0	0	0	0	0	0	0	0	0.000177794	0		Photobacterium	0.000121972	0	#DIV/0!	0.218166		Arenimonas	0	5.1488e-05	#DIV/0!	0.42265		Granulicatella	0.000436529	3.19387e-05	13.6677	0.377921		Pseudonocardia	5.50013e-05	0.000274952	-4.99901	0.172776
BD2-13	0	0	0	0	0	0	1	0	0	0	0	0	BD2-13	0	0	0	0	0	0	0.000168663	0	0	0	0	0		Vibrio	0.000121972	0	#DIV/0!	0.218166		Bacteroides	0	5.92645e-05	#DIV/0!	0.42265		Haererehalobacter	0.000276298	9.5816e-05	2.88363	0.383969		Comamonas	0.0135923	0.00209628	6.48404	0.183752
BD2-6	0	0	1	0	0	0	1	0	0	0	0	0	BD2-6	0	0	0.000127877	0	0	0	0.000168663	0	0	0	0	0		Flavobacterium	0.000255754	0.00129899	-5.07905	0.219815		Bradyrhizobium	0	1.19073e-05	#DIV/0!	0.42265		Prevotella	0.0001117	3.19387e-05	3.49733	0.412223		Kingella	0.000230855	0	#DIV/0!	0.184604
Bdellovibrio	1	0	1	0	0	0	0	1	1	0	0	0	Bdellovibrio	7.93462e-05	0	0.000127877	0	0	0	0	0.000529101	6.38774e-05	0	0	0		Streptococcus	0.0255434	0.0039634	6.44482	0.224794		Campylobacter	0	0.000654902	#DIV/0!	0.42265		Acidaminobacter	7.93462e-05	0	#DIV/0!	0.42265		Citricoccus	7.62953e-05	0	#DIV/0!	0.185202
Bergeriella	0	0	0	0	0	1	0	0	0	0	0	0	Bergeriella	0	0	0	0	0	0.000136519	0	0	0	0	0	0		Erwinia	0.000196952	0.00053835	-2.73341	0.229052		Capnocytophaga	0	5.1488e-05	#DIV/0!	0.42265		Aeribacillus	4.26257e-05	0	#DIV/0!	0.42265		Marina	7.62953e-05	0	#DIV/0!	0.185202
Bifidobacterium	2	0	3	1	4	5	0	0	25	16	18	0	Bifidobacterium	0.000158692	0	0.000383632	0.000492854	0.000333946	0.000682594	0	0	0.00159693	0.00247142	0.00160014	0		Brachymonas	0	0.000144555	#DIV/0!	0.232441		Cardiobacterium	0	5.1488e-05	#DIV/0!	0.42265		Alcanivorax	0.000396731	0	#DIV/0!	0.42265		Natronobacillus	7.62953e-05	0	#DIV/0!	0.185202
Blautia	0	0	0	0	0	0	1	0	3	0	0	1	Blautia	0	0	0	0	0	0	0.000168663	0	0.000191632	0	0	3.57219e-05		RS62	0	0.000144555	#DIV/0!	0.232441		Chromohalobacter	0	0.000107166	#DIV/0!	0.42265		Ammoniphilus	2.64487e-05	0	#DIV/0!	0.42265		Promicromonospora	7.62953e-05	0	#DIV/0!	0.185202
Bosea	0	0	0	0	0	0	0	0	0	0	0	0	Bosea	0	0	0	0	0	0	0	0	0	0	0	0		Thiomonas	4.26257e-05	0.000199509	-4.68047	0.237886		Collimonas	0	5.1488e-05	#DIV/0!	0.42265		Aneurinibacillus	0.000158692	0	#DIV/0!	0.42265		Simiduia	7.62953e-05	0	#DIV/0!	0.185202
Brachybacterium	92	0	44	8	5	19	11	3	7	8	7	30	Brachybacterium	0.00729985	0	0.0056266	0.00394283	0.000417432	0.00259386	0.00185529	0.0015873	0.000447141	0.00123571	0.000622278	0.00107166		Pseudoxanthomonas	2.64487e-05	0.000372924	-14.0999	0.239357		Coprococcus	0	5.1488e-05	#DIV/0!	0.42265		Aquabacterium	8.52515e-05	0	#DIV/0!	0.42265		Gordonia	0	0.000111025	#DIV/0!	0.18564
Brachymonas	0	0	0	0	0	3	1	1	0	0	0	0	Brachymonas	0	0	0	0	0	0.000409556	0.000168663	0.000529101	0	0	0	0		Candidatus Portiera	9.55232e-05	0.000248913	-2.60578	0.239874		Desulfovibrio	0	5.1488e-05	#DIV/0!	0.42265		Arsenicicoccus	7.93462e-05	0	#DIV/0!	0.42265		Kocuria	0.00550667	0.000981011	5.61326	0.18842
Bradyrhizobium	0	0	0	0	0	4	0	0	0	0	0	1	Bradyrhizobium	0	0	0	0	0	0.000546075	0	0	0	0	0	3.57219e-05		Aerococcus	0.000148421	0	#DIV/0!	0.248718		Dyadobacter	0	1.19073e-05	#DIV/0!	0.42265		Bacteroides	0.00343643	0	#DIV/0!	0.42265		Nesterenkonia	0.0219466	0.00658155	3.33457	0.189517
Brevibacillus	5	0	1	1	0	3	1	4	0	0	0	7	Brevibacillus	0.000396731	0	0.000127877	0.000492854	0	0.000409556	0.000168663	0.0021164	0	0	0	0.000250054		Knoellia	5.28975e-05	0.0006686	-12.6395	0.256652		Erysipelothrix	0	1.19073e-05	#DIV/0!	0.42265		BD2-6	4.26257e-05	0	#DIV/0!	0.42265		Brachybacterium	0.00220235	0.000976549	2.25524	0.194311
Brevibacterium	10	0	3	0	0	3	2	0	0	1	0	1	Brevibacterium	0.000793462	0	0.000383632	0	0	0.000409556	0.000337325	0	0	0.000154464	0	3.57219e-05		Cohnella	0	8.9131e-05	#DIV/0!	0.260244		Ethanoligenens	0	1.19073e-05	#DIV/0!	0.42265		Cardiobacterium	4.26257e-05	0	#DIV/0!	0.42265		Propionibacterium	0.0540013	0.484718	-8.97605	0.196226
Brevundimonas	1	0	0	0	0	5	4	1	0	0	0	8	Brevundimonas	7.93462e-05	0	0	0	0	0.000682594	0.00067465	0.000529101	0	0	0	0.000285776		Kingella	4.26257e-05	0.000230855	-5.41586	0.260744		Fusobacterium	0	5.1488e-05	#DIV/0!	0.42265		Chromohalobacter	0.00021159	0	#DIV/0!	0.42265		Cloacibacterium	0.107201	0.0227664	4.70873	0.196691
Burkholderia	12	0	1	1	2	0	0	1	3	4	0	4	Burkholderia	0.000952154	0	0.000127877	0.000492854	0.000166973	0	0	0.000529101	0.000191632	0.000617856	0	0.000142888		Haemophilus	4.26257e-05	0.000271052	-6.35887	0.264207		Gallionella	0	1.19073e-05	#DIV/0!	0.42265		Citricoccus	2.64487e-05	0	#DIV/0!	0.42265		Massilia	0.000110425	0	#DIV/0!	0.198978
Butyrivibrio	0	0	0	0	0	0	0	0	0	0	0	0	Butyrivibrio	0	0	0	0	0	0	0	0	0	0	0	0		Cellvibrio	0.0001117	0	#DIV/0!	0.277502		Haemophilus	0	9.52585e-05	#DIV/0!	0.42265		Congregibacter	4.26257e-05	0	#DIV/0!	0.42265		Methylocaldum	5.50013e-05	0	#DIV/0!	0.199659
C39	0	0	0	0	0	0	0	1	0	0	0	0	C39	0	0	0	0	0	0	0	0.000529101	0	0	0	0		Sphingopyxis	0	0.000210406	#DIV/0!	0.27919		Halochromatium	0	0.000154464	#DIV/0!	0.42265		Coprococcus	4.26257e-05	0	#DIV/0!	0.42265		Rhodocyclus	5.50013e-05	0	#DIV/0!	0.199659
Campylobacter	0	0	0	0	0	0	12	0	0	0	0	55	Campylobacter	0	0	0	0	0	0	0.00202395	0	0	0	0	0.00196471		Thauera	0.000138149	0.000647306	-4.68557	0.286625		HTCC2207	0	1.19073e-05	#DIV/0!	0.42265		Curvibacter	7.93462e-05	0	#DIV/0!	0.42265		Segniliparus	5.50013e-05	0	#DIV/0!	0.199659
Candidatus Accumulibacter	0	0	0	0	0	0	0	1	0	0	0	1	Candidatus Accumulibacter	0	0	0	0	0	0	0	0.000529101	0	0	0	3.57219e-05		Ralstonia	0.000132244	0.000344063	-2.60174	0.297429		Hyphomicrobium	0	1.19073e-05	#DIV/0!	0.42265		Dermabacter	0.000158692	0	#DIV/0!	0.42265		Pseudoxanthomonas	0.000372924	0	#DIV/0!	0.21297
Candidatus Portiera	2	0	1	0	5	3	1	0	1	1	1	4	Candidatus Portiera	0.000158692	0	0.000127877	0	0.000417432	0.000409556	0.000168663	0	6.38774e-05	0.000154464	8.88968e-05	0.000142888		Denitrobacter	0.000383632	0.001152	-3.00287	0.303432		Jeotgalicoccus	0	0.00013098	#DIV/0!	0.42265		Devosia	0.000170503	0	#DIV/0!	0.42265		Kushneria	0.000199556	1.19073e-05	16.7591	0.217363
Candidatus Xiphinematobacter	0	0	0	0	0	0	0	0	0	0	0	0	Candidatus Xiphinematobacter	0	0	0	0	0	0	0	0	0	0	0	0		HTCC	0	0.000144085	#DIV/0!	0.308968		Kineosporia	0	1.19073e-05	#DIV/0!	0.42265		Dyadobacter	4.26257e-05	0	#DIV/0!	0.42265		Alicycliphilus	0.00750828	0.00169779	4.42238	0.222891
Capnocytophaga	0	0	0	0	0	0	2	0	0	1	0	0	Capnocytophaga	0	0	0	0	0	0	0.000337325	0	0	0.000154464	0	0		Trueperella	0	0.000144085	#DIV/0!	0.308968		Kurthia	0	2.38146e-05	#DIV/0!	0.42265		Gardnerella	2.64487e-05	0	#DIV/0!	0.42265		Knoellia	0.0006686	0	#DIV/0!	0.226077
Cardiobacterium	0	0	1	0	0	1	0	0	0	1	0	0	Cardiobacterium	0	0	0.000127877	0	0	0.000136519	0	0	0	0.000154464	0	0		Pseudoalteromonas	2.64487e-05	0.000165379	-6.25282	0.320773		Leptothrix	0	2.38146e-05	#DIV/0!	0.42265		Haemophilus	4.26257e-05	0	#DIV/0!	0.42265		Azospira	0.00146751	0.000354444	4.14031	0.230852
Catonella	0	0	0	0	0	0	2	0	0	0	0	0	Catonella	0	0	0	0	0	0	0.000337325	0	0	0	0	0		Sporolactobacillus	2.64487e-05	0.000165379	-6.25282	0.320773		Leptotrichia	0	3.57219e-05	#DIV/0!	0.42265		Halobacillus	2.64487e-05	0	#DIV/0!	0.42265		Brachymonas	0.000144555	0	#DIV/0!	0.232441
Cellulomonas	7	0	2	0	0	4	0	0	0	1	0	4	Cellulomonas	0.000555423	0	0.000255754	0	0	0.000546075	0	0	0	0.000154464	0	0.000142888		Bifidobacterium	0.000180775	0.000377348	-2.0874	0.330645		Lupinus	0	1.19073e-05	#DIV/0!	0.42265		Jeotgalicoccus	8.52515e-05	0	#DIV/0!	0.42265		Variovorax	0.000144555	0	#DIV/0!	0.232441
Cellvibrio	1	0	2	0	0	0	0	0	0	0	0	0	Cellvibrio	7.93462e-05	0	0.000255754	0	0	0	0	0	0	0	0	0		Idiomarina	0.00657842	0.00385014	1.70862	0.330947		Luteimonas	0	1.19073e-05	#DIV/0!	0.42265		Kaistobacter	8.52515e-05	0	#DIV/0!	0.42265		Achromobacter	0.000118461	0	#DIV/0!	0.234052
Chromohalobacter	8	0	0	3	0	1	1	0	0	0	0	9	Chromohalobacter	0.000634769	0	0	0.00147856	0	0.000136519	0.000168663	0	0	0	0	0.000321497		Nocardia	2.64487e-05	8.39088e-05	-3.17251	0.350966		Marinilactibacillus	0	2.96323e-05	#DIV/0!	0.42265		Kineosporia	4.26257e-05	0	#DIV/0!	0.42265		Rhodoferax	0.000439244	4.15396e-05	10.5741	0.236688
Chryseobacterium	1	1	28	2	5	24	25	12	1	0	9	18	Chryseobacterium	7.93462e-05	0.0103093	0.00358056	0.000985707	0.000417432	0.00327645	0.00421656	0.00634921	6.38774e-05	0	0.000800071	0.000642995		Methyloversatilis	2.64487e-05	0.00121131	-45.7984	0.35247		Methylophaga	0	1.19073e-05	#DIV/0!	0.42265		Kingella	4.26257e-05	0	#DIV/0!	0.42265		Janthinobacterium	0.000389043	0.000114883	3.38642	0.238548
Citricoccus	1	0	0	0	0	1	1	0	0	0	0	0	Citricoccus	7.93462e-05	0	0	0	0	0.000136519	0.000168663	0	0	0	0	0		Microbacterium	8.52515e-05	0.000908196	-10.6531	0.355136		Mobiluncus	0	0.0004882	#DIV/0!	0.42265		Knoellia	5.28975e-05	0	#DIV/0!	0.42265		Brevibacillus	0.000267768	8.33512e-05	3.21253	0.245761
Citrobacter	0	0	0	0	2	2	3	4	0	0	0	2	Citrobacter	0	0	0	0	0.000166973	0.000273038	0.000505988	0.0021164	0	0	0	7.14439e-05		Methylotenera	0.000239577	0	#DIV/0!	0.355942		Moraxella	0	0.000296323	#DIV/0!	0.42265		Lautropia	0.000426257	0	#DIV/0!	0.42265		Gallionella	7.62953e-05	1.19073e-05	6.40743	0.24633
Cloacibacterium	160	3	1243	85	250	875	1462	504	65	31	401	780	Cloacibacterium	0.0126954	0.0309278	0.158951	0.0418926	0.0208716	0.119454	0.246585	0.266667	0.00415203	0.00478838	0.0356476	0.0278631		Kocuria	0.00230412	0.00550667	-2.38993	0.360667		Mycoplana	0	2.38146e-05	#DIV/0!	0.42265		Lentibacillus	5.28975e-05	0	#DIV/0!	0.42265		Micrococcus	0.00666272	0.000225636	29.5286	0.247243
Clostridium	1	0	1	0	2	2	2	0	1	1	0	3	Clostridium	7.93462e-05	0	0.000127877	0	0.000166973	0.000273038	0.000337325	0	6.38774e-05	0.000154464	0	0.000107166		Sinomonas	9.55232e-05	3.41297e-05	2.79883	0.36182		Nocardioides	0	5.1488e-05	#DIV/0!	0.42265		Leptothrix	8.52515e-05	0	#DIV/0!	0.42265		Zoogloea	0.000821487	0.00029518	2.783	0.247903
Cohnella	0	0	0	0	1	2	0	0	0	0	0	0	Cohnella	0	0	0	0	8.34864e-05	0.000273038	0	0	0	0	0	0		Demequina	0.000307113	2.08716e-05	14.7144	0.364488		Oscillospira	0	1.19073e-05	#DIV/0!	0.42265		Lysobacter	0.000127877	0	#DIV/0!	0.42265		Legionella	0	4.15396e-05	#DIV/0!	0.249013
Collimonas	0	0	0	0	0	0	0	0	0	1	0	0	Collimonas	0	0	0	0	0	0	0	0	0	0.000154464	0	0		Delftia	0.000191046	7.62953e-05	2.50404	0.365529		Paludibacter	0	5.95366e-05	#DIV/0!	0.42265		Moraxella	5.28975e-05	0	#DIV/0!	0.42265		Pelotomaculum	0	8.30792e-05	#DIV/0!	0.249013
Collinsella	0	0	0	0	0	0	0	0	0	0	0	0	Collinsella	0	0	0	0	0	0	0	0	0	0	0	0		Leuconostoc	0	0.00061119	#DIV/0!	0.371978		Pedobacter	0	8.33512e-05	#DIV/0!	0.42265		Natronobacillus	7.93462e-05	0	#DIV/0!	0.42265		Salinicoccus	0	4.15396e-05	#DIV/0!	0.249013
Comamonas	24	0	168	9	29	117	187	41	6	3	37	71	Comamonas	0.00190431	0	0.0214834	0.00443568	0.00242111	0.0159727	0.0315399	0.0216931	0.000383264	0.000463392	0.00328918	0.00253626		Xylanimicrobium	4.26257e-05	0.000178684	-4.19194	0.377902		Perlucidibaca	0	1.19073e-05	#DIV/0!	0.42265		Oerskovia	4.26257e-05	0	#DIV/0!	0.42265		Virgibacillus	0.00122856	0.000343081	3.58095	0.249019
Congregibacter	0	0	1	0	0	0	0	0	0	1	0	1	Congregibacter	0	0	0.000127877	0	0	0	0	0	0	0.000154464	0	3.57219e-05		Citricoccus	2.64487e-05	7.62953e-05	-2.88465	0.383435		Piscibacillus	0	1.19073e-05	#DIV/0!	0.42265		Oleibacter	4.26257e-05	0	#DIV/0!	0.42265		Sporolactobacillus	0.000165379	0	#DIV/0!	0.249752
Coprococcus	0	0	1	0	0	0	0	0	0	1	0	0	Coprococcus	0	0	0.000127877	0	0	0	0	0	0	0.000154464	0	0		Promicromonospora	2.64487e-05	7.62953e-05	-2.88465	0.383435		Polaribacter	0	2.96323e-05	#DIV/0!	0.42265		Paludibacter	2.64487e-05	0	#DIV/0!	0.42265		Hylemonella	0.00191009	0.00032454	5.88551	0.251602
Corynebacterium	4662	12	314	26	3468	263	73	4	177	157	37	6748	Corynebacterium	0.369912	0.123711	0.0401535	0.0128142	0.289531	0.0359044	0.0123124	0.0021164	0.0113063	0.0242508	0.00328918	0.241052		Lactococcus	9.55232e-05	0.000937574	-9.81514	0.384769		Pontibacillus	0	2.96323e-05	#DIV/0!	0.42265		Perlucidibaca	2.64487e-05	0	#DIV/0!	0.42265		Streptomyces	0.000401034	0.000774397	-1.931	0.253534
Crenothrix	0	0	0	0	0	0	0	0	0	0	0	0	Crenothrix	0	0	0	0	0	0	0	0	0	0	0	0		Sphingobium	0.00115501	0.00242958	-2.10351	0.384929		Rhodoplanes	0	5.1488e-05	#DIV/0!	0.42265		Phenylobacterium	8.52515e-05	0	#DIV/0!	0.42265		Xylanimicrobium	0.000178684	0	#DIV/0!	0.259313
Cupriavidus	9	0	1	0	2	1	2	2	0	0	0	2	Cupriavidus	0.000714116	0	0.000127877	0	0.000166973	0.000136519	0.000337325	0.0010582	0	0	0	7.14439e-05		Paracoccus	0	0.00326762	#DIV/0!	0.387473		Ruminococcus	0	0.000102976	#DIV/0!	0.42265		Phycicoccus	4.26257e-05	0	#DIV/0!	0.42265		Cohnella	8.9131e-05	0	#DIV/0!	0.260244
Curvibacter	3	0	0	0	1	0	0	0	0	0	0	0	Curvibacter	0.000238039	0	0	0	8.34864e-05	0	0	0	0	0	0	0		Actinomycetospora	0	0.000168663	#DIV/0!	0.391002		Rummeliibacillus	0	7.14439e-05	#DIV/0!	0.42265		Piscibacillus	2.64487e-05	0	#DIV/0!	0.42265		Geobacillus	0.000751681	0.000130708	5.75082	0.261569
Dechloromonas	79	0	76	39	115	327	118	180	15	4	26	189	Dechloromonas	0.00626835	0	0.00971867	0.0192213	0.00960094	0.0446416	0.0199022	0.0952381	0.00095816	0.000617856	0.00231132	0.00675145		Agrobacterium	0	4.17432e-05	#DIV/0!	0.391002		Salinibacterium	0	1.19073e-05	#DIV/0!	0.42265		Pleomorphomonas	2.64487e-05	0	#DIV/0!	0.42265		Xenophilus	0.000504737	0.000130708	3.86155	0.265957
Dehalobacterium	0	0	0	0	0	0	0	0	1	0	0	0	Dehalobacterium	0	0	0	0	0	0	0	0	6.38774e-05	0	0	0		Anaerobacillus	0	2.08716e-05	#DIV/0!	0.391002		Sarcina	0	5.95366e-05	#DIV/0!	0.42265		Plesiomonas	2.64487e-05	0	#DIV/0!	0.42265		Gracilibacillus	0.000157343	0	#DIV/0!	0.269257
Deinococcus	0	0	0	0	0	7	0	0	0	0	0	0	Deinococcus	0	0	0	0	0	0.000955631	0	0	0	0	0	0		Aquicella	0	0.000102389	#DIV/0!	0.391002		Serinicoccus	0	0.000238146	#DIV/0!	0.42265		Pontibacillus	0.000127877	0	#DIV/0!	0.42265		Clostridium	0.000194334	8.72099e-05	2.22834	0.274723
Delftia	4	0	2	0	0	1	1	0	1	1	0	0	Delftia	0.000317385	0	0.000255754	0	0	0.000136519	0.000168663	0	6.38774e-05	0.000154464	0	0		Azospirillum	0	0.000246427	#DIV/0!	0.391002		Sphingobacterium	0	2.96323e-05	#DIV/0!	0.42265		Promicromonospora	2.64487e-05	0	#DIV/0!	0.42265		Anoxybacillus	0.00179958	0.000778587	2.31134	0.281263
Demequina	10	0	1	0	1	0	0	0	4	9	0	3	Demequina	0.000793462	0	0.000127877	0	8.34864e-05	0	0	0	0.000255509	0.00139018	0	0.000107166		BD2-13	0	4.21656e-05	#DIV/0!	0.391002		Sporomusa	0	1.19073e-05	#DIV/0!	0.42265		Propionivibrio	2.64487e-05	0	#DIV/0!	0.42265		Alicyclobacillus	0.00116302	0.000590845	1.9684	0.295735
Denitrobacter	0	0	9	1	1	11	15	5	1	0	0	7	Denitrobacter	0	0	0.0011509	0.000492854	8.34864e-05	0.00150171	0.00252994	0.0026455	6.38774e-05	0	0	0.000250054		Bergeriella	0	3.41297e-05	#DIV/0!	0.391002		Thalassomonas	0	2.96323e-05	#DIV/0!	0.42265		Psychromonas	4.26257e-05	0	#DIV/0!	0.42265		HTCC2207	6.30372e-05	1.19073e-05	5.29399	0.299543
Dermabacter	6	0	0	0	0	0	1	0	0	0	0	0	Dermabacter	0.000476077	0	0	0	0	0	0.000168663	0	0	0	0	0		Blautia	0	4.21656e-05	#DIV/0!	0.391002		Thermomonas	0	3.57219e-05	#DIV/0!	0.42265		Ralstonia	0.000132244	0	#DIV/0!	0.42265		RS62	0.000144555	2.38146e-05	6.07	0.304435
Dermacoccus	37	0	3	0	6	2	2	4	1	6	6	19	Dermacoccus	0.00293581	0	0.000383632	0	0.000500918	0.000273038	0.000337325	0.0021164	6.38774e-05	0.000926784	0.000533381	0.000678717		Bradyrhizobium	0	0.000136519	#DIV/0!	0.391002		Thiobacillus	0	2.38146e-05	#DIV/0!	0.42265		Riemerella	8.52515e-05	0	#DIV/0!	0.42265		Streptococcus	0.0039634	0.000865371	4.58	0.306974
Desulfosporosinus	0	0	0	0	1	1	0	0	1	0	1	2	Desulfosporosinus	0	0	0	0	8.34864e-05	0.000136519	0	0	6.38774e-05	0	8.88968e-05	7.14439e-05		Campylobacter	0	0.000505988	#DIV/0!	0.391002		Thiomonas	0	1.19073e-05	#DIV/0!	0.42265		Rummeliibacillus	4.26257e-05	0	#DIV/0!	0.42265		Bifidobacterium	0.000377348	0.00135719	-3.59665	0.307159
Desulfotomaculum	2	0	2	1	2	0	2	0	2	2	1	2	Desulfotomaculum	0.000158692	0	0.000255754	0.000492854	0.000166973	0	0.000337325	0	0.000127755	0.000308928	8.88968e-05	7.14439e-05		Capnocytophaga	0	8.43313e-05	#DIV/0!	0.391002		Trabulsiella	0	5.1488e-05	#DIV/0!	0.42265		Salinibacterium	2.64487e-05	0	#DIV/0!	0.42265		Congregibacter	0	6.33953e-05	#DIV/0!	0.307409
Desulfotomaculum_Desulfovirgula	0	0	0	0	0	0	0	0	0	0	0	0	Desulfotomaculum_Desulfovirgula	0	0	0	0	0	0	0	0	0	0	0	0		Catonella	0	8.43313e-05	#DIV/0!	0.391002		Trueperella	0	1.19073e-05	#DIV/0!	0.42265		Salinicoccus	5.28975e-05	0	#DIV/0!	0.42265		Selenomonas	0	6.33953e-05	#DIV/0!	0.307409
Desulfovibrio	0	0	0	0	1	0	1	0	0	1	0	0	Desulfovibrio	0	0	0	0	8.34864e-05	0	0.000168663	0	0	0.000154464	0	0		Deinococcus	0	0.000238908	#DIV/0!	0.391002		Tsukamurella	0	0.000142888	#DIV/0!	0.42265		Salinispora	2.64487e-05	0	#DIV/0!	0.42265		Thauera	0.000647306	0.000160613	4.03023	0.308776
Devosia	0	0	4	0	0	0	0	0	0	0	0	0	Devosia	0	0	0.000511509	0	0	0	0	0	0	0	0	0		Erysipelothrix	0	0.000170648	#DIV/0!	0.391002		Ureibacillus	0	1.19073e-05	#DIV/0!	0.42265		Salmonella	8.52515e-05	0	#DIV/0!	0.42265		HTCC	0.000144085	0	#DIV/0!	0.308968
Dialister	0	0	1	0	1	0	0	0	2	0	1	56	Dialister	0	0	0.000127877	0	8.34864e-05	0	0	0	0.000127755	0	8.88968e-05	0.00200043		Euzebya	0	2.08716e-05	#DIV/0!	0.391002		WAL_1855D	0	1.19073e-05	#DIV/0!	0.42265		Segniliparus	5.28975e-05	0	#DIV/0!	0.42265		Microlunatus	0.000157343	0.000682725	-4.33909	0.310792
Diaphorobacter	30	0	99	13	23	67	100	65	14	8	28	67	Diaphorobacter	0.00238039	0	0.0126598	0.0064071	0.00192019	0.00914676	0.0168663	0.0343915	0.000894283	0.00123571	0.00248911	0.00239337		Fusibacter	0	2.08716e-05	#DIV/0!	0.391002		Zobellella	0	1.19073e-05	#DIV/0!	0.42265		Sphingobacterium	0.000170503	0	#DIV/0!	0.42265		Rothia	0.00130476	0.000677239	1.92659	0.313531
Dietzia	1	0	2	0	0	1	12	0	0	1	1	2	Dietzia	7.93462e-05	0	0.000255754	0	0	0.000136519	0.00202395	0	0	0.000154464	8.88968e-05	7.14439e-05		Fusobacterium	0	0.000252994	#DIV/0!	0.391002		Desulfotomaculum	6.38774e-05	0.000156423	-2.4488	0.423035		Sporolactobacillus	2.64487e-05	0	#DIV/0!	0.42265		Paenibacillus	0.00146571	0.000808337	1.81324	0.315486
Dorea	0	0	0	0	0	0	0	0	0	0	0	0	Dorea	0	0	0	0	0	0	0	0	0	0	0	0		Halochromatium	0	4.21656e-05	#DIV/0!	0.391002		Bdellovibrio	0.000296489	0	#DIV/0!	0.423512		Sporomusa	5.28975e-05	0	#DIV/0!	0.42265		Tolumonas	0.000279088	4.15396e-05	6.71859	0.318809
Dyadobacter	0	0	1	0	0	0	0	0	0	0	0	1	Dyadobacter	0	0	0.000127877	0	0	0	0	0	0	0	0	3.57219e-05		Hydrogenophilus	0	0.000409556	#DIV/0!	0.391002		Porphyromonas	0.00026455	0.00931152	-35.1975	0.433755		Sutterella	4.26257e-05	0	#DIV/0!	0.42265		Brevundimonas	0.000339311	9.52585e-05	3.562	0.322098
Dysgonomonas	0	0	12	0	0	0	0	7	0	0	2	0	Dysgonomonas	0	0	0.00153453	0	0	0	0	0.0037037	0	0	0.000177794	0		Hyphomicrobium	0	0.000126497	#DIV/0!	0.391002		Dialister	6.38774e-05	0.000696442	-10.9028	0.434787		Syntrophomonas	2.64487e-05	0	#DIV/0!	0.42265		Candidatus Portiera	0.000248913	0.00012875	1.93331	0.322378
Elizabethkingia	0	0	12	0	1	14	0	3	0	0	0	3	Elizabethkingia	0	0	0.00153453	0	8.34864e-05	0.00191126	0	0.0015873	0	0	0	0.000107166		Janibacter	0	0.000126497	#DIV/0!	0.391002		Salinibacillus	3.19387e-05	8.11203e-05	-2.53988	0.436997		Terracoccus	2.64487e-05	0	#DIV/0!	0.42265		Shewanella	0.000683827	0.000206011	3.31937	0.324974
Enhydrobacter	8	0	22	5	3	61	48	7	7	0	3	23	Enhydrobacter	0.000634769	0	0.0028133	0.00246427	0.000250459	0.00832765	0.0080958	0.0037037	0.000447141	0	0.00026669	0.000821605		Kitasatospora	0	3.41297e-05	#DIV/0!	0.391002		Paenisporosarcina	0.000592978	3.57219e-05	16.5998	0.441996		Thalassomonas	5.28975e-05	0	#DIV/0!	0.42265		Rubrivivax	0.000118461	2.38146e-05	4.97429	0.326892
Enterobacter	2	0	3	1	3	4	7	4	1	0	0	3	Enterobacter	0.000158692	0	0.000383632	0.000492854	0.000250459	0.000546075	0.00118064	0.0021164	6.38774e-05	0	0	0.000107166		Leucobacter	0	3.41297e-05	#DIV/0!	0.391002		Staphylococcus	0.110553	0.256911	-2.32387	0.449847		Thermoanaerobacterium	0.000213129	0	#DIV/0!	0.42265		Zobellella	0.000105203	1.19073e-05	8.83515	0.328252
Enterococcus	1	0	1	0	0	0	1	0	0	0	2	1	Enterococcus	7.93462e-05	0	0.000127877	0	0	0	0.000168663	0	0	0	0.000177794	3.57219e-05		Luteimonas	0	4.21656e-05	#DIV/0!	0.391002		Uliginosibacterium	0.000561039	0	#DIV/0!	0.461618		Thermomonas	0.00029838	0	#DIV/0!	0.42265		Hydrogenophaga	0.00302414	0.00072417	4.17601	0.328651
Erwinia	1	0	4	2	1	3	4	0	0	1	1	3	Erwinia	7.93462e-05	0	0.000511509	0.000985707	8.34864e-05	0.000409556	0.00067465	0	0	0.000154464	8.88968e-05	0.000107166		Marinilactibacillus	0	3.41297e-05	#DIV/0!	0.391002		Tolumonas	0.000296489	4.15396e-05	7.13751	0.469349		Thiomonas	4.26257e-05	0	#DIV/0!	0.42265		Sporosarcina	2.08716e-05	0.000154251	-7.39047	0.332105
Erysipelothrix	0	0	0	0	0	5	0	0	0	0	0	1	Erysipelothrix	0	0	0	0	0	0.000682594	0	0	0	0	0	3.57219e-05		Methylobacillus	0	6.82594e-05	#DIV/0!	0.391002		Saccharothrix	6.38774e-05	0.000235584	-3.68807	0.473728		Tissierella_Soehngenia	4.26257e-05	0	#DIV/0!	0.42265		Azovibrio	0	0.000220149	#DIV/0!	0.340777
Ethanoligenens	0	0	0	0	0	0	0	0	0	0	0	1	Ethanoligenens	0	0	0	0	0	0	0	0	0	0	0	3.57219e-05		Methylobacterium	0	8.43313e-05	#DIV/0!	0.391002		Enhydrobacter	0.00207542	0.000362765	5.72112	0.48151		Tuberibacillus	2.64487e-05	0	#DIV/0!	0.42265		Pseudidiomarina	0.000259732	8.72099e-05	2.97824	0.341354
Euzebya	0	0	0	0	1	0	0	0	2	2	3	3	Euzebya	0	0	0	0	8.34864e-05	0	0	0	0.000127755	0.000308928	0.00026669	0.000107166		Mycoplana	0	6.26148e-05	#DIV/0!	0.391002		Alloiococcus	6.38774e-05	0.000208242	-3.26003	0.485963		Ureibacillus	2.64487e-05	0	#DIV/0!	0.42265		Sphingopyxis	0.000210406	2.96323e-05	7.10056	0.342114
Exiguobacterium	1	0	0	0	0	0	0	0	1	0	0	5	Exiguobacterium	7.93462e-05	0	0	0	0	0	0	0	6.38774e-05	0	0	0.00017861		Ochrobactrum	0	0.000341297	#DIV/0!	0.391002		Pseudoalteromonas	3.19387e-05	7.53026e-05	-2.35773	0.487157		Variovorax	0.000343833	0	#DIV/0!	0.42265		Trueperella	0.000144085	1.19073e-05	12.1005	0.344541
Facklamia	19	0	2	0	1	3	0	3	0	1	0	8	Facklamia	0.00150758	0	0.000255754	0	8.34864e-05	0.000409556	0	0.0015873	0	0.000154464	0	0.000285776		Oribacterium	0	0.000168663	#DIV/0!	0.391002		Enterobacter	0.00109014	3.57219e-05	30.5174	0.491251		Xylanimicrobium	4.26257e-05	0	#DIV/0!	0.42265		Thiobacillus	7.62953e-05	2.38146e-05	3.20372	0.352207
Faecalibacterium	0	0	0	0	0	0	0	0	2	3	0	0	Faecalibacterium	0	0	0	0	0	0	0	0	0.000127755	0.000463392	0	0		Ornithinibacillus	0	4.21656e-05	#DIV/0!	0.391002		Nocardia	3.19387e-05	0.000114883	-3.597	0.491512		Zobellella	2.64487e-05	0	#DIV/0!	0.42265		Lentibacillus	2.08716e-05	8.30792e-05	-3.98049	0.354808
Finegoldia	67	0	0	0	0	0	1	0	5	1	3	116	Finegoldia	0.00531619	0	0	0	0	0	0.000168663	0	0.000319387	0.000154464	0.00026669	0.00414375		Pantoea	0	4.21656e-05	#DIV/0!	0.391002		Methylibium	0.000857528	0.000118529	7.23475	0.493373		Neisseria	0.000554135	0	#DIV/0!	0.42265		Ramlibacter	0.000265829	5.34469e-05	4.97371	0.356073
Flavihumibacter	0	0	0	0	0	0	0	0	0	0	0	0	Flavihumibacter	0	0	0	0	0	0	0	0	0	0	0	0		Pedobacter	0	0.000337325	#DIV/0!	0.391002		Demequina	0.000127755	0.000499114	-3.90681	0.497963		Micrococcus	0.00704772	0.000328428	21.459	0.426457		Brevibacterium	0.00018672	6.33953e-05	2.94533	0.356374
Flavobacterium	0	0	6	0	5	14	17	2	0	0	1	4	Flavobacterium	0	0	0.000767263	0	0.000417432	0.00191126	0.00286726	0.0010582	0	0	8.88968e-05	0.000142888		Petrobacter	0	2.08716e-05	#DIV/0!	0.391002		Achromobacter	0.00026455	0	#DIV/0!	0.5		Paenisporosarcina	2.64487e-05	0.000592978	-22.4199	0.437206		Methyloversatilis	0.00121131	4.76293e-05	25.4321	0.359976
Fusibacter	0	0	0	0	1	0	0	0	1	0	0	0	Fusibacter	0	0	0	0	8.34864e-05	0	0	0	6.38774e-05	0	0	0		Polynucleobacter	0	3.41297e-05	#DIV/0!	0.391002		Azospirillum	6.38774e-05	0	#DIV/0!	0.5		Rothia	0.00103894	0.000424244	2.44893	0.44214		Pseudomonas	0.00488684	0.00161562	3.02474	0.36001
Fusobacterium	0	0	0	0	0	0	6	0	0	1	0	0	Fusobacterium	0	0	0	0	0	0	0.00101198	0	0	0.000154464	0	0		Proteus	0	4.21656e-05	#DIV/0!	0.391002		Brachymonas	0.00026455	0	#DIV/0!	0.5		Lactobacillus	0.000382093	0.000159693	2.39267	0.443004		Lactococcus	0.000937574	6.33953e-05	14.7893	0.369266
Gallionella	0	0	0	0	0	1	1	0	0	0	0	1	Gallionella	0	0	0	0	0	0.000136519	0.000168663	0	0	0	0	3.57219e-05		Pseudoclavibacter	0	0.000716724	#DIV/0!	0.391002		C39	0.00026455	0	#DIV/0!	0.5		Veillonella	2.64487e-05	0.000296489	-11.21	0.450935		Leuconostoc	0.00061119	0	#DIV/0!	0.371978
Gardnerella	1	0	0	0	0	0	0	0	0	0	0	0	Gardnerella	7.93462e-05	0	0	0	0	0	0	0	0	0	0	0		Psychrobacter	0	3.41297e-05	#DIV/0!	0.391002		Dehalobacterium	3.19387e-05	0	#DIV/0!	0.5		Finegoldia	0.00177206	0.000159693	11.0967	0.459165		Tepidimonas	0.000152591	5.1488e-05	2.96362	0.374831
Gemella	1	0	0	0	0	0	0	0	1	0	0	0	Gemella	7.93462e-05	0	0	0	0	0	0	0	6.38774e-05	0	0	0		Rahnella	0	4.21656e-05	#DIV/0!	0.391002		Fusibacter	3.19387e-05	0	#DIV/0!	0.5		Uliginosibacterium	0	0.000561039	#DIV/0!	0.461618		Finegoldia	4.21656e-05	0.00152163	-36.0871	0.376396
Geobacillus	20	0	10	0	1	14	6	0	2	0	2	6	Geobacillus	0.00158692	0	0.00127877	0	8.34864e-05	0.00191126	0.00101198	0	0.000127755	0	0.000177794	0.000214332		Roseomonas	0	6.82594e-05	#DIV/0!	0.391002		Gemella	3.19387e-05	0	#DIV/0!	0.5		Trichococcus	0.0001117	0.00376758	-33.7294	0.498553		Saccharothrix	2.08716e-05	0.000235584	-11.2873	0.381391
Geobacter	0	0	1	0	0	0	0	1	0	1	1	2	Geobacter	0	0	0.000127877	0	0	0	0	0.000529101	0	0.000154464	8.88968e-05	7.14439e-05		Saccharothrix	0	2.08716e-05	#DIV/0!	0.391002		Georgenia	0.00026455	0	#DIV/0!	0.5		Arcobacter	0	0.000529101	#DIV/0!	0.5		Microbacterium	0.000908196	0.000144516	6.28442	0.386058
Georgenia	0	0	1	0	0	0	0	1	0	0	0	0	Georgenia	0	0	0.000127877	0	0	0	0	0.000529101	0	0	0	0		Schlegelella	0	4.17432e-05	#DIV/0!	0.391002		Giesbergeria	0.000529101	0	#DIV/0!	0.5		Azospirillum	0	6.38774e-05	#DIV/0!	0.5		Paracoccus	0.00326762	0	#DIV/0!	0.387473
Giesbergeria	0	0	2	0	1	2	1	2	0	0	0	0	Giesbergeria	0	0	0.000255754	0	8.34864e-05	0.000273038	0.000168663	0.0010582	0	0	0	0		Serratia	0	0.000843313	#DIV/0!	0.391002		Herminiimonas	0.00026455	0	#DIV/0!	0.5		Blautia	0	9.5816e-05	#DIV/0!	0.5		Amycolatopsis	0	0.000217859	#DIV/0!	0.390288
Glaciecola	0	0	0	0	0	1	1	0	1	1	0	0	Glaciecola	0	0	0	0	0	0.000136519	0.000168663	0	6.38774e-05	0.000154464	0	0		Sulfurospirillum	0	4.21656e-05	#DIV/0!	0.391002		Hydrogenophilus	6.38774e-05	0	#DIV/0!	0.5		Brachymonas	0	0.00026455	#DIV/0!	0.5		Actinomycetospora	0.000168663	0	#DIV/0!	0.391002
Gordonia	0	0	1	0	0	0	0	0	4	1	0	5	Gordonia	0	0	0.000127877	0	0	0	0	0	0.000255509	0.000154464	0	0.00017861		Trabulsiella	0	8.43313e-05	#DIV/0!	0.391002		Janibacter	3.19387e-05	0	#DIV/0!	0.5		C39	0	0.00026455	#DIV/0!	0.5		Agrobacterium	4.17432e-05	0	#DIV/0!	0.391002
Gracilibacillus	1	0	1	1	0	1	0	0	0	0	0	0	Gracilibacillus	7.93462e-05	0	0.000127877	0.000492854	0	0.000136519	0	0	0	0	0	0		Tsukamurella	0	0.000104358	#DIV/0!	0.391002		Kitasatospora	0.00026455	0	#DIV/0!	0.5		Candidatus Accumulibacter	0	0.00026455	#DIV/0!	0.5		Aquicella	0.000102389	0	#DIV/0!	0.391002
Granulicatella	2	0	9	1	11	3	2	0	1	0	6	31	Granulicatella	0.000158692	0	0.0011509	0.000492854	0.00091835	0.000409556	0.000337325	0	6.38774e-05	0	0.000533381	0.00110738		Uliginosibacterium	0	3.41297e-05	#DIV/0!	0.391002		Limnobacter	3.19387e-05	0	#DIV/0!	0.5		Citrobacter	0	0.0010582	#DIV/0!	0.5		Arsenicicoccus	3.41297e-05	0	#DIV/0!	0.391002
Haemophilus	0	0	1	0	0	3	4	0	0	0	0	8	Haemophilus	0	0	0.000127877	0	0	0.000409556	0.00067465	0	0	0	0	0.000285776		Verminephrobacter	0	4.21656e-05	#DIV/0!	0.391002		Magnetospirillum	0.00026455	0	#DIV/0!	0.5		Dehalobacterium	0	3.19387e-05	#DIV/0!	0.5		Azospirillum	0.000246427	0	#DIV/0!	0.391002
Haererehalobacter	4	0	4	1	1	6	1	0	3	0	1	5	Haererehalobacter	0.000317385	0	0.000511509	0.000492854	8.34864e-05	0.000819113	0.000168663	0	0.000191632	0	8.88968e-05	0.00017861		Wautersiella	0	3.41297e-05	#DIV/0!	0.391002		Mariprofundus	9.5816e-05	0	#DIV/0!	0.5		Desulfosporosinus	0	3.19387e-05	#DIV/0!	0.5		BD2-13	4.21656e-05	0	#DIV/0!	0.391002
Halobacillus	1	0	0	0	0	0	0	0	0	0	0	0	Halobacillus	7.93462e-05	0	0	0	0	0	0	0	0	0	0	0		Williamsia	0	0.000801147	#DIV/0!	0.391002		Massilia	0.00026455	0	#DIV/0!	0.5		Euzebya	0	6.38774e-05	#DIV/0!	0.5		BD2-6	4.21656e-05	0	#DIV/0!	0.391002
Halochromatium	0	0	0	0	0	0	1	0	0	3	0	0	Halochromatium	0	0	0	0	0	0	0.000168663	0	0	0.000463392	0	0		Yersinia	0	4.21656e-05	#DIV/0!	0.391002		Methylobacillus	0.00026455	0	#DIV/0!	0.5		Faecalibacterium	0	6.38774e-05	#DIV/0!	0.5		Bergeriella	3.41297e-05	0	#DIV/0!	0.391002
Halomonas	2946	1	1595	562	389	1336	732	122	162	297	242	1457	Halomonas	0.233754	0.0103093	0.203964	0.276984	0.0324762	0.182389	0.123461	0.0645503	0.0103481	0.0458758	0.021513	0.0520469		Z-35	0	3.41297e-05	#DIV/0!	0.391002		Methylosarcina	0.000159693	0	#DIV/0!	0.5		Fusibacter	0	3.19387e-05	#DIV/0!	0.5		Catonella	8.43313e-05	0	#DIV/0!	0.391002
Herbaspirillum	39	0	0	0	0	0	0	1	0	11	0	2	Herbaspirillum	0.0030945	0	0	0	0	0	0	0.000529101	0	0.0016991	0	7.14439e-05		Zobellella	2.64487e-05	0.000105203	-3.97761	0.407098		Paracoccus	0.00026455	0	#DIV/0!	0.5		Glaciecola	0	3.19387e-05	#DIV/0!	0.5		Curvibacter	2.08716e-05	0	#DIV/0!	0.391002
Herminiimonas	0	0	0	0	0	0	0	1	0	0	0	0	Herminiimonas	0	0	0	0	0	0	0	0.000529101	0	0	0	0		Acinetobacter	0.016032	0.0243617	-1.51956	0.40858		Polynucleobacter	3.19387e-05	0	#DIV/0!	0.5		Herminiimonas	0	0.00026455	#DIV/0!	0.5		Deinococcus	0.000238908	0	#DIV/0!	0.391002
HTCC	0	0	0	1	1	0	0	0	0	0	0	0	HTCC	0	0	0	0.000492854	8.34864e-05	0	0	0	0	0	0	0		Microlunatus	4.26257e-05	0.000157343	-3.69127	0.410166		Proteus	0.00026455	0	#DIV/0!	0.5		Hydrogenophilus	0	6.38774e-05	#DIV/0!	0.5		Dermabacter	4.21656e-05	0	#DIV/0!	0.391002
HTCC2207	0	0	0	0	1	0	1	0	0	0	0	1	HTCC2207	0	0	0	0	8.34864e-05	0	0.000168663	0	0	0	0	3.57219e-05		Acidaminobacter	7.93462e-05	0	#DIV/0!	0.42265		Pseudoxanthomonas	0.00026455	0	#DIV/0!	0.5		Janibacter	0	3.19387e-05	#DIV/0!	0.5		Fusibacter	2.08716e-05	0	#DIV/0!	0.391002
Hydrogenophaga	6	0	33	0	3	25	50	9	4	0	16	21	Hydrogenophaga	0.000476077	0	0.00421995	0	0.000250459	0.00341297	0.00843313	0.0047619	0.000255509	0	0.00142235	0.000750161		Aeribacillus	4.26257e-05	0	#DIV/0!	0.42265		Rhodobacter	0.00026455	0	#DIV/0!	0.5		Kitasatospora	0	0.00026455	#DIV/0!	0.5		Hydrogenophilus	0.000409556	0	#DIV/0!	0.391002
Hydrogenophilus	0	0	0	0	0	12	0	0	2	0	0	0	Hydrogenophilus	0	0	0	0	0	0.00163823	0	0	0.000127755	0	0	0		Ammoniphilus	2.64487e-05	0	#DIV/0!	0.42265		Rhodocyclus	0.00026455	0	#DIV/0!	0.5		Legionella	0	0.00026455	#DIV/0!	0.5		Janibacter	0.000126497	0	#DIV/0!	0.391002
Hylemonella	3	0	17	2	4	8	31	2	0	1	6	8	Hylemonella	0.000238039	0	0.00217391	0.000985707	0.000333946	0.00109215	0.00522854	0.0010582	0	0.000154464	0.000533381	0.000285776		Amycolatopsis	7.93462e-05	0	#DIV/0!	0.42265		Rubrobacter	3.19387e-05	0	#DIV/0!	0.5		Lysinibacillus	0	3.19387e-05	#DIV/0!	0.5		Kitasatospora	3.41297e-05	0	#DIV/0!	0.391002
Hymenobacter	0	0	0	0	0	0	0	0	0	0	0	0	Hymenobacter	0	0	0	0	0	0	0	0	0	0	0	0		Aneurinibacillus	0.000158692	0	#DIV/0!	0.42265		Tepidimicrobium	3.19387e-05	0	#DIV/0!	0.5		Magnetospirillum	0	0.00026455	#DIV/0!	0.5		Leucobacter	3.41297e-05	0	#DIV/0!	0.391002
Hyphomicrobium	0	0	0	0	0	0	3	0	0	0	0	1	Hyphomicrobium	0	0	0	0	0	0	0.000505988	0	0	0	0	3.57219e-05		Aquabacterium	8.52515e-05	0	#DIV/0!	0.42265		Thermincola	0.00026455	0	#DIV/0!	0.5		Mariprofundus	0	9.5816e-05	#DIV/0!	0.5		Macrococcus	0.000123213	0	#DIV/0!	0.391002
Idiomarina	64	1	34	17	6	28	16	7	3	5	4	17	Idiomarina	0.00507816	0.0103093	0.00434783	0.00837851	0.000500918	0.00382253	0.0026986	0.0037037	0.000191632	0.00077232	0.000355587	0.000607273		Bacteroides	0.00343643	0	#DIV/0!	0.42265		Verminephrobacter	0.00026455	0	#DIV/0!	0.5		Massilia	0	0.00026455	#DIV/0!	0.5		Methylobacillus	6.82594e-05	0	#DIV/0!	0.391002
Janibacter	0	0	0	0	0	0	3	0	1	0	0	0	Janibacter	0	0	0	0	0	0	0.000505988	0	6.38774e-05	0	0	0		Congregibacter	4.26257e-05	0	#DIV/0!	0.42265		Vogesella	0.00026455	0	#DIV/0!	0.5		Methylobacillus	0	0.00026455	#DIV/0!	0.5		Methylobacterium	8.43313e-05	0	#DIV/0!	0.391002
Janthinobacterium	7	0	1	1	1	1	5	6	1	2	0	1	Janthinobacterium	0.000555423	0	0.000127877	0.000492854	8.34864e-05	0.000136519	0.000843313	0.0031746	6.38774e-05	0.000308928	0	3.57219e-05		Coprococcus	4.26257e-05	0	#DIV/0!	0.42265		Wautersiella	0.00026455	0	#DIV/0!	0.5		Methylosarcina	0	0.000159693	#DIV/0!	0.5		Ochrobactrum	0.000341297	0	#DIV/0!	0.391002
Jeotgalicoccus	0	0	2	0	0	0	0	0	0	0	0	11	Jeotgalicoccus	0	0	0.000255754	0	0	0	0	0	0	0	0	0.000392941		Devosia	0.000170503	0	#DIV/0!	0.42265		Xenorhabdus	0.00026455	0	#DIV/0!	0.5		Paracoccus	0	0.00026455	#DIV/0!	0.5		Oribacterium	0.000168663	0	#DIV/0!	0.391002
K82	0	0	0	0	0	0	0	0	0	0	0	0	K82	0	0	0	0	0	0	0	0	0	0	0	0		Dyadobacter	4.26257e-05	0	#DIV/0!	0.42265		Yaniella	3.19387e-05	0	#DIV/0!	0.5		Peptoniphilus	0	3.19387e-05	#DIV/0!	0.5		Ornithinibacillus	4.21656e-05	0	#DIV/0!	0.391002
Kaistobacter	0	0	2	0	0	0	0	0	0	0	0	0	Kaistobacter	0	0	0.000255754	0	0	0	0	0	0	0	0	0		Dysgonomonas	0.000511509	0	#DIV/0!	0.42265		Anaerococcus	0.0605099	0.00125967	48.0363	0.501048		Petrobacter	0	0.000529101	#DIV/0!	0.5		Pantoea	4.21656e-05	0	#DIV/0!	0.391002
KD1-23	4	0	13	5	10	36	11	23	2	1	6	32	KD1-23	0.000317385	0	0.0016624	0.00246427	0.000834864	0.00491468	0.00185529	0.0121693	0.000127755	0.000154464	0.000533381	0.0011431		Exiguobacterium	2.64487e-05	0	#DIV/0!	0.42265		Novosphingobium	0.00218028	0.000148433	14.6886	0.503073		Polynucleobacter	0	3.19387e-05	#DIV/0!	0.5		Phenylobacterium	8.43313e-05	0	#DIV/0!	0.391002
Kineosporia	0	0	1	0	0	0	0	0	0	0	0	1	Kineosporia	0	0	0.000127877	0	0	0	0	0	0	0	0	3.57219e-05		Gardnerella	2.64487e-05	0	#DIV/0!	0.42265		Denitrobacter	0.00135469	8.33512e-05	16.2528	0.504418		Porphyromonas	0	0.00026455	#DIV/0!	0.5		Phycicoccus	0.000126497	0	#DIV/0!	0.391002
Kingella	0	0	1	0	5	0	3	0	0	0	0	0	Kingella	0	0	0.000127877	0	0.000417432	0	0.000505988	0	0	0	0	0		Gemella	2.64487e-05	0	#DIV/0!	0.42265		Sphingobium	0.00274132	0.000235371	11.6468	0.505334		Proteus	0	0.00026455	#DIV/0!	0.5		Pleomorphomonas	3.41297e-05	0	#DIV/0!	0.391002
Kitasatospora	0	0	0	0	0	1	0	1	0	0	0	0	Kitasatospora	0	0	0	0	0	0.000136519	0	0.000529101	0	0	0	0		Geobacter	4.26257e-05	0	#DIV/0!	0.42265		Citrobacter	0.0010582	2.38146e-05	44.4349	0.507194		Pseudonocardia	0	6.38774e-05	#DIV/0!	0.5		Plesiomonas	4.21656e-05	0	#DIV/0!	0.391002
Klebsiella	2	0	0	1	1	6	2	3	0	0	0	9	Klebsiella	0.000158692	0	0	0.000492854	8.34864e-05	0.000819113	0.000337325	0.0015873	0	0	0	0.000321497		Georgenia	4.26257e-05	0	#DIV/0!	0.42265		Janthinobacterium	0.00161924	0.000114883	14.0947	0.510229		RS62	0	0.00026455	#DIV/0!	0.5		Polynucleobacter	3.41297e-05	0	#DIV/0!	0.391002
Knoellia	2	0	0	0	0	6	11	0	0	0	0	0	Knoellia	0.000158692	0	0	0	0	0.000819113	0.00185529	0	0	0	0	0		Gordonia	4.26257e-05	0	#DIV/0!	0.42265		Dysgonomonas	0.00185185	5.92645e-05	31.2472	0.510251		Saccharothrix	0	6.38774e-05	#DIV/0!	0.5		Proteus	4.21656e-05	0	#DIV/0!	0.391002
Kocuria	71	0	10	11	9	21	77	3	5	6	5	44	Kocuria	0.00563358	0	0.00127877	0.00542139	0.000751378	0.00286689	0.012987	0.0015873	0.000319387	0.000926784	0.000444484	0.00157177		Halobacillus	2.64487e-05	0	#DIV/0!	0.42265		Thauera	0.00267744	0.000160613	16.6702	0.511802		Sphingopyxis	0	0.000793651	#DIV/0!	0.5		Pseudoclavibacter	0.000716724	0	#DIV/0!	0.391002
Kurthia	0	0	0	0	0	0	0	0	0	0	0	2	Kurthia	0	0	0	0	0	0	0	0	0	0	0	7.14439e-05		Herbaspirillum	0.0010315	0	#DIV/0!	0.42265		Sphingopyxis	0.000793651	2.96323e-05	26.7833	0.511974		Tepidimicrobium	0	3.19387e-05	#DIV/0!	0.5		Rahnella	4.21656e-05	0	#DIV/0!	0.391002
Kushneria	3	0	1	0	1	4	1	1	0	0	0	1	Kushneria	0.000238039	0	0.000127877	0	8.34864e-05	0.000546075	0.000168663	0.000529101	0	0	0	3.57219e-05		Jeotgalicoccus	8.52515e-05	0	#DIV/0!	0.42265		Nesterenkonia	0.00419664	0.00658155	-1.56829	0.512604		Verminephrobacter	0	0.00026455	#DIV/0!	0.5		Rhodobacter	4.21656e-05	0	#DIV/0!	0.391002
Lactobacillus	8	0	4	0	0	0	0	0	5	0	0	3	Lactobacillus	0.000634769	0	0.000511509	0	0	0	0	0	0.000319387	0	0	0.000107166		Kaistobacter	8.52515e-05	0	#DIV/0!	0.42265		Azoarcus	0.000529101	2.38146e-05	22.2175	0.514462		Wautersiella	0	0.00026455	#DIV/0!	0.5		Riemerella	8.43313e-05	0	#DIV/0!	0.391002
Lactococcus	2	0	1	0	0	25	2	0	3	1	0	1	Lactococcus	0.000158692	0	0.000127877	0	0	0.00341297	0.000337325	0	0.000191632	0.000154464	0	3.57219e-05		Kineosporia	4.26257e-05	0	#DIV/0!	0.42265		Candidatus Accumulibacter	0.00026455	1.19073e-05	22.2175	0.514462		Xenorhabdus	0	0.00026455	#DIV/0!	0.5		Roseomonas	6.82594e-05	0	#DIV/0!	0.391002
Lampropedia	0	0	0	0	0	0	0	0	0	0	0	0	Lampropedia	0	0	0	0	0	0	0	0	0	0	0	0		Lautropia	0.000426257	0	#DIV/0!	0.42265		Cupriavidus	0.000529101	2.38146e-05	22.2175	0.514462		Bdellovibrio	6.90745e-05	0.000296489	-4.29231	0.50482		Schlegelella	4.17432e-05	0	#DIV/0!	0.391002
Lautropia	0	0	10	0	0	0	0	0	0	0	0	0	Lautropia	0	0	0.00127877	0	0	0	0	0	0	0	0	0		Limnobacter	4.26257e-05	0	#DIV/0!	0.42265		Elizabethkingia	0.000793651	3.57219e-05	22.2175	0.514462		Aerococcus	0.000148421	6.38774e-05	2.32353	0.505774		Sulfurospirillum	4.21656e-05	0	#DIV/0!	0.391002
LCP-6	1	0	1	0	0	0	0	0	0	0	0	0	LCP-6	7.93462e-05	0	0.000127877	0	0	0	0	0	0	0	0	0		Lysobacter	0.000127877	0	#DIV/0!	0.42265		Kushneria	0.00026455	1.19073e-05	22.2175	0.514462		Oceanobacillus	0.000148421	6.38774e-05	2.32353	0.505774		Syntrophomonas	3.41297e-05	0	#DIV/0!	0.391002
Legionella	0	0	0	0	0	0	0	1	0	0	1	1	Legionella	0	0	0	0	0	0	0	0.000529101	0	0	8.88968e-05	3.57219e-05		Oerskovia	4.26257e-05	0	#DIV/0!	0.42265		Methyloversatilis	0.0010582	4.76293e-05	22.2175	0.514462		Rhodococcus	0.000148421	6.38774e-05	2.32353	0.505774		Terracoccus	3.41297e-05	0	#DIV/0!	0.391002
Lentibacillus	2	0	0	0	1	0	0	0	0	0	2	2	Lentibacillus	0.000158692	0	0	0	8.34864e-05	0	0	0	0	0	0.000177794	7.14439e-05		Oleibacter	4.26257e-05	0	#DIV/0!	0.42265		Rubrivivax	0.000529101	2.38146e-05	22.2175	0.514462		Clostridium	6.90745e-05	3.19387e-05	2.16272	0.506121		Uliginosibacterium	3.41297e-05	0	#DIV/0!	0.391002
Leptothrix	0	0	2	1	2	4	1	0	0	0	0	2	Leptothrix	0	0	0.000255754	0.000492854	0.000166973	0.000546075	0.000168663	0	0	0	0	7.14439e-05		Paenisporosarcina	2.64487e-05	0	#DIV/0!	0.42265		Dechloromonas	0.0480981	0.00322687	14.9055	0.515552		Desulfotomaculum	0.000138149	6.38774e-05	2.16272	0.506121		Verminephrobacter	4.21656e-05	0	#DIV/0!	0.391002
Leptotrichia	0	0	0	0	0	1	1	0	0	0	0	3	Leptotrichia	0	0	0	0	0	0.000136519	0.000168663	0	0	0	0	0.000107166		Paludibacter	2.64487e-05	0	#DIV/0!	0.42265		Veillonella	0.000296489	8.11203e-05	3.65493	0.521609		Methyloversatilis	2.64487e-05	0.0010582	-40.0095	0.507994		Wautersiella	3.41297e-05	0	#DIV/0!	0.391002
Leucobacter	0	0	0	0	0	1	0	0	0	0	0	0	Leucobacter	0	0	0	0	0	0.000136519	0	0	0	0	0	0		Pelotomaculum	4.26257e-05	0	#DIV/0!	0.42265		Polaromonas	0.000529101	3.57219e-05	14.8116	0.521826		Thauera	0.000138149	0.00267744	-19.3808	0.509095		Yersinia	4.21656e-05	0	#DIV/0!	0.391002
Leuconostoc	0	0	0	0	1	0	14	0	0	0	0	0	Leuconostoc	0	0	0	0	8.34864e-05	0	0.00236128	0	0	0	0	0		Perlucidibaca	2.64487e-05	0	#DIV/0!	0.42265		Ramlibacter	0.000793651	5.34469e-05	14.8493	0.522068		Anaerococcus	0.00387578	0.0605099	-15.6123	0.51517		Z-35	3.41297e-05	0	#DIV/0!	0.391002
Limnobacter	0	0	1	0	0	0	0	0	1	0	0	0	Limnobacter	0	0	0.000127877	0	0	0	0	0	6.38774e-05	0	0	0		Piscibacillus	2.64487e-05	0	#DIV/0!	0.42265		Diaphorobacter	0.0176429	0.0020394	8.65104	0.522472		Azoarcus	2.64487e-05	0.000529101	-20.0048	0.516082		Xanthomonas	0.000118461	3.57219e-05	3.3162	0.396309
Limnohabitans	47	1	84	33	147	333	145	236	3	4	25	509	Limnohabitans	0.00372927	0.0103093	0.0107417	0.0162642	0.0122725	0.0454608	0.0244561	0.124868	0.000191632	0.000617856	0.00222242	0.0181825		Pontibacillus	0.000127877	0	#DIV/0!	0.42265		Paenibacillus	0.000383264	0.000808337	-2.10909	0.523487		Kocuria	0.00230412	0.000953344	2.41688	0.521406		Demequina	2.08716e-05	0.000499114	-23.9135	0.396336
Lupinus	0	0	0	0	0	0	0	0	0	0	0	1	Lupinus	0	0	0	0	0	0	0	0	0	0	0	3.57219e-05		Propionivibrio	2.64487e-05	0	#DIV/0!	0.42265		Geobacillus	6.38774e-05	0.000130708	-2.04624	0.524852		Klebsiella	5.28975e-05	0.000793651	-15.0036	0.521541		Elizabethkingia	0.000498687	3.57219e-05	13.9603	0.398794
Luteimonas	0	0	0	0	0	0	1	0	0	0	0	1	Luteimonas	0	0	0	0	0	0	0.000168663	0	0	0	0	3.57219e-05		Psychromonas	4.26257e-05	0	#DIV/0!	0.42265		Brevibacillus	0.0010582	8.33512e-05	12.6957	0.525551		Zoogloea	0.000170503	0.00135469	-7.94526	0.525981		Herbaspirillum	0	0.000590183	#DIV/0!	0.398904
Lysinibacillus	0	0	0	0	1	1	2	0	1	0	2	1	Lysinibacillus	0	0	0	0	8.34864e-05	0.000136519	0.000337325	0	6.38774e-05	0	0.000177794	3.57219e-05		Rubrobacter	8.52515e-05	0	#DIV/0!	0.42265		KD1-23	0.00614853	0.000610316	10.0744	0.526363		KD1-23	0.00065993	0.00614853	-9.31695	0.528815		Sphingomonas	0.00096282	0.000358575	2.68513	0.400959
Lysobacter	0	0	3	0	0	0	0	0	0	0	0	0	Lysobacter	0	0	0.000383632	0	0	0	0	0	0	0	0	0		Salinicoccus	5.28975e-05	0	#DIV/0!	0.42265		Alicycliphilus	0.0132823	0.00169779	7.82332	0.527515		Dechloromonas	0.00532901	0.0480981	-9.02572	0.530619		Haemophilus	0.000271052	9.52585e-05	2.84543	0.403462
Macrococcus	1	0	1	1	0	0	0	0	0	0	0	0	Macrococcus	7.93462e-05	0	0.000127877	0.000492854	0	0	0	0	0	0	0	0		Salinispora	2.64487e-05	0	#DIV/0!	0.42265		Acidovorax	0.00452929	0.000449975	10.0657	0.528496		Brevundimonas	2.64487e-05	0.00026455	-10.0024	0.532664		Chromohalobacter	0.000445936	0.000107166	4.16117	0.408898
Magnetospirillum	0	0	0	0	0	0	0	1	0	0	0	0	Magnetospirillum	0	0	0	0	0	0	0	0.000529101	0	0	0	0		Sutterella	4.26257e-05	0	#DIV/0!	0.42265		Oceanobacillus	6.38774e-05	0.00012266	-1.92024	0.529255		Pseudoxanthomonas	2.64487e-05	0.00026455	-10.0024	0.532664		Dialister	2.08716e-05	0.000696442	-33.3679	0.409286
Marina	0	0	0	0	0	1	1	0	0	0	0	0	Marina	0	0	0	0	0	0.000136519	0.000168663	0	0	0	0	0		Thermincola	2.64487e-05	0	#DIV/0!	0.42265		Petrobacter	0.000529101	4.76293e-05	11.1087	0.529309		Thermincola	2.64487e-05	0.00026455	-10.0024	0.532664		Alloiococcus	0.00125235	0.000208242	6.01394	0.409357
Marinilactibacillus	0	0	0	0	0	1	0	0	0	0	1	0	Marinilactibacillus	0	0	0	0	0	0.000136519	0	0	0	0	8.88968e-05	0		Thermoanaerobacterium	0.000213129	0	#DIV/0!	0.42265		RS62	0.00026455	2.38146e-05	11.1087	0.529309		Janthinobacterium	0.000227767	0.00161924	-7.1092	0.534453		Serratia	0.000843313	5.34469e-05	15.7785	0.418132
Marinobacter	0	0	3	0	0	1	2	0	1	0	1	2	Marinobacter	0	0	0.000383632	0	0	0.000136519	0.000337325	0	6.38774e-05	0	8.88968e-05	7.14439e-05		Tissierella_Soehngenia	4.26257e-05	0	#DIV/0!	0.42265		Trichococcus	0.00376758	0.000491787	7.66101	0.532832		Marinobacter	0.000127877	3.19387e-05	4.00384	0.535214		Erysipelothrix	0.000170648	1.19073e-05	14.3314	0.421274
Marinomonas	0	0	0	0	0	0	0	0	0	0	0	0	Marinomonas	0	0	0	0	0	0	0	0	0	0	0	0		Tuberibacillus	2.64487e-05	0	#DIV/0!	0.42265		Limnohabitans	0.0625297	0.00700758	8.92315	0.536137		Propionicimonas	8.52515e-05	0.000766528	-8.99138	0.536489		Salinibacterium	0.000170648	1.19073e-05	14.3314	0.421274
Mariprofundus	0	0	0	0	0	0	0	0	3	0	0	0	Mariprofundus	0	0	0	0	0	0	0	0	0.000191632	0	0	0		Vogesella	0.000127877	0	#DIV/0!	0.42265		Acinetobacter	0.0580872	0.00749942	7.74556	0.538788		Enterobacter	0.000180775	0.00109014	-6.03038	0.537498		Acidaminobacter	0	2.96323e-05	#DIV/0!	0.42265
Massilia	0	0	0	0	0	2	1	1	0	0	0	0	Massilia	0	0	0	0	0	0.000273038	0.000168663	0.000529101	0	0	0	0		Yaniella	4.26257e-05	0	#DIV/0!	0.42265		Blautia	9.5816e-05	1.19073e-05	8.04682	0.540983		Herbaspirillum	0.0010315	0.00026455	3.89907	0.538785		Aggregatibacter	0	1.19073e-05	#DIV/0!	0.42265
Megasphaera	0	0	0	0	0	0	0	0	0	0	0	0	Megasphaera	0	0	0	0	0	0	0	0	0	0	0	0		Facklamia	0.000587777	0.000123261	4.76857	0.424723		Chryseobacterium	0.00320654	0.000481022	6.6661	0.544728		Agromyces	5.28975e-05	0.000447141	-8.45299	0.53892		Ammoniphilus	0	5.1488e-05	#DIV/0!	0.42265
Meiothermus	0	0	0	0	0	0	0	0	0	0	0	0	Meiothermus	0	0	0	0	0	0	0	0	0	0	0	0		Moraxella	5.28975e-05	0.000614334	-11.6137	0.428787		Klebsiella	0.000793651	0.000107166	7.40582	0.544732		Limnohabitans	0.00826008	0.0625297	-7.57011	0.543878		Aneurinibacillus	0	1.19073e-05	#DIV/0!	0.42265
Methylibium	2	0	10	0	1	1	8	3	2	0	4	0	Methylibium	0.000158692	0	0.00127877	0	8.34864e-05	0.000136519	0.0013493	0.0015873	0.000127755	0	0.000355587	0		Finegoldia	0.00177206	4.21656e-05	42.0263	0.431927		Xanthomonas	0.00026455	3.57219e-05	7.40582	0.544732		Geobacter	4.26257e-05	0.00026455	-6.20635	0.554018		Bacteroides	0	5.92645e-05	#DIV/0!	0.42265
Methylobacillus	0	0	0	0	0	2	0	1	0	0	0	0	Methylobacillus	0	0	0	0	0	0.000273038	0	0.000529101	0	0	0	0		Desulfotomaculum	0.000138149	0.000249288	-1.80449	0.432287		Cloacibacterium	0.135409	0.0227664	5.94778	0.548131		Georgenia	4.26257e-05	0.00026455	-6.20635	0.554018		Candidatus Accumulibacter	0	1.19073e-05	#DIV/0!	0.42265
Methylobacterium	0	0	0	0	0	0	2	0	0	0	0	0	Methylobacterium	0	0	0	0	0	0	0.000337325	0	0	0	0	0		Alicycliphilus	0.00351868	0.00750828	-2.13383	0.43959		Flavobacterium	0.000529101	7.72615e-05	6.84818	0.549597		Giesbergeria	8.52515e-05	0.000529101	-6.20635	0.554018		Collimonas	0	5.1488e-05	#DIV/0!	0.42265
Methylocaldum	0	0	0	0	1	1	0	0	0	0	0	0	Methylocaldum	0	0	0	0	8.34864e-05	0.000136519	0	0	0	0	0	0		Hylemonella	0.000803984	0.00191009	-2.37578	0.440555		Legionella	0.00026455	4.15396e-05	6.36863	0.553461		Xanthomonas	4.26257e-05	0.00026455	-6.20635	0.554018		Coprococcus	0	5.1488e-05	#DIV/0!	0.42265
Methylophaga	2	0	1	0	0	2	0	0	0	0	0	1	Methylophaga	0.000158692	0	0.000127877	0	0	0.000273038	0	0	0	0	0	3.57219e-05		Xanthomonas	4.26257e-05	0.000118461	-2.77909	0.444599		Comamonas	0.0110382	0.00209628	5.26562	0.55508		Brevibacillus	0.000174869	0.0010582	-6.05138	0.556386		Dyadobacter	0	1.19073e-05	#DIV/0!	0.42265
Methylosarcina	0	0	0	0	0	0	0	0	5	0	0	0	Methylosarcina	0	0	0	0	0	0	0	0	0.000319387	0	0	0		Brachybacterium	0.00430882	0.00220235	1.95646	0.44545		Xenophilus	0.000793651	0.000130708	6.07192	0.556509		Propionibacterium	0.0545513	0.300793	-5.51395	0.557034		Dysgonomonas	0	5.92645e-05	#DIV/0!	0.42265
Methylotenera	1	0	5	0	0	0	0	0	0	0	0	0	Methylotenera	7.93462e-05	0	0.000639386	0	0	0	0	0	0	0	0	0		Thermomonas	0.00029838	2.08716e-05	14.296	0.450649		Azospira	0.00115402	0.000354444	3.25585	0.557957		Acidovorax	0.000867153	0.00452929	-5.22318	0.561584		Ethanoligenens	0	1.19073e-05	#DIV/0!	0.42265
Methyloversatilis	1	0	0	9	0	3	0	4	0	0	0	4	Methyloversatilis	7.93462e-05	0	0	0.00443568	0	0.000409556	0	0.0021164	0	0	0	0.000142888		Xenophilus	0.000249849	0.000504737	-2.02017	0.452909		Sphingomonas	0.0021164	0.000358575	5.90225	0.558676		Demequina	0.000307113	0.000127755	2.40393	0.566423		Exiguobacterium	0	5.95366e-05	#DIV/0!	0.42265
Microbacterium	0	0	2	1	0	23	0	0	5	2	1	1	Microbacterium	0	0	0.000255754	0.000492854	0	0.00313993	0	0	0.000319387	0.000308928	8.88968e-05	3.57219e-05		Dietzia	0.0001117	0.000540117	-4.83542	0.453116		Zoogloea	0.00135469	0.00029518	4.58937	0.562133		Achromobacter	5.28975e-05	0.00026455	-5.00119	0.568401		Faecalibacterium	0	0.000154464	#DIV/0!	0.42265
Microbispora	3	0	1	0	1	3	0	0	1	5	0	4	Microbispora	0.000238039	0	0.000127877	0	8.34864e-05	0.000409556	0	0	6.38774e-05	0.00077232	0	0.000142888		Salinibacterium	2.64487e-05	0.000170648	-6.45205	0.462417		Streptosporangium	0.000319387	0.000603564	-1.88976	0.562324		Polaromonas	0.0001117	0.000529101	-4.73679	0.573694		Jeotgalicoccus	0	0.00013098	#DIV/0!	0.42265
Micrococcus	5	2	1	0	1	55	113	1	2	3	2	1	Micrococcus	0.000396731	0.0206186	0.000127877	0	8.34864e-05	0.00750853	0.0190589	0.000529101	0.000127755	0.000463392	0.000177794	3.57219e-05		Dermacoccus	0.00110648	0.00027782	3.98272	0.463752		Facklamia	0.000793651	0.000146747	5.40831	0.563962		Alicycliphilus	0.00351868	0.0132823	-3.77481	0.579194		Kineosporia	0	1.19073e-05	#DIV/0!	0.42265
Microlunatus	0	0	1	1	0	1	0	0	4	9	7	1	Microlunatus	0	0	0.000127877	0.000492854	0	0.000136519	0	0	0.000255509	0.00139018	0.000622278	3.57219e-05		Brevibacterium	0.000392365	0.00018672	2.10135	0.47857		Shewanella	0.000825589	0.000206011	4.0075	0.565099		Bifidobacterium	0.000180775	0.000798467	-4.41692	0.579848		Kurthia	0	2.38146e-05	#DIV/0!	0.42265
Mobiluncus	0	0	0	0	0	0	0	0	0	0	0	41	Mobiluncus	0	0	0	0	0	0	0	0	0	0	0	0.0014646		Streptosporangium	8.52515e-05	0.000280557	-3.29093	0.484652		Hydrogenophaga	0.00250871	0.00072417	3.46425	0.571876		Rubrivivax	0.000127877	0.000529101	-4.13757	0.58474		Lactobacillus	0	3.57219e-05	#DIV/0!	0.42265
Mogibacterium	0	0	0	0	0	0	0	0	0	0	0	0	Mogibacterium	0	0	0	0	0	0	0	0	0	0	0	0		Veillonella	2.64487e-05	0.000123213	-4.65858	0.49419		Lactobacillus	0.000159693	3.57219e-05	4.47046	0.577574		Diaphorobacter	0.00501341	0.0176429	-3.51914	0.586624		Lupinus	0	1.19073e-05	#DIV/0!	0.42265
Moraxella	2	0	0	0	0	18	0	0	0	0	10	0	Moraxella	0.000158692	0	0	0	0	0.00245734	0	0	0	0	0.000888968	0		Corynebacterium	0.177926	0.0876405	2.03018	0.495633		Idiomarina	0.00194767	0.000578393	3.36738	0.57812		Denitrobacter	0.000383632	0.00135469	-3.53123	0.586721		Mobiluncus	0	0.0004882	#DIV/0!	0.42265
Moryella	0	0	0	0	0	0	0	0	0	0	0	0	Moryella	0	0	0	0	0	0	0	0	0	0	0	0		Chryseobacterium	0.0046564	0.00222404	2.09367	0.507897		Lysinibacillus	3.19387e-05	7.11718e-05	-2.22839	0.578616		Rhodocyclus	6.90745e-05	0.00026455	-3.82993	0.594024		Nocardioides	0	5.1488e-05	#DIV/0!	0.42265
Mycobacterium	0	0	0	0	2	1	0	1	4	1	2	7	Mycobacterium	0	0	0	0	0.000166973	0.000136519	0	0.000529101	0.000255509	0.000154464	0.000177794	0.000250054		Alloiococcus	0.00043499	0.00125235	-2.87904	0.511143		Arcobacter	0.000529101	0.000142888	3.70291	0.596429		Streptosporangium	8.52515e-05	0.000319387	-3.74641	0.595112		Oscillospira	0	1.19073e-05	#DIV/0!	0.42265
Mycoplana	0	0	0	0	3	0	0	0	0	0	0	2	Mycoplana	0	0	0	0	0.000250459	0	0	0	0	0	0	7.14439e-05		Diaphorobacter	0.00501341	0.00858507	-1.71242	0.511696		Stenotrophomonas	0.000793651	0.000212101	3.74186	0.59683		Stenotrophomonas	0.000213129	0.000793651	-3.72381	0.595792		Paenisporosarcina	0	3.57219e-05	#DIV/0!	0.42265
Natronobacillus	3	0	0	0	0	1	1	0	0	0	0	0	Natronobacillus	0.000238039	0	0	0	0	0.000136519	0.000168663	0	0	0	0	0		Gracilibacillus	6.90745e-05	0.000157343	-2.27788	0.514307		Vibrio	0.000127755	3.57219e-05	3.57637	0.600479		Acinetobacter	0.016032	0.0580872	-3.6232	0.596508		Paludibacter	0	5.95366e-05	#DIV/0!	0.42265
Neisseria	0	0	13	0	4	7	5	0	0	0	0	0	Neisseria	0	0	0.0016624	0	0.000333946	0.000955631	0.000843313	0	0	0	0	0		Planomicrobium	0.000207223	0.000102389	2.02388	0.522577		Pseudomonas	0.00488966	0.00161562	3.02649	0.608396		Dysgonomonas	0.000511509	0.00185185	-3.62037	0.599032		Perlucidibaca	0	1.19073e-05	#DIV/0!	0.42265
Nesterenkonia	513	0	151	94	54	178	75	12	32	57	21	254	Nesterenkonia	0.0407046	0	0.0193095	0.0463282	0.00450827	0.0243003	0.0126497	0.00634921	0.00204408	0.00880445	0.00186683	0.00907337		Achromobacter	5.28975e-05	0.000118461	-2.23944	0.524769		Roseburia	3.19387e-05	6.33953e-05	-1.98491	0.616962		Rubrobacter	8.52515e-05	3.19387e-05	2.66922	0.606691		Piscibacillus	0	1.19073e-05	#DIV/0!	0.42265
Nocardia	1	0	0	0	2	0	1	0	1	2	0	1	Nocardia	7.93462e-05	0	0	0	0.000166973	0	0.000168663	0	6.38774e-05	0.000308928	0	3.57219e-05		Pseudomonas	0.0025822	0.00488684	-1.89251	0.526483		Faecalibacterium	6.38774e-05	0.000154464	-2.41813	0.630935		Novosphingobium	0.000751086	0.00218028	-2.90283	0.611002		Polaribacter	0	2.96323e-05	#DIV/0!	0.42265
Nocardioides	0	0	0	0	0	0	0	0	0	1	0	0	Nocardioides	0	0	0	0	0	0	0	0	0	0.000154464	0	0		Arenimonas	0.000148421	7.62953e-05	1.94534	0.532942		Bacillus	0.0477582	0.0263482	1.81258	0.634891		Ramlibacter	0.000249849	0.000793651	-3.17652	0.616551		Pontibacillus	0	2.96323e-05	#DIV/0!	0.42265
Novosphingobium	1	0	17	0	7	10	6	8	2	0	3	5	Novosphingobium	7.93462e-05	0	0.00217391	0	0.000584405	0.00136519	0.00101198	0.0042328	0.000127755	0	0.00026669	0.00017861		Oceanobacillus	0.000148421	7.62953e-05	1.94534	0.532942		Aerococcus	6.38774e-05	0.000104935	-1.64276	0.636121		Xenophilus	0.000249849	0.000793651	-3.17652	0.616551		Serinicoccus	0	0.000238146	#DIV/0!	0.42265
Oceanobacillus	4	0	1	0	0	1	1	0	2	1	2	1	Oceanobacillus	0.000317385	0	0.000127877	0	0	0.000136519	0.000168663	0	0.000127755	0.000154464	0.000177794	3.57219e-05		Sphingobacterium	0.000170503	4.21656e-05	4.04365	0.533611		Herbaspirillum	0.00026455	0.000590183	-2.23089	0.636303		Gordonia	4.26257e-05	0.000127755	-2.99713	0.624506		Vibrio	0	3.57219e-05	#DIV/0!	0.42265
Ochrobactrum	0	0	0	0	0	10	0	0	0	0	0	0	Ochrobactrum	0	0	0	0	0	0.00136519	0	0	0	0	0	0		Janthinobacterium	0.000227767	0.000389043	-1.70807	0.538046		Brevundimonas	0.00026455	9.52585e-05	2.77718	0.636965		Microlunatus	4.26257e-05	0.000127755	-2.99713	0.624506		WAL_1855D	0	1.19073e-05	#DIV/0!	0.42265
Oerskovia	0	0	1	0	0	0	0	0	0	0	0	0	Oerskovia	0	0	0.000127877	0	0	0	0	0	0	0	0	0		Curvibacter	7.93462e-05	2.08716e-05	3.80163	0.541941		Agromyces	0.000447141	0.000743949	-1.66379	0.645724		Sphingobium	0.00115501	0.00274132	-2.37341	0.644977		Streptosporangium	0.000280557	0.000603564	-2.15131	0.425639
Oleibacter	0	0	1	0	0	0	0	0	0	0	0	0	Oleibacter	0	0	0.000127877	0	0	0	0	0	0	0	0	0		Dermabacter	0.000158692	4.21656e-05	3.76355	0.543366		Bifidobacterium	0.000798467	0.00135719	-1.69974	0.64675		Sphingomonas	0.000862787	0.0021164	-2.45298	0.659888		Bradyrhizobium	0.000136519	1.19073e-05	11.4651	0.429307
Oribacterium	0	0	0	0	0	0	4	0	0	0	0	0	Oribacterium	0	0	0	0	0	0	0.00067465	0	0	0	0	0		Anaerococcus	0.00387578	0.00154302	2.51181	0.547159		Desulfosporosinus	3.19387e-05	5.34469e-05	-1.67342	0.652223		Enhydrobacter	0.00114936	0.00207542	-1.80573	0.676158		Porphyromonas	0.000194756	0.00931152	-47.8111	0.430787
Ornithinibacillus	0	0	0	0	0	0	1	0	0	0	0	0	Ornithinibacillus	0	0	0	0	0	0	0.000168663	0	0	0	0	0		Cellulomonas	0.000270393	0.000136519	1.98063	0.556729		Marinobacter	3.19387e-05	5.34469e-05	-1.67342	0.652223		Kushneria	0.000121972	0.00026455	-2.16894	0.685258		Williamsia	0.000801147	7.53026e-05	10.639	0.431984
Oscillospira	0	0	0	0	0	0	0	0	0	0	0	1	Oscillospira	0	0	0	0	0	0	0	0	0	0	0	3.57219e-05		Pseudidiomarina	0.000148421	0.000259732	-1.74997	0.557439		Actinomyces	0.000561039	0.000259458	2.16235	0.652603		Cloacibacterium	0.0675249	0.135409	-2.00533	0.697208		Hyphomicrobium	0.000126497	1.19073e-05	10.6235	0.432543
Paenibacillus	13	0	6	3	15	18	4	0	12	0	10	43	Paenibacillus	0.0010315	0	0.000767263	0.00147856	0.0012523	0.00245734	0.00067465	0	0.000766528	0	0.000888968	0.00153604		Hydrogenophaga	0.00156534	0.00302414	-1.93193	0.566485		Geobacter	0.00026455	0.000104935	2.52109	0.654212		Paenibacillus	0.000599588	0.000383264	1.56442	0.699141		Dietzia	0.000540117	0.000104935	5.14716	0.444813
Paenisporosarcina	1	0	0	0	0	0	0	2	2	0	0	3	Paenisporosarcina	7.93462e-05	0	0	0	0	0	0	0.0010582	0.000127755	0	0	0.000107166		Phycicoccus	4.26257e-05	0.000126497	-2.96762	0.566958		Propionibacterium	0.300793	0.484718	-1.61147	0.667253		Flavobacterium	0.000255754	0.000529101	-2.06878	0.701017		Salinibacillus	3.41297e-05	8.11203e-05	-2.37682	0.449885
Paludibacter	1	0	0	0	0	0	0	0	0	0	0	5	Paludibacter	7.93462e-05	0	0	0	0	0	0	0	0	0	0	0.00017861		Comamonas	0.00779589	0.0135923	-1.74353	0.573026		Burkholderia	0.000360366	0.000253581	1.42111	0.701551		Rhodobacter	0.000127877	0.00026455	-2.06878	0.701017		Alcanivorax	0.00022565	5.1488e-05	4.38257	0.452042
Pantoea	0	0	0	0	0	0	1	0	0	0	0	0	Pantoea	0	0	0	0	0	0	0.000168663	0	0	0	0	0		Rhodobacter	0.000127877	4.21656e-05	3.03274	0.579034		Micrococcus	0.000328428	0.000225636	1.45556	0.710659		Vogesella	0.000127877	0.00026455	-2.06878	0.701017		Peptoniphilus	0.000301475	0.00277826	-9.21555	0.456067
Paracoccus	0	0	0	0	1	0	77	1	0	0	0	0	Paracoccus	0	0	0	0	8.34864e-05	0	0.012987	0.000529101	0	0	0	0		Cloacibacterium	0.0675249	0.107201	-1.58757	0.589066		Exiguobacterium	3.19387e-05	5.95366e-05	-1.86409	0.711703		Methylibium	0.000479155	0.000857528	-1.78967	0.703086		Methylibium	0.000392326	0.000118529	3.30996	0.470104
Pasteurella	0	0	0	0	0	0	0	0	0	0	0	0	Pasteurella	0	0	0	0	0	0	0	0	0	0	0	0		Chromohalobacter	0.00021159	0.000445936	-2.10755	0.590172		Amycolatopsis	0.000127755	0.000217859	-1.70529	0.729914		Pseudomonas	0.0025822	0.00488966	-1.8936	0.70648		Roseburia	2.08716e-05	6.33953e-05	-3.0374	0.47053
Pedobacter	0	0	0	0	0	0	8	0	0	0	0	7	Pedobacter	0	0	0	0	0	0	0.0013493	0	0	0	0	0.000250054		Burkholderia	0.00036001	0.000164957	2.18246	0.591235		Hylemonella	0.000529101	0.00032454	1.63031	0.765613		Alicyclobacillus	0.00036001	0.000592978	-1.64711	0.717538		Methylophaga	6.82594e-05	1.19073e-05	5.73256	0.472501
Pelotomaculum	0	0	1	0	0	0	0	0	2	0	2	2	Pelotomaculum	0	0	0.000127877	0	0	0	0	0	0.000127755	0	0.000177794	7.14439e-05		Brevibacillus	0.000174869	0.000267768	-1.53125	0.593339		Delftia	3.19387e-05	5.1488e-05	-1.61209	0.76841		Cupriavidus	0.000280664	0.000529101	-1.88517	0.723524		Lysinibacillus	0.000139333	7.11718e-05	1.95769	0.482994
Peptoniphilus	0	0	0	1	2	4	0	0	1	1	0	229	Peptoniphilus	0	0	0	0.000492854	0.000166973	0.000546075	0	0	6.38774e-05	0.000154464	0	0.00818032		Atopobium	5.28975e-05	0.000136519	-2.58082	0.599668		Glaciecola	3.19387e-05	5.1488e-05	-1.61209	0.76841		Microbacterium	8.52515e-05	0.000159693	-1.8732	0.729636		Marinobacter	0.000118461	5.34469e-05	2.21642	0.487019
Perlucidibaca	1	0	0	0	0	0	0	0	0	0	0	1	Perlucidibaca	7.93462e-05	0	0	0	0	0	0	0	0	0	0	3.57219e-05		Kushneria	0.000121972	0.000199556	-1.63608	0.602506		Tepidimonas	3.19387e-05	5.1488e-05	-1.61209	0.76841		Shewanella	0.000479155	0.000825589	-1.72301	0.735433		Fusobacterium	0.000252994	5.1488e-05	4.91364	0.488066
Petrobacter	0	0	0	0	1	0	0	2	0	0	0	4	Petrobacter	0	0	0	0	8.34864e-05	0	0	0.0010582	0	0	0	0.000142888		Lentibacillus	5.28975e-05	2.08716e-05	2.53442	0.617726		Dermacoccus	0.00109014	0.000712961	1.52903	0.775893		Atopobium	5.28975e-05	3.19387e-05	1.65622	0.757235		Oceanobacillus	7.62953e-05	0.00012266	-1.6077	0.493337
Phenylobacterium	0	0	2	0	0	0	2	0	0	0	0	0	Phenylobacterium	0	0	0.000255754	0	0	0	0.000337325	0	0	0	0	0		Sporosarcina	5.28975e-05	2.08716e-05	2.53442	0.617726		Lactococcus	9.5816e-05	6.33953e-05	1.51141	0.798052		Sporosarcina	5.28975e-05	3.19387e-05	1.65622	0.757235		Leptotrichia	7.62953e-05	3.57219e-05	2.13581	0.509062
Photobacterium	3	0	1	0	0	0	0	0	0	0	0	0	Photobacterium	0.000238039	0	0.000127877	0	0	0	0	0	0	0	0	0		Variovorax	0.000343833	0.000144555	2.37857	0.626119		Atopobium	3.19387e-05	4.15396e-05	-1.3006	0.834731		Hydrogenophaga	0.00156534	0.00250871	-1.60266	0.758032		Desulfotomaculum	0.000249288	0.000156423	1.59368	0.510656
Phycicoccus	0	0	1	0	0	0	3	0	0	0	0	0	Phycicoccus	0	0	0.000127877	0	0	0	0.000505988	0	0	0	0	0		Haererehalobacter	0.000276298	0.000391029	-1.41524	0.6311		Pelotomaculum	6.38774e-05	8.30792e-05	-1.3006	0.834731		Tolumonas	0.000196952	0.000296489	-1.50539	0.758535		Pseudoalteromonas	0.000165379	7.53026e-05	2.19619	0.510964
Piscibacillus	1	0	0	0	0	0	0	0	0	0	0	1	Piscibacillus	7.93462e-05	0	0	0	0	0	0	0	0	0	0	3.57219e-05		Arsenicicoccus	7.93462e-05	3.41297e-05	2.32484	0.639914		Rhodoferax	3.19387e-05	4.15396e-05	-1.3006	0.834731		Chryseobacterium	0.0046564	0.00320654	1.45215	0.763881		Pedobacter	0.000337325	8.33512e-05	4.04703	0.51251
Planococcus	0	0	0	0	0	0	0	0	0	0	0	0	Planococcus	0	0	0	0	0	0	0	0	0	0	0	0		Cupriavidus	0.000280664	0.000160204	1.75192	0.645553		Sinomonas	3.19387e-05	2.38146e-05	1.34114	0.856507		Hylemonella	0.000803984	0.000529101	1.51953	0.772426		Blautia	4.21656e-05	1.19073e-05	3.54115	0.53327
Planomicrobium	3	0	3	0	0	3	0	0	0	0	1	10	Planomicrobium	0.000238039	0	0.000383632	0	0	0.000409556	0	0	0	0	8.88968e-05	0.000357219		Enterococcus	6.90745e-05	4.21656e-05	1.63817	0.652834		Propionicimonas	0.000766528	0.00093588	-1.22093	0.863837		Amycolatopsis	7.93462e-05	0.000127755	-1.61009	0.78123		Luteimonas	4.21656e-05	1.19073e-05	3.54115	0.53327
Pleomorphomonas	1	0	0	0	0	1	0	0	0	0	0	0	Pleomorphomonas	7.93462e-05	0	0	0	0	0.000136519	0	0	0	0	0	0		Ardenscatena	4.26257e-05	2.08716e-05	2.04228	0.678246		Streptococcus	0.000985283	0.000865371	1.13857	0.881975		Elizabethkingia	0.000511509	0.000793651	-1.55159	0.795354		Microbispora	0.000123261	0.000305069	-2.47499	0.535036
Plesiocystis	0	0	0	0	0	0	0	0	0	0	0	0	Plesiocystis	0	0	0	0	0	0	0	0	0	0	0	0		Dialister	4.26257e-05	2.08716e-05	2.04228	0.678246		Gordonia	0.000127755	0.000111025	1.15069	0.91946		Dialister	4.26257e-05	6.38774e-05	-1.49856	0.809156		Atopobium	0.000136519	4.15396e-05	3.28647	0.540298
Plesiomonas	1	0	0	0	0	0	1	0	0	0	0	0	Plesiomonas	7.93462e-05	0	0	0	0	0	0.000168663	0	0	0	0	0		Roseburia	4.26257e-05	2.08716e-05	2.04228	0.678246		Microbacterium	0.000159693	0.000144516	1.10503	0.942389		Pelotomaculum	4.26257e-05	6.38774e-05	-1.49856	0.809156		Halochromatium	4.21656e-05	0.000154464	-3.66327	0.547283
Polaribacter	0	0	0	0	0	0	0	0	0	0	1	0	Polaribacter	0	0	0	0	0	0	0	0	0	0	8.88968e-05	0		Giesbergeria	8.52515e-05	0.000131297	-1.54011	0.68039		Halomonas	0.0374492	0.0398119	-1.06309	0.945548		Comamonas	0.00779589	0.0110382	-1.4159	0.823786		Anaerobacillus	2.08716e-05	4.15396e-05	-1.99024	0.565476
Polaromonas	1	0	2	0	0	2	0	2	0	0	0	3	Polaromonas	7.93462e-05	0	0.000255754	0	0	0.000273038	0	0.0010582	0	0	0	0.000107166		Salmonella	8.52515e-05	4.21656e-05	2.02182	0.681493		Virgibacillus	0.000360366	0.000343081	1.05038	0.954515		Streptomyces	0.000408542	0.000319387	1.27914	0.838884		Sporomusa	3.41297e-05	1.19073e-05	2.86628	0.57455
Polynucleobacter	0	0	0	0	0	1	0	0	1	0	0	0	Polynucleobacter	0	0	0	0	0	0.000136519	0	0	6.38774e-05	0	0	0		Polaromonas	0.0001117	6.82594e-05	1.63641	0.689057		Brachybacterium	0.00101722	0.000976549	1.04165	0.9553		Facklamia	0.000587777	0.000793651	-1.35026	0.846845		Thalassomonas	8.43313e-05	2.96323e-05	2.84593	0.576151
Pontibacillus	0	0	3	0	0	0	0	0	0	0	1	0	Pontibacillus	0	0	0.000383632	0	0	0	0	0	0	0	8.88968e-05	0		Bacillus	0.0500632	0.0594563	-1.18762	0.692613		Haererehalobacter	9.5816e-05	8.91688e-05	1.07455	0.958046		Ardenscatena	4.26257e-05	3.19387e-05	1.33461	0.853846		Mycoplana	6.26148e-05	2.38146e-05	2.62926	0.594964
Porphyromonas	0	0	0	0	0	2	3	1	0	0	0	782	Porphyromonas	0	0	0	0	0	0.000273038	0.000505988	0.000529101	0	0	0	0.0279346		Macrococcus	6.90745e-05	0.000123213	-1.78378	0.698389		Ardenscatena	3.19387e-05	2.96323e-05	1.07783	0.96168		Limnobacter	4.26257e-05	3.19387e-05	1.33461	0.853846		Petrobacter	2.08716e-05	4.76293e-05	-2.28201	0.645033
Prauseria	0	0	0	0	0	0	0	0	0	0	0	0	Prauseria	0	0	0	0	0	0	0	0	0	0	0	0		Anoxybacillus	0.00247616	0.00179958	1.37596	0.706145		Kocuria	0.000953344	0.000981011	-1.02902	0.973457		Roseburia	4.26257e-05	3.19387e-05	1.33461	0.853846		Moraxella	0.000614334	0.000296323	2.07319	0.664116
Prevotella	1	0	2	0	0	1	3	0	1	1	0	8	Prevotella	7.93462e-05	0	0.000255754	0	0	0.000136519	0.000505988	0	6.38774e-05	0.000154464	0	0.000285776		Alcanivorax	0.000396731	0.00022565	1.75817	0.725522		Rhodococcus	6.38774e-05	6.33953e-05	1.0076	0.995678		Salinibacillus	4.26257e-05	3.19387e-05	1.33461	0.853846		Rummeliibacillus	3.41297e-05	7.14439e-05	-2.09331	0.670457
Promicromonospora	1	0	0	0	0	1	1	0	0	0	0	0	Promicromonospora	7.93462e-05	0	0	0	0	0.000136519	0.000168663	0	0	0	0	0		Rhodoferax	0.000308652	0.000439244	-1.42311	0.729429		Alicyclobacillus	0.000592978	0.000590845	1.00361	0.997306		Yaniella	4.26257e-05	3.19387e-05	1.33461	0.853846		Polaromonas	6.82594e-05	3.57219e-05	1.91085	0.692714
Propionibacterium	43	5	850	251	89	508	92	10	9335	5528	5938	2027	Propionibacterium	0.00341189	0.0515464	0.108696	0.123706	0.00743029	0.0693515	0.015517	0.00529101	0.596295	0.853877	0.527869	0.0724084		Shewanella	0.000479155	0.000683827	-1.42715	0.735569		Actinobacillus	0	0	#DIV/0!	#DIV/0!		Exiguobacterium	2.64487e-05	3.19387e-05	-1.20757	0.905367		Enterococcus	4.21656e-05	7.11718e-05	-1.68791	0.694092
Propionicimonas	0	0	2	1	0	0	0	0	24	7	15	11	Propionicimonas	0	0	0.000255754	0.000492854	0	0	0	0	0.00153306	0.00108125	0.00133345	0.000392941		Prevotella	0.0001117	0.000160627	-1.43801	0.744194		Actinobaculum	0	0	#DIV/0!	#DIV/0!		Gemella	2.64487e-05	3.19387e-05	-1.20757	0.905367		Burkholderia	0.000164957	0.000253581	-1.53726	0.710367
Propionivibrio	1	0	0	0	0	0	0	0	0	0	0	0	Propionivibrio	7.93462e-05	0	0	0	0	0	0	0	0	0	0	0		Azospira	0.00105974	0.00146751	-1.38479	0.750454		Actinomycetospora	0	0	#DIV/0!	#DIV/0!		Nocardia	2.64487e-05	3.19387e-05	-1.20757	0.905367		Ureibacillus	2.08716e-05	1.19073e-05	1.75284	0.725854
Proteiniclasticum	0	0	0	0	0	0	0	0	0	0	0	0	Proteiniclasticum	0	0	0	0	0	0	0	0	0	0	0	0		Methylophaga	9.55232e-05	6.82594e-05	1.39941	0.758262		Aeribacillus	0	0	#DIV/0!	#DIV/0!		Pseudoalteromonas	2.64487e-05	3.19387e-05	-1.20757	0.905367		Arenimonas	7.62953e-05	5.1488e-05	1.48181	0.732218
Proteus	0	0	0	0	0	0	1	1	0	0	0	0	Proteus	0	0	0	0	0	0	0.000168663	0.000529101	0	0	0	0		Tolumonas	0.000196952	0.000279088	-1.41704	0.75997		Agrobacterium	0	0	#DIV/0!	#DIV/0!		Azospira	0.00105974	0.00115402	-1.08896	0.949194		Delftia	7.62953e-05	5.1488e-05	1.48181	0.732218
Pseudidiomarina	4	0	1	1	0	4	0	0	1	1	0	3	Pseudidiomarina	0.000317385	0	0.000127877	0.000492854	0	0.000546075	0	0	6.38774e-05	0.000154464	0	0.000107166		Rothia	0.00103894	0.00130476	-1.25585	0.76281		Alkalibacterium	0	0	#DIV/0!	#DIV/0!		Bacillus	0.0500632	0.0477582	1.04826	0.957741		Glaciecola	7.62953e-05	5.1488e-05	1.48181	0.732218
Pseudoalteromonas	1	0	0	1	0	0	1	0	1	1	0	2	Pseudoalteromonas	7.93462e-05	0	0	0.000492854	0	0	0.000168663	0	6.38774e-05	0.000154464	0	7.14439e-05		Rhodococcus	0.000148421	0.000104358	1.42223	0.764536		Anaerovorax	0	0	#DIV/0!	#DIV/0!		Vibrio	0.000121972	0.000127755	-1.04741	0.972612		Rhodococcus	0.000104358	6.33953e-05	1.64615	0.737907
Pseudochrobactrum	0	0	0	0	0	0	0	0	0	0	0	0	Pseudochrobactrum	0	0	0	0	0	0	0	0	0	0	0	0		Plesiomonas	2.64487e-05	4.21656e-05	-1.59424	0.765643		Aquabacterium	0	0	#DIV/0!	#DIV/0!		Actinomyces	0.000540785	0.000561039	-1.03745	0.976032		Thermomonas	2.08716e-05	3.57219e-05	-1.71151	0.741153
Pseudoclavibacter	0	0	0	0	0	21	0	0	0	0	0	0	Pseudoclavibacter	0	0	0	0	0	0.00286689	0	0	0	0	0	0		Thalassomonas	5.28975e-05	8.43313e-05	-1.59424	0.765643		Aquicella	0	0	#DIV/0!	#DIV/0!		Dermacoccus	0.00110648	0.00109014	1.01499	0.991439		Capnocytophaga	8.43313e-05	5.1488e-05	1.63788	0.75396
Pseudomonas	38	0	37	2	8	31	81	18	4	12	18	39	Pseudomonas	0.00301516	0	0.00473146	0.000985707	0.000667891	0.00423208	0.0136617	0.00952381	0.000255509	0.00185357	0.00160014	0.00139316		Geobacillus	0.000955232	0.000751681	1.27079	0.771773		Arsenicicoccus	0	0	#DIV/0!	#DIV/0!		Lactococcus	9.55232e-05	9.5816e-05	-1.00307	0.998137		Trabulsiella	8.43313e-05	5.1488e-05	1.63788	0.75396
Pseudonocardia	0	0	0	0	1	1	0	0	2	2	5	2	Pseudonocardia	0	0	0	0	8.34864e-05	0.000136519	0	0	0.000127755	0.000308928	0.000444484	7.14439e-05		Agromyces	5.28975e-05	3.41297e-05	1.5499	0.782024		Asticcacaulis	0	0	#DIV/0!	#DIV/0!		Burkholderia	0.00036001	0.000360366	-1.00099	0.999239		Veillonella	0.000123213	8.11203e-05	1.5189	0.765244
Pseudoxanthomonas	1	0	0	2	0	0	3	1	0	0	0	0	Pseudoxanthomonas	7.93462e-05	0	0	0.000985707	0	0	0.000505988	0.000529101	0	0	0	0		Sporomusa	5.28975e-05	3.41297e-05	1.5499	0.782024		BD2-13	0	0	#DIV/0!	#DIV/0!		Actinobacillus	0	0	#DIV/0!	#DIV/0!		Staphylococcus	0.306861	0.256911	1.19443	0.765703
Psychrobacter	0	0	0	0	0	1	0	0	0	1	1	5	Psychrobacter	0	0	0	0	0	0.000136519	0	0	0	0.000154464	8.88968e-05	0.00017861		Rhodocyclus	6.90745e-05	5.50013e-05	1.25587	0.791269		BD2-6	0	0	#DIV/0!	#DIV/0!		Actinobaculum	0	0	#DIV/0!	#DIV/0!		Planomicrobium	0.000102389	0.000148705	-1.45236	0.768272
Psychromonas	0	0	1	0	0	0	0	0	0	0	0	0	Psychromonas	0	0	0.000127877	0	0	0	0	0	0	0	0	0		Granulicatella	0.000436529	0.000539521	-1.23593	0.808373		Bergeriella	0	0	#DIV/0!	#DIV/0!		Actinomycetospora	0	0	#DIV/0!	#DIV/0!		Cardiobacterium	3.41297e-05	5.1488e-05	-1.5086	0.793824
Rahnella	0	0	0	0	0	0	1	0	0	0	0	0	Rahnella	0	0	0	0	0	0	0.000168663	0	0	0	0	0		Propionicimonas	8.52515e-05	0.000123213	-1.44529	0.810309		Bosea	0	0	#DIV/0!	#DIV/0!		Agrobacterium	0	0	#DIV/0!	#DIV/0!		Nocardia	8.39088e-05	0.000114883	-1.36914	0.794722
Ralstonia	5	0	0	1	0	4	2	0	0	0	0	0	Ralstonia	0.000396731	0	0	0.000492854	0	0.000546075	0.000337325	0	0	0	0	0		Arthrobacter	0.00195746	0.00222946	-1.13896	0.832196		Butyrivibrio	0	0	#DIV/0!	#DIV/0!		Alkalibacterium	0	0	#DIV/0!	#DIV/0!		Cellulomonas	0.000136519	9.91173e-05	1.37735	0.810338
Ramlibacter	3	0	4	0	1	1	5	3	0	0	1	2	Ramlibacter	0.000238039	0	0.000511509	0	8.34864e-05	0.000136519	0.000843313	0.0015873	0	0	8.88968e-05	7.14439e-05		Pleomorphomonas	2.64487e-05	3.41297e-05	-1.29041	0.86581		Candidatus Xiphinematobacter	0	0	#DIV/0!	#DIV/0!		Anaerobacillus	0	0	#DIV/0!	#DIV/0!		Sinomonas	3.41297e-05	2.38146e-05	1.43314	0.81431
Rathayibacter	0	0	0	0	0	0	0	0	0	0	0	0	Rathayibacter	0	0	0	0	0	0	0	0	0	0	0	0		Syntrophomonas	2.64487e-05	3.41297e-05	-1.29041	0.86581		Catonella	0	0	#DIV/0!	#DIV/0!		Anaerovorax	0	0	#DIV/0!	#DIV/0!		Sphingobacterium	4.21656e-05	2.96323e-05	1.42296	0.817704
Rhodobacter	0	0	3	0	0	0	1	1	0	0	0	0	Rhodobacter	0	0	0.000383632	0	0	0	0.000168663	0.000529101	0	0	0	0		Terracoccus	2.64487e-05	3.41297e-05	-1.29041	0.86581		Cellvibrio	0	0	#DIV/0!	#DIV/0!		Aquicella	0	0	#DIV/0!	#DIV/0!		Ardenscatena	2.08716e-05	2.96323e-05	-1.41974	0.821345
Rhodococcus	4	0	1	0	5	0	0	0	2	1	0	1	Rhodococcus	0.000317385	0	0.000127877	0	0.000417432	0	0	0	0.000127755	0.000154464	0	3.57219e-05		Methylibium	0.000479155	0.000392326	1.22132	0.873732		Citricoccus	0	0	#DIV/0!	#DIV/0!		Asticcacaulis	0	0	#DIV/0!	#DIV/0!		Anaerococcus	0.00154302	0.00125967	1.22494	0.827899
Rhodocyclus	1	0	1	0	1	1	0	1	0	0	0	0	Rhodocyclus	7.93462e-05	0	0.000127877	0	8.34864e-05	0.000136519	0	0.000529101	0	0	0	0		Ureibacillus	2.64487e-05	2.08716e-05	1.26721	0.876217		Cohnella	0	0	#DIV/0!	#DIV/0!		Azovibrio	0	0	#DIV/0!	#DIV/0!		Ruminococcus	7.62953e-05	0.000102976	-1.3497	0.828609
Rhodoferax	2	0	6	1	1	0	7	0	1	0	1	1	Rhodoferax	0.000158692	0	0.000767263	0.000492854	8.34864e-05	0	0.00118064	0	6.38774e-05	0	8.88968e-05	3.57219e-05		Cardiobacterium	4.26257e-05	3.41297e-05	1.24893	0.883505		Collinsella	0	0	#DIV/0!	#DIV/0!		BD2-13	0	0	#DIV/0!	#DIV/0!		Stenotrophomonas	0.00024971	0.000212101	1.17732	0.835266
Rhodoplanes	0	0	0	0	1	1	0	0	0	1	0	0	Rhodoplanes	0	0	0	0	8.34864e-05	0.000136519	0	0	0	0.000154464	0	0		Rummeliibacillus	4.26257e-05	3.41297e-05	1.24893	0.883505		Crenothrix	0	0	#DIV/0!	#DIV/0!		Bergeriella	0	0	#DIV/0!	#DIV/0!		Tsukamurella	0.000104358	0.000142888	-1.36921	0.838396
Riemerella	0	0	2	0	0	0	2	0	0	0	0	0	Riemerella	0	0	0.000255754	0	0	0	0.000337325	0	0	0	0	0		Salinibacillus	4.26257e-05	3.41297e-05	1.24893	0.883505		Curvibacter	0	0	#DIV/0!	#DIV/0!		Bosea	0	0	#DIV/0!	#DIV/0!		Facklamia	0.000123261	0.000146747	-1.19054	0.861349
Roseburia	0	0	1	0	1	0	0	0	1	1	0	1	Roseburia	0	0	0.000127877	0	8.34864e-05	0	0	0	6.38774e-05	0.000154464	0	3.57219e-05		Stenotrophomonas	0.000213129	0.00024971	-1.17164	0.894299		Deinococcus	0	0	#DIV/0!	#DIV/0!		Bradyrhizobium	0	0	#DIV/0!	#DIV/0!		Campylobacter	0.000505988	0.000654902	-1.29431	0.865705
Roseomonas	0	0	0	0	0	2	0	0	0	0	0	0	Roseomonas	0	0	0	0	0	0.000273038	0	0	0	0	0	0		Nesterenkonia	0.0200047	0.0219466	-1.09707	0.902138		Dermabacter	0	0	#DIV/0!	#DIV/0!		Butyrivibrio	0	0	#DIV/0!	#DIV/0!		Desulfovibrio	6.30372e-05	5.1488e-05	1.22431	0.868099
Rothia	28	0	7	4	1	17	5	1	5	6	6	16	Rothia	0.00222169	0	0.000895141	0.00197141	8.34864e-05	0.00232082	0.000843313	0.000529101	0.000319387	0.000926784	0.000533381	0.000571551		Ruminococcus	6.90745e-05	7.62953e-05	-1.10454	0.905892		Desulfotomaculum_Desulfovirgula	0	0	#DIV/0!	#DIV/0!		Campylobacter	0	0	#DIV/0!	#DIV/0!		Marinilactibacillus	3.41297e-05	2.96323e-05	1.15177	0.924618
RS62	0	0	0	0	0	3	1	1	0	0	0	2	RS62	0	0	0	0	0	0.000409556	0.000168663	0.000529101	0	0	0	7.14439e-05		Thiobacillus	6.90745e-05	7.62953e-05	-1.10454	0.905892		Devosia	0	0	#DIV/0!	#DIV/0!		Candidatus Xiphinematobacter	0	0	#DIV/0!	#DIV/0!		Prevotella	0.000160627	0.000146747	1.09459	0.927689
Rubrivivax	0	0	3	0	0	1	2	2	0	0	0	2	Rubrivivax	0	0	0.000383632	0	0	0.000136519	0.000337325	0.0010582	0	0	0	7.14439e-05		Staphylococcus	0.330713	0.306861	1.07773	0.907849		Dorea	0	0	#DIV/0!	#DIV/0!		Capnocytophaga	0	0	#DIV/0!	#DIV/0!		Rhodoplanes	5.50013e-05	5.1488e-05	1.06824	0.957422
Rubrobacter	0	0	2	0	0	0	0	0	1	0	0	0	Rubrobacter	0	0	0.000255754	0	0	0	0	0	6.38774e-05	0	0	0		Sarcina	6.90745e-05	6.30372e-05	1.09577	0.916802		Flavihumibacter	0	0	#DIV/0!	#DIV/0!		Catonella	0	0	#DIV/0!	#DIV/0!		Sarcina	6.30372e-05	5.95366e-05	1.0588	0.963667
Ruminococcus	1	0	1	0	0	1	1	0	0	2	0	0	Ruminococcus	7.93462e-05	0	0.000127877	0	0	0.000136519	0.000168663	0	0	0.000308928	0	0		Virgibacillus	0.00132115	0.00122856	1.07537	0.923986		Gardnerella	0	0	#DIV/0!	#DIV/0!		Cohnella	0	0	#DIV/0!	#DIV/0!		Desulfosporosinus	5.50013e-05	5.34469e-05	1.02908	0.972681
Rummeliibacillus	0	0	1	0	0	1	0	0	0	0	0	6	Rummeliibacillus	0	0	0.000127877	0	0	0.000136519	0	0	0	0	0	0.000214332		Sphingomonas	0.000862787	0.00096282	-1.11594	0.924827		Gracilibacillus	0	0	#DIV/0!	#DIV/0!		Collimonas	0	0	#DIV/0!	#DIV/0!		Granulicatella	0.000539521	0.00054692	-1.01371	0.984401
Saccharothrix	0	0	0	0	1	0	0	0	2	4	1	0	Saccharothrix	0	0	0	0	8.34864e-05	0	0	0	0.000127755	0.000617856	8.88968e-05	0		Ramlibacter	0.000249849	0.000265829	-1.06396	0.950392		Halobacillus	0	0	#DIV/0!	#DIV/0!		Collinsella	0	0	#DIV/0!	#DIV/0!		Corynebacterium	0.0876405	0.0895306	-1.02157	0.985958
Salinibacillus	0	0	1	0	0	1	0	0	1	1	1	0	Salinibacillus	0	0	0.000127877	0	0	0.000136519	0	0	6.38774e-05	0.000154464	8.88968e-05	0		Marinobacter	0.000127877	0.000118461	1.07949	0.953575		HTCC	0	0	#DIV/0!	#DIV/0!		Crenothrix	0	0	#DIV/0!	#DIV/0!		Salmonella	4.21656e-05	4.15396e-05	1.01507	0.990419
Salinibacterium	1	0	0	0	0	5	0	0	0	0	0	1	Salinibacterium	7.93462e-05	0	0	0	0	0.000682594	0	0	0	0	0	3.57219e-05		Rubrivivax	0.000127877	0.000118461	1.07949	0.953575		Hymenobacter	0	0	#DIV/0!	#DIV/0!		Deinococcus	0	0	#DIV/0!	#DIV/0!		Actinobacillus	0	0	#DIV/0!	#DIV/0!
Salinicoccus	2	0	0	0	0	0	0	0	0	0	1	1	Salinicoccus	0.000158692	0	0	0	0	0	0	0	0	0	8.88968e-05	3.57219e-05		Halomonas	0.149342	0.153827	-1.03003	0.961311		K82	0	0	#DIV/0!	#DIV/0!		Desulfotomaculum_Desulfovirgula	0	0	#DIV/0!	#DIV/0!		Actinobaculum	0	0	#DIV/0!	#DIV/0!
Salinispora	1	0	0	0	0	0	0	0	0	0	0	0	Salinispora	7.93462e-05	0	0	0	0	0	0	0	0	0	0	0		Micrococcus	0.00704772	0.00666272	1.05778	0.964728		Kaistobacter	0	0	#DIV/0!	#DIV/0!		Desulfovibrio	0	0	#DIV/0!	#DIV/0!		Aeribacillus	0	0	#DIV/0!	#DIV/0!
Salmonella	0	0	2	0	0	0	1	0	0	0	1	1	Salmonella	0	0	0.000255754	0	0	0	0.000168663	0	0	0	8.88968e-05	3.57219e-05		Neisseria	0.000554135	0.000533222	1.03922	0.974539		Kingella	0	0	#DIV/0!	#DIV/0!		Dorea	0	0	#DIV/0!	#DIV/0!		Alkalibacterium	0	0	#DIV/0!	#DIV/0!
Sarcina	1	0	1	0	1	0	1	0	0	0	0	5	Sarcina	7.93462e-05	0	0.000127877	0	8.34864e-05	0	0.000168663	0	0	0	0	0.00017861		Segniliparus	5.28975e-05	5.50013e-05	-1.03977	0.975009		Knoellia	0	0	#DIV/0!	#DIV/0!		Erysipelothrix	0	0	#DIV/0!	#DIV/0!		Anaerovorax	0	0	#DIV/0!	#DIV/0!
Schlegelella	0	0	0	0	2	0	0	0	0	0	0	0	Schlegelella	0	0	0	0	0.000166973	0	0	0	0	0	0	0		Natronobacillus	7.93462e-05	7.62953e-05	1.03999	0.97521		Lampropedia	0	0	#DIV/0!	#DIV/0!		Ethanoligenens	0	0	#DIV/0!	#DIV/0!		Aquabacterium	0	0	#DIV/0!	#DIV/0!
Sediminibacillus	0	0	0	0	0	0	0	0	0	0	0	0	Sediminibacillus	0	0	0	0	0	0	0	0	0	0	0	0		Tepidimonas	0.000148421	0.000152591	-1.0281	0.975378		Lautropia	0	0	#DIV/0!	#DIV/0!		Flavihumibacter	0	0	#DIV/0!	#DIV/0!		Asticcacaulis	0	0	#DIV/0!	#DIV/0!
Segniliparus	2	0	0	0	1	1	0	0	0	0	0	0	Segniliparus	0.000158692	0	0	0	8.34864e-05	0.000136519	0	0	0	0	0	0		Streptomyces	0.000408542	0.000401034	1.01872	0.975519		LCP-6	0	0	#DIV/0!	#DIV/0!		Fusobacterium	0	0	#DIV/0!	#DIV/0!		Bdellovibrio	0	0	#DIV/0!	#DIV/0!
Selenomonas	6	0	4	0	0	0	0	0	0	1	0	1	Selenomonas	0.000476077	0	0.000511509	0	0	0	0	0	0	0.000154464	0	3.57219e-05		Elizabethkingia	0.000511509	0.000498687	1.02571	0.986062		Leucobacter	0	0	#DIV/0!	#DIV/0!		Gallionella	0	0	#DIV/0!	#DIV/0!		Bosea	0	0	#DIV/0!	#DIV/0!
Serinicoccus	0	0	0	0	0	0	0	0	0	0	0	20	Serinicoccus	0	0	0	0	0	0	0	0	0	0	0	0.000714439		Propionibacterium	0.0545513	0.0540013	1.01019	0.989787		Leuconostoc	0	0	#DIV/0!	#DIV/0!		Halochromatium	0	0	#DIV/0!	#DIV/0!		Butyrivibrio	0	0	#DIV/0!	#DIV/0!
Serratia	0	0	0	0	0	0	20	0	0	0	1	2	Serratia	0	0	0	0	0	0	0.00337325	0	0	0	8.88968e-05	7.14439e-05		Novosphingobium	0.000751086	0.000740392	1.01444	0.989885		Lysobacter	0	0	#DIV/0!	#DIV/0!		HTCC	0	0	#DIV/0!	#DIV/0!		C39	0	0	#DIV/0!	#DIV/0!
Shewanella	2	0	10	0	4	4	11	3	1	1	2	8	Shewanella	0.000158692	0	0.00127877	0	0.000333946	0.000546075	0.00185529	0.0015873	6.38774e-05	0.000154464	0.000177794	0.000285776		Microbispora	0.000121972	0.000123261	-1.01057	0.991804		Macrococcus	0	0	#DIV/0!	#DIV/0!		HTCC2207	0	0	#DIV/0!	#DIV/0!		Candidatus Xiphinematobacter	0	0	#DIV/0!	#DIV/0!
Simiduia	0	0	0	0	0	1	1	0	0	0	0	0	Simiduia	0	0	0	0	0	0.000136519	0.000168663	0	0	0	0	0		BD2-6	4.26257e-05	4.21656e-05	1.01091	0.994187		Marina	0	0	#DIV/0!	#DIV/0!		Hymenobacter	0	0	#DIV/0!	#DIV/0!		Cellvibrio	0	0	#DIV/0!	#DIV/0!
Simplicispira	0	0	0	0	0	0	0	0	0	0	0	0	Simplicispira	0	0	0	0	0	0	0	0	0	0	0	0		Phenylobacterium	8.52515e-05	8.43313e-05	1.01091	0.994187		Marinomonas	0	0	#DIV/0!	#DIV/0!		Hyphomicrobium	0	0	#DIV/0!	#DIV/0!		Collinsella	0	0	#DIV/0!	#DIV/0!
Sinomonas	2	0	1	0	0	1	0	0	1	0	0	2	Sinomonas	0.000158692	0	0.000127877	0	0	0.000136519	0	0	6.38774e-05	0	0	7.14439e-05		Riemerella	8.52515e-05	8.43313e-05	1.01091	0.994187		Megasphaera	0	0	#DIV/0!	#DIV/0!		K82	0	0	#DIV/0!	#DIV/0!		Crenothrix	0	0	#DIV/0!	#DIV/0!
Skermanella	0	0	0	0	0	0	0	0	0	0	0	0	Skermanella	0	0	0	0	0	0	0	0	0	0	0	0		Actinobacillus	0	0	#DIV/0!	#DIV/0!		Meiothermus	0	0	#DIV/0!	#DIV/0!		Kurthia	0	0	#DIV/0!	#DIV/0!		Dehalobacterium	0	0	#DIV/0!	#DIV/0!
Sphingobacterium	0	0	4	0	0	0	1	0	0	0	1	0	Sphingobacterium	0	0	0.000511509	0	0	0	0.000168663	0	0	0	8.88968e-05	0		Actinobaculum	0	0	#DIV/0!	#DIV/0!		Methylobacterium	0	0	#DIV/0!	#DIV/0!		Lampropedia	0	0	#DIV/0!	#DIV/0!		Desulfotomaculum_Desulfovirgula	0	0	#DIV/0!	#DIV/0!
Sphingobium	34	0	6	1	12	38	18	10	3	1	5	3	Sphingobium	0.00269777	0	0.000767263	0.000492854	0.00100184	0.00518771	0.00303593	0.00529101	0.000191632	0.000154464	0.000444484	0.000107166		Alkalibacterium	0	0	#DIV/0!	#DIV/0!		Methylocaldum	0	0	#DIV/0!	#DIV/0!		Leptotrichia	0	0	#DIV/0!	#DIV/0!		Devosia	0	0	#DIV/0!	#DIV/0!
Sphingomonas	2	0	19	2	2	0	16	8	0	2	3	14	Sphingomonas	0.000158692	0	0.00242967	0.000985707	0.000166973	0	0.0026986	0.0042328	0	0.000308928	0.00026669	0.000500107		Anaerovorax	0	0	#DIV/0!	#DIV/0!		Methylotenera	0	0	#DIV/0!	#DIV/0!		Leucobacter	0	0	#DIV/0!	#DIV/0!		Dorea	0	0	#DIV/0!	#DIV/0!
Sphingopyxis	0	0	0	0	2	0	4	3	0	0	1	0	Sphingopyxis	0	0	0	0	0.000166973	0	0.00067465	0.0015873	0	0	8.88968e-05	0		Asticcacaulis	0	0	#DIV/0!	#DIV/0!		Mogibacterium	0	0	#DIV/0!	#DIV/0!		Leuconostoc	0	0	#DIV/0!	#DIV/0!		Flavihumibacter	0	0	#DIV/0!	#DIV/0!
Sporolactobacillus	1	0	0	1	0	0	1	0	0	0	0	0	Sporolactobacillus	7.93462e-05	0	0	0.000492854	0	0	0.000168663	0	0	0	0	0		Azovibrio	0	0	#DIV/0!	#DIV/0!		Moryella	0	0	#DIV/0!	#DIV/0!		Lupinus	0	0	#DIV/0!	#DIV/0!		Gardnerella	0	0	#DIV/0!	#DIV/0!
Sporomusa	2	0	0	0	0	1	0	0	0	0	0	1	Sporomusa	0.000158692	0	0	0	0	0.000136519	0	0	0	0	0	3.57219e-05		Bosea	0	0	#DIV/0!	#DIV/0!		Natronobacillus	0	0	#DIV/0!	#DIV/0!		Luteimonas	0	0	#DIV/0!	#DIV/0!		Gemella	0	0	#DIV/0!	#DIV/0!
Sporosarcina	2	0	0	0	1	0	0	0	1	0	4	3	Sporosarcina	0.000158692	0	0	0	8.34864e-05	0	0	0	6.38774e-05	0	0.000355587	0.000107166		Butyrivibrio	0	0	#DIV/0!	#DIV/0!		Neisseria	0	0	#DIV/0!	#DIV/0!		Marina	0	0	#DIV/0!	#DIV/0!		Georgenia	0	0	#DIV/0!	#DIV/0!
Staphylococcus	1286	64	1801	575	6710	1286	1235	5	3420	32	3765	12068	Staphylococcus	0.102039	0.659794	0.230307	0.283391	0.560194	0.175563	0.208298	0.0026455	0.218461	0.00494285	0.334696	0.431092		C39	0	0	#DIV/0!	#DIV/0!		Ochrobactrum	0	0	#DIV/0!	#DIV/0!		Marinilactibacillus	0	0	#DIV/0!	#DIV/0!		Halobacillus	0	0	#DIV/0!	#DIV/0!
Stenotrophomonas	0	0	5	1	0	0	3	3	0	1	1	11	Stenotrophomonas	0	0	0.000639386	0.000492854	0	0	0.000505988	0.0015873	0	0.000154464	8.88968e-05	0.000392941		Candidatus Accumulibacter	0	0	#DIV/0!	#DIV/0!		Oerskovia	0	0	#DIV/0!	#DIV/0!		Marinomonas	0	0	#DIV/0!	#DIV/0!		Herminiimonas	0	0	#DIV/0!	#DIV/0!
Streptococcus	636	1	124	2	6	83	18	3	6	1	13	36	Streptococcus	0.0504642	0.0103093	0.0158568	0.000985707	0.000500918	0.0113311	0.00303593	0.0015873	0.000383264	0.000154464	0.00115566	0.00128599		Candidatus Xiphinematobacter	0	0	#DIV/0!	#DIV/0!		Oleibacter	0	0	#DIV/0!	#DIV/0!		Megasphaera	0	0	#DIV/0!	#DIV/0!		Hymenobacter	0	0	#DIV/0!	#DIV/0!
Streptomyces	9	0	4	1	6	2	2	0	10	8	5	18	Streptomyces	0.000714116	0	0.000511509	0.000492854	0.000500918	0.000273038	0.000337325	0	0.000638774	0.00123571	0.000444484	0.000642995		Collimonas	0	0	#DIV/0!	#DIV/0!		Oribacterium	0	0	#DIV/0!	#DIV/0!		Meiothermus	0	0	#DIV/0!	#DIV/0!		K82	0	0	#DIV/0!	#DIV/0!
Streptosporangium	0	0	2	2	0	1	0	0	10	7	7	3	Streptosporangium	0	0	0.000255754	0.000985707	0	0.000136519	0	0	0.000638774	0.00108125	0.000622278	0.000107166		Collinsella	0	0	#DIV/0!	#DIV/0!		Ornithinibacillus	0	0	#DIV/0!	#DIV/0!		Methylobacterium	0	0	#DIV/0!	#DIV/0!		Kaistobacter	0	0	#DIV/0!	#DIV/0!
Sulfuritalea	0	0	0	0	0	0	0	0	0	0	0	0	Sulfuritalea	0	0	0	0	0	0	0	0	0	0	0	0		Crenothrix	0	0	#DIV/0!	#DIV/0!		Pantoea	0	0	#DIV/0!	#DIV/0!		Methylocaldum	0	0	#DIV/0!	#DIV/0!		Lampropedia	0	0	#DIV/0!	#DIV/0!
Sulfurospirillum	0	0	0	0	0	0	1	0	0	0	0	0	Sulfurospirillum	0	0	0	0	0	0	0.000168663	0	0	0	0	0		Dehalobacterium	0	0	#DIV/0!	#DIV/0!		Pasteurella	0	0	#DIV/0!	#DIV/0!		Mobiluncus	0	0	#DIV/0!	#DIV/0!		Lautropia	0	0	#DIV/0!	#DIV/0!
Sutterella	0	0	1	0	0	0	0	0	0	0	0	0	Sutterella	0	0	0.000127877	0	0	0	0	0	0	0	0	0		Desulfotomaculum_Desulfovirgula	0	0	#DIV/0!	#DIV/0!		Phenylobacterium	0	0	#DIV/0!	#DIV/0!		Mogibacterium	0	0	#DIV/0!	#DIV/0!		LCP-6	0	0	#DIV/0!	#DIV/0!
Syntrophomonas	1	0	0	0	0	1	0	0	0	0	0	0	Syntrophomonas	7.93462e-05	0	0	0	0	0.000136519	0	0	0	0	0	0		Dorea	0	0	#DIV/0!	#DIV/0!		Photobacterium	0	0	#DIV/0!	#DIV/0!		Moryella	0	0	#DIV/0!	#DIV/0!		Limnobacter	0	0	#DIV/0!	#DIV/0!
Tannerella	0	0	0	0	0	0	0	0	0	0	0	0	Tannerella	0	0	0	0	0	0	0	0	0	0	0	0		Ethanoligenens	0	0	#DIV/0!	#DIV/0!		Phycicoccus	0	0	#DIV/0!	#DIV/0!		Mycoplana	0	0	#DIV/0!	#DIV/0!		Lysobacter	0	0	#DIV/0!	#DIV/0!
Tepidimicrobium	0	0	0	0	0	0	0	0	1	0	0	0	Tepidimicrobium	0	0	0	0	0	0	0	0	6.38774e-05	0	0	0		Faecalibacterium	0	0	#DIV/0!	#DIV/0!		Planococcus	0	0	#DIV/0!	#DIV/0!		Nocardioides	0	0	#DIV/0!	#DIV/0!		Magnetospirillum	0	0	#DIV/0!	#DIV/0!
Tepidimonas	4	0	1	0	0	2	2	0	1	1	0	0	Tepidimonas	0.000317385	0	0.000127877	0	0	0.000273038	0.000337325	0	6.38774e-05	0.000154464	0	0		Flavihumibacter	0	0	#DIV/0!	#DIV/0!		Pleomorphomonas	0	0	#DIV/0!	#DIV/0!		Ochrobactrum	0	0	#DIV/0!	#DIV/0!		Marinomonas	0	0	#DIV/0!	#DIV/0!
Terracoccus	1	0	0	0	0	1	0	0	0	0	0	0	Terracoccus	7.93462e-05	0	0	0	0	0.000136519	0	0	0	0	0	0		Herminiimonas	0	0	#DIV/0!	#DIV/0!		Plesiocystis	0	0	#DIV/0!	#DIV/0!		Oribacterium	0	0	#DIV/0!	#DIV/0!		Mariprofundus	0	0	#DIV/0!	#DIV/0!
Thalassobacillus	0	0	0	0	0	0	0	0	0	0	0	0	Thalassobacillus	0	0	0	0	0	0	0	0	0	0	0	0		Hymenobacter	0	0	#DIV/0!	#DIV/0!		Plesiomonas	0	0	#DIV/0!	#DIV/0!		Ornithinibacillus	0	0	#DIV/0!	#DIV/0!		Megasphaera	0	0	#DIV/0!	#DIV/0!
Thalassomonas	2	0	0	0	0	0	2	0	0	0	1	0	Thalassomonas	0.000158692	0	0	0	0	0	0.000337325	0	0	0	8.88968e-05	0		K82	0	0	#DIV/0!	#DIV/0!		Prauseria	0	0	#DIV/0!	#DIV/0!		Oscillospira	0	0	#DIV/0!	#DIV/0!		Meiothermus	0	0	#DIV/0!	#DIV/0!
Thauera	2	0	2	0	1	6	10	10	1	0	1	11	Thauera	0.000158692	0	0.000255754	0	8.34864e-05	0.000819113	0.00168663	0.00529101	6.38774e-05	0	8.88968e-05	0.000392941		Kurthia	0	0	#DIV/0!	#DIV/0!		Promicromonospora	0	0	#DIV/0!	#DIV/0!		Pantoea	0	0	#DIV/0!	#DIV/0!		Methylosarcina	0	0	#DIV/0!	#DIV/0!
Thermincola	1	0	0	0	0	0	0	1	0	0	0	0	Thermincola	7.93462e-05	0	0	0	0	0	0	0.000529101	0	0	0	0		Lampropedia	0	0	#DIV/0!	#DIV/0!		Propionivibrio	0	0	#DIV/0!	#DIV/0!		Pasteurella	0	0	#DIV/0!	#DIV/0!		Methylotenera	0	0	#DIV/0!	#DIV/0!
Thermoanaerobacterium	0	0	5	0	0	0	0	0	0	0	0	0	Thermoanaerobacterium	0	0	0.000639386	0	0	0	0	0	0	0	0	0		Legionella	0	0	#DIV/0!	#DIV/0!		Proteiniclasticum	0	0	#DIV/0!	#DIV/0!		Pedobacter	0	0	#DIV/0!	#DIV/0!		Mogibacterium	0	0	#DIV/0!	#DIV/0!
Thermomonas	0	0	7	0	1	0	0	0	0	0	0	3	Thermomonas	0	0	0.000895141	0	8.34864e-05	0	0	0	0	0	0	0.000107166		Lupinus	0	0	#DIV/0!	#DIV/0!		Pseudochrobactrum	0	0	#DIV/0!	#DIV/0!		Planococcus	0	0	#DIV/0!	#DIV/0!		Moryella	0	0	#DIV/0!	#DIV/0!
Thiobacillus	1	0	1	0	0	1	1	0	0	0	0	2	Thiobacillus	7.93462e-05	0	0.000127877	0	0	0.000136519	0.000168663	0	0	0	0	7.14439e-05		Magnetospirillum	0	0	#DIV/0!	#DIV/0!		Pseudoclavibacter	0	0	#DIV/0!	#DIV/0!		Plesiocystis	0	0	#DIV/0!	#DIV/0!		Oerskovia	0	0	#DIV/0!	#DIV/0!
Thiomonas	0	0	1	1	0	1	1	0	0	0	0	1	Thiomonas	0	0	0.000127877	0.000492854	0	0.000136519	0.000168663	0	0	0	0	3.57219e-05		Marinomonas	0	0	#DIV/0!	#DIV/0!		Psychromonas	0	0	#DIV/0!	#DIV/0!		Polaribacter	0	0	#DIV/0!	#DIV/0!		Oleibacter	0	0	#DIV/0!	#DIV/0!
Tissierella_Soehngenia	0	0	1	0	0	0	0	0	0	0	0	0	Tissierella_Soehngenia	0	0	0.000127877	0	0	0	0	0	0	0	0	0		Mariprofundus	0	0	#DIV/0!	#DIV/0!		Rahnella	0	0	#DIV/0!	#DIV/0!		Prauseria	0	0	#DIV/0!	#DIV/0!		Pasteurella	0	0	#DIV/0!	#DIV/0!
Tolumonas	1	0	4	0	0	2	5	1	1	0	1	1	Tolumonas	7.93462e-05	0	0.000511509	0	0	0.000273038	0.000843313	0.000529101	6.38774e-05	0	8.88968e-05	3.57219e-05		Megasphaera	0	0	#DIV/0!	#DIV/0!		Ralstonia	0	0	#DIV/0!	#DIV/0!		Proteiniclasticum	0	0	#DIV/0!	#DIV/0!		Photobacterium	0	0	#DIV/0!	#DIV/0!
Trabulsiella	0	0	0	0	0	0	2	0	0	1	0	0	Trabulsiella	0	0	0	0	0	0	0.000337325	0	0	0.000154464	0	0		Meiothermus	0	0	#DIV/0!	#DIV/0!		Rathayibacter	0	0	#DIV/0!	#DIV/0!		Pseudochrobactrum	0	0	#DIV/0!	#DIV/0!		Planococcus	0	0	#DIV/0!	#DIV/0!
Trichococcus	1	0	2	4	6	10	8	14	2	1	2	32	Trichococcus	7.93462e-05	0	0.000255754	0.00197141	0.000500918	0.00136519	0.0013493	0.00740741	0.000127755	0.000154464	0.000177794	0.0011431		Methylosarcina	0	0	#DIV/0!	#DIV/0!		Riemerella	0	0	#DIV/0!	#DIV/0!		Pseudoclavibacter	0	0	#DIV/0!	#DIV/0!		Plesiocystis	0	0	#DIV/0!	#DIV/0!
Trueperella	0	0	0	1	1	0	0	0	0	0	0	1	Trueperella	0	0	0	0.000492854	8.34864e-05	0	0	0	0	0	0	3.57219e-05		Mobiluncus	0	0	#DIV/0!	#DIV/0!		Roseomonas	0	0	#DIV/0!	#DIV/0!		Psychrobacter	0	0	#DIV/0!	#DIV/0!		Prauseria	0	0	#DIV/0!	#DIV/0!
Tsukamurella	0	0	0	0	5	0	0	0	0	0	0	12	Tsukamurella	0	0	0	0	0.000417432	0	0	0	0	0	0	0.000428663		Mogibacterium	0	0	#DIV/0!	#DIV/0!		Salinispora	0	0	#DIV/0!	#DIV/0!		Rahnella	0	0	#DIV/0!	#DIV/0!		Propionivibrio	0	0	#DIV/0!	#DIV/0!
Tuberibacillus	1	0	0	0	0	0	0	0	0	0	0	0	Tuberibacillus	7.93462e-05	0	0	0	0	0	0	0	0	0	0	0		Moryella	0	0	#DIV/0!	#DIV/0!		Schlegelella	0	0	#DIV/0!	#DIV/0!		Rathayibacter	0	0	#DIV/0!	#DIV/0!		Proteiniclasticum	0	0	#DIV/0!	#DIV/0!
Uliginosibacterium	0	0	0	0	0	1	0	2	1	0	0	0	Uliginosibacterium	0	0	0	0	0	0.000136519	0	0.0010582	6.38774e-05	0	0	0		Nocardioides	0	0	#DIV/0!	#DIV/0!		Sediminibacillus	0	0	#DIV/0!	#DIV/0!		Rhodoplanes	0	0	#DIV/0!	#DIV/0!		Pseudochrobactrum	0	0	#DIV/0!	#DIV/0!
Ureibacillus	1	0	0	0	1	0	0	0	0	0	0	1	Ureibacillus	7.93462e-05	0	0	0	8.34864e-05	0	0	0	0	0	0	3.57219e-05		Oscillospira	0	0	#DIV/0!	#DIV/0!		Segniliparus	0	0	#DIV/0!	#DIV/0!		Roseomonas	0	0	#DIV/0!	#DIV/0!		Psychromonas	0	0	#DIV/0!	#DIV/0!
Variovorax	13	0	0	0	0	3	1	0	0	0	0	0	Variovorax	0.0010315	0	0	0	0	0.000409556	0.000168663	0	0	0	0	0		Pasteurella	0	0	#DIV/0!	#DIV/0!		Simiduia	0	0	#DIV/0!	#DIV/0!		Schlegelella	0	0	#DIV/0!	#DIV/0!		Rathayibacter	0	0	#DIV/0!	#DIV/0!
Veillonella	1	0	0	1	0	0	0	1	1	1	1	0	Veillonella	7.93462e-05	0	0	0.000492854	0	0	0	0.000529101	6.38774e-05	0.000154464	8.88968e-05	0		Planococcus	0	0	#DIV/0!	#DIV/0!		Simplicispira	0	0	#DIV/0!	#DIV/0!		Sediminibacillus	0	0	#DIV/0!	#DIV/0!		Rubrobacter	0	0	#DIV/0!	#DIV/0!
Verminephrobacter	0	0	0	0	0	0	1	1	0	0	0	0	Verminephrobacter	0	0	0	0	0	0	0.000168663	0.000529101	0	0	0	0		Plesiocystis	0	0	#DIV/0!	#DIV/0!		Skermanella	0	0	#DIV/0!	#DIV/0!		Serinicoccus	0	0	#DIV/0!	#DIV/0!		Salinispora	0	0	#DIV/0!	#DIV/0!
Vibrio	3	0	1	0	0	0	0	0	4	0	0	3	Vibrio	0.000238039	0	0.000127877	0	0	0	0	0	0.000255509	0	0	0.000107166		Polaribacter	0	0	#DIV/0!	#DIV/0!		Sporolactobacillus	0	0	#DIV/0!	#DIV/0!		Serratia	0	0	#DIV/0!	#DIV/0!		Sediminibacillus	0	0	#DIV/0!	#DIV/0!
Virgibacillus	29	0	13	2	3	22	4	1	3	1	1	22	Virgibacillus	0.00230104	0	0.0016624	0.000985707	0.000250459	0.00300341	0.00067465	0.000529101	0.000191632	0.000154464	8.88968e-05	0.000785883		Prauseria	0	0	#DIV/0!	#DIV/0!		Sulfuritalea	0	0	#DIV/0!	#DIV/0!		Simiduia	0	0	#DIV/0!	#DIV/0!		Simplicispira	0	0	#DIV/0!	#DIV/0!
Vogesella	0	0	3	0	0	0	0	1	0	0	0	0	Vogesella	0	0	0.000383632	0	0	0	0	0.000529101	0	0	0	0		Proteiniclasticum	0	0	#DIV/0!	#DIV/0!		Sulfurospirillum	0	0	#DIV/0!	#DIV/0!		Simplicispira	0	0	#DIV/0!	#DIV/0!		Skermanella	0	0	#DIV/0!	#DIV/0!
WAL_1855D	0	0	0	0	0	0	0	0	0	0	0	1	WAL_1855D	0	0	0	0	0	0	0	0	0	0	0	3.57219e-05		Pseudochrobactrum	0	0	#DIV/0!	#DIV/0!		Sutterella	0	0	#DIV/0!	#DIV/0!		Skermanella	0	0	#DIV/0!	#DIV/0!		Sulfuritalea	0	0	#DIV/0!	#DIV/0!
Wautersiella	0	0	0	0	0	1	0	1	0	0	0	0	Wautersiella	0	0	0	0	0	0.000136519	0	0.000529101	0	0	0	0		Rathayibacter	0	0	#DIV/0!	#DIV/0!		Syntrophomonas	0	0	#DIV/0!	#DIV/0!		Sulfuritalea	0	0	#DIV/0!	#DIV/0!		Sutterella	0	0	#DIV/0!	#DIV/0!
Williamsia	0	0	0	0	0	0	19	0	0	1	0	2	Williamsia	0	0	0	0	0	0	0.00320459	0	0	0.000154464	0	7.14439e-05		Sediminibacillus	0	0	#DIV/0!	#DIV/0!		Tannerella	0	0	#DIV/0!	#DIV/0!		Sulfurospirillum	0	0	#DIV/0!	#DIV/0!		Tannerella	0	0	#DIV/0!	#DIV/0!
Xanthomonas	0	0	1	0	0	1	2	1	0	0	0	3	Xanthomonas	0	0	0.000127877	0	0	0.000136519	0.000337325	0.000529101	0	0	0	0.000107166		Serinicoccus	0	0	#DIV/0!	#DIV/0!		Terracoccus	0	0	#DIV/0!	#DIV/0!		Tannerella	0	0	#DIV/0!	#DIV/0!		Tepidimicrobium	0	0	#DIV/0!	#DIV/0!
Xenophilus	3	0	4	0	1	8	5	3	0	0	2	6	Xenophilus	0.000238039	0	0.000511509	0	8.34864e-05	0.00109215	0.000843313	0.0015873	0	0	0.000177794	0.000214332		Simplicispira	0	0	#DIV/0!	#DIV/0!		Thalassobacillus	0	0	#DIV/0!	#DIV/0!		Thalassobacillus	0	0	#DIV/0!	#DIV/0!		Thalassobacillus	0	0	#DIV/0!	#DIV/0!
Xenorhabdus	0	0	0	0	0	0	0	1	0	0	0	0	Xenorhabdus	0	0	0	0	0	0	0	0.000529101	0	0	0	0		Skermanella	0	0	#DIV/0!	#DIV/0!		Thermoanaerobacterium	0	0	#DIV/0!	#DIV/0!		Trabulsiella	0	0	#DIV/0!	#DIV/0!		Thermincola	0	0	#DIV/0!	#DIV/0!
Xylanimicrobium	0	0	1	0	0	4	1	0	0	0	0	0	Xylanimicrobium	0	0	0.000127877	0	0	0.000546075	0.000168663	0	0	0	0	0		Sulfuritalea	0	0	#DIV/0!	#DIV/0!		Tissierella_Soehngenia	0	0	#DIV/0!	#DIV/0!		Trueperella	0	0	#DIV/0!	#DIV/0!		Thermoanaerobacterium	0	0	#DIV/0!	#DIV/0!
Yaniella	0	0	1	0	0	0	0	0	1	0	0	0	Yaniella	0	0	0.000127877	0	0	0	0	0	6.38774e-05	0	0	0		Tannerella	0	0	#DIV/0!	#DIV/0!		Tuberibacillus	0	0	#DIV/0!	#DIV/0!		Tsukamurella	0	0	#DIV/0!	#DIV/0!		Tissierella_Soehngenia	0	0	#DIV/0!	#DIV/0!
Yersinia	0	0	0	0	0	0	1	0	0	0	0	0	Yersinia	0	0	0	0	0	0	0.000168663	0	0	0	0	0		Tepidimicrobium	0	0	#DIV/0!	#DIV/0!		Variovorax	0	0	#DIV/0!	#DIV/0!		WAL_1855D	0	0	#DIV/0!	#DIV/0!		Tuberibacillus	0	0	#DIV/0!	#DIV/0!
Z-35	0	0	0	0	0	1	0	0	0	0	0	0	Z-35	0	0	0	0	0	0.000136519	0	0	0	0	0	0		Thalassobacillus	0	0	#DIV/0!	#DIV/0!		Xylanimicrobium	0	0	#DIV/0!	#DIV/0!		Williamsia	0	0	#DIV/0!	#DIV/0!		Vogesella	0	0	#DIV/0!	#DIV/0!
Zobellella	1	0	0	0	1	0	2	0	0	0	0	1	Zobellella	7.93462e-05	0	0	0	8.34864e-05	0	0.000337325	0	0	0	0	3.57219e-05		WAL_1855D	0	0	#DIV/0!	#DIV/0!		Yersinia	0	0	#DIV/0!	#DIV/0!		Yersinia	0	0	#DIV/0!	#DIV/0!		Xenorhabdus	0	0	#DIV/0!	#DIV/0!
Zoogloea	0	0	4	0	8	13	5	5	1	1	3	13	Zoogloea	0	0	0.000511509	0	0.000667891	0.00177474	0.000843313	0.0026455	6.38774e-05	0.000154464	0.00026669	0.000464385		Xenorhabdus	0	0	#DIV/0!	#DIV/0!		Z-35	0	0	#DIV/0!	#DIV/0!		Z-35	0	0	#DIV/0!	#DIV/0!		Yaniella	0	0	#DIV/0!	#DIV/0!

## Sheet: Q4_Bac
#SampleID	EZC25	EZC5	EZC83	EZC19	EZC43	EZC48	EZC58	EZC79	EZC10	EZC11	EZC30	EZC32	EZC38	EZC61	EZC66	EZC75
Disease	AD	AD	AD	AD_CD	AD_CD	AD_CD	CD	AD_CD	CD	CD	CD	CD	CD	CD	CD	CD
Status	A	UA	UA	UA	UA	UA	UA	UA	UA	UA	UA	UA	UA	UA	UA	UA
Site	NA	NA	NA	NA	NA	NA	NA	NA	NA	NA	NA	NA	NA	NA	NA	NA
Q4 Bac	1	1	1	2	2	2	2	2	3	3	3	3	3	3	3	3		Nares Only						Nares Only						Nares Only
CodeID	DA597_A_NA	MA584_UA_NA	WA618_UA_NA	KA592_UA_NA	RA603_UA_NA	DA604_UA_NA	KA605_UA_NA	LA609_UA_NA	GA590_UA_NA	PA591_UA_NA	HA598_UA_NA	NA596_UA_NA	CA601_UA_NA	DA606_UA_NA	TA607_UA_NA	SA608_UA_NA		Bacteria	Welch Two Sample t-test						Welch Two Sample t-test						Welch Two Sample t-test
Patient	5	1	16	4	9	10	11	15	2	3	6	7	8	12	13	14		Q4	AD_Aff+UnAff (3)	AD_CD_Aff+UnAff (5)				Q4	AD_Aff+UnAff (3)	CD_Aff+UnAff (8)				Q4	AD_CD_Aff+UnAff (5)	CD_Aff+UnAff (8)
Description	Nares_affected	Nares_unaffected	Nares_unaffected	Nares_unaffected	Nares_unaffected	Nares_unaffected_atopic_and_allergic_contact_dermititis	Nares_unaffected	Nares_unaffected	Nares_unaffected	Nares	Nares_unaffected	Nares_unaffected	Nares_unaffected	Nares_unaffected	Nares_unaffected	Nares_unaffected			Mean Abun	Mean Abun	Fold Change	t-test			Mean Abun	Mean Abun	Fold Change	t-test			Mean Abun	Mean Abun	Fold Change	t-test
Achromobacter	0.000157431	0.00024667	0	0	0.000235988	0	0	0.000142545	0	0	0	0	0	0.000218723	0	0		Roseburia	0.000162861	0	#DIV/0!	0.0232445		Peptoniphilus	0.000798614	0.00907018	-11.3574	0.0181103		Limnohabitans	0.0402462	0.0162687	2.47385	0.110418
Acidaminobacter	0	0.000123335	0	0	0	0	0	4.7515e-05	0	0	0	0	0	0	0	0		Promicromonospora	0.000119479	9.50299e-06	12.5727	0.027066		Anaerococcus	0.00143959	0.0238055	-16.5363	0.0254766		Ruminococcus	9.50299e-06	0.000350189	-36.8504	0.115793
Acidovorax	0.0013644	0.00382338	0.00031068	0.00775194	0.00495575	0.00535714	0.00230061	0.00104533	0.000706015	0.000237361	0.00115207	0	0.00684151	0.00131234	0.00489796	0.000248016		Streptomyces	0.000737511	0.000251036	2.93787	0.0530376		Promicromonospora	0.000119479	5.93401e-06	20.1345	0.0321603		Amycolatopsis	0	0.000221539	#DIV/0!	0.131476
Acinetobacter	0.0133291	0.0299704	0.008	0.0387597	0.0575811	0.0178571	0.0230061	0.0200988	0.00741316	0.000949442	0.00748848	0.0092291	0.054732	0.00415573	0.0669388	0.00322421		Vibrio	0.000119479	4.26048e-05	2.80434	0.0727727		Roseburia	0.000162861	4.4126e-05	3.69082	0.0444811		Gemella	0	0.000275477	#DIV/0!	0.134068
Actinobacillus	0	0	0.00023301	0	0.000117994	0	0	9.50299e-05	0.000141203	0	0.00115207	0	0	0.00437445	0	0		Natronobacillus	0.000195575	9.50299e-06	20.5803	0.0842713		Desulfovibrio	8.44939e-05	5.93401e-06	14.2389	0.0534161		Microbispora	3.8012e-05	0.000163834	-4.31006	0.146413
Actinobaculum	0	0	0	0	0	0	0	0	0	0	0	0	0	0	0	0		LCP-6	8.44939e-05	2.35988e-05	3.58043	0.102948		Corynebacterium	0.0714111	0.266012	-3.72507	0.0671636		Acidovorax	0.00428216	0.00192441	2.22518	0.1494
Actinomyces	0.00115449	0.000123335	0.000854369	0	0.00165192	0.00178571	0.00153374	0.000332605	0.00211805	0.000379777	0	0	0.00342075	0.00393701	0.00244898	0.000496032		Comamonas	0.00578056	0.014817	-2.56324	0.107532		Finegoldia	5.17799e-05	0.003173	-61.2786	0.0726314		Ramlibacter	0.000156323	0.000749028	-4.79153	0.150998
Actinomycetospora	0	0	0	0	0	0	0	0	0	0	0	0	0	0	0	0		Anaerococcus	0.00143959	0.022178	-15.4058	0.131885		Natronobacillus	0.000195575	8.82519e-06	22.161	0.0841756		Leucobacter	0	0.000114104	#DIV/0!	0.152343
Aeribacillus	0.000262385	0	0	0	0	0	0	9.50299e-05	0	0	0	0	0	0	0	0		Micrococcus	0.000139241	0.00162773	-11.69	0.134702		Candidatus Portiera	0.000276212	0	#DIV/0!	0.115511		Moryella	0	5.38159e-05	#DIV/0!	0.170535
Aerococcus	0.000314861	0	0	0	0.000471976	0	0	9.50299e-05	0	0	0	0.000542888	0	0	0	0		Candidatus Portiera	0.000276212	4.7515e-05	5.81316	0.14114		Trichococcus	0.00145004	0.000380289	3.81301	0.120665		Campylobacter	0	0.000618451	#DIV/0!	0.170657
Aggregatibacter	0	0	0	0	0.000117994	0	0.000766871	0	0	0	0.000576037	0	0	0.00284339	0	0		Cloacibacterium	0.0636236	0.122785	-1.92987	0.14577		Flavobacterium	0.000153766	0.000558336	-3.63108	0.123683		Agromyces	0	7.25401e-05	#DIV/0!	0.175668
Agrobacterium	5.24769e-05	0.000123335	0	0	0	0	0	0	0	0	0	0	0	0	0	0		Geobacillus	0.00139018	8.52096e-05	16.3148	0.148824		Lactobacillus	0.000171258	0.000631815	-3.68925	0.13013		Kitasatospora	0	0.000244572	#DIV/0!	0.177209
Agromyces	0	0	0.00023301	0	0	0	0	0	0	0.000332305	0	0	0	0	0	0.000248016		Corynebacterium	0.0714111	0.219794	-3.07787	0.149975		Leucobacter	0	0.000114104	#DIV/0!	0.152343		Ardenscatena	0	0.000206808	#DIV/0!	0.178212
Alcanivorax	0.000209908	0.000123335	0	0	0.00117994	0	0	9.50299e-05	0	0	0.000576037	0	0	0	0	0		Chromohalobacter	0.000649185	5.7018e-05	11.3856	0.160288		Novosphingobium	0.00187265	0.000223869	8.36491	0.159362		Micrococcus	0.00162773	0.000338176	4.81327	0.181452
Alicycliphilus	0.00362091	0.00690676	0.00287379	0.0155039	0.00849558	0	0.00613497	0.00860021	0.00345947	0.00109186	0.00230415	0.00108578	0.0216648	0.00393701	0.0285714	0.000496032		Acidovorax	0.00183282	0.00428216	-2.33637	0.173596		Moryella	0	5.38159e-05	#DIV/0!	0.170535		Methylosarcina	0	6.80137e-05	#DIV/0!	0.18244
Alicyclobacillus	0.00493283	0.00407005	0	0	0.00271386	0	0	0.00156799	0	0.000284833	0	0	0.00114025	0	0.000816327	0.000248016		Mariprofundus	0	4.26048e-05	#DIV/0!	0.181099		Nocardioides	0	5.38159e-05	#DIV/0!	0.170535		Enterococcus	1.9006e-05	0.000311076	-16.3673	0.185558
Alkalibacterium	5.24769e-05	0	0	0	0	0	0	0	7.06015e-05	4.74721e-05	0	0	0	0	0	0.000496032		Photobacterium	7.60963e-05	0	#DIV/0!	0.186137		Salmonella	4.33823e-05	0.000280738	-6.47125	0.177793		Geobacillus	8.52096e-05	0.000540251	-6.34026	0.185695
Alloiococcus	5.24769e-05	0	0.0208155	0	0.000235988	0	0.248466	0	0	0.000142416	0	0.0477742	0	0	0	0.403522		Atopobium	9.28916e-05	0	#DIV/0!	0.188835		Ardenscatena	0	0.000206808	#DIV/0!	0.178212		Kocuria	0.000891434	0.0034091	-3.82428	0.187465
Ammoniphilus	5.24769e-05	0	0	0	0	0	0	0	0	0	0	0	0	0	0	0		Haemophilus	0.000266421	0.00178135	-6.68624	0.189157		Denitrobacter	0.000153766	0.000474224	-3.08406	0.18127		Vibrio	4.26048e-05	0.000253744	-5.95577	0.191914
Amycolatopsis	5.24769e-05	0	7.76699e-05	0	0	0	0	0	0	0.000237361	0	0.000542888	0	0	0	0.000992063		Congregibacter	9.35886e-05	0	#DIV/0!	0.189458		Campylobacter	1.74923e-05	0.000618451	-35.3556	0.181691		Gordonia	8.02995e-05	0.000350622	-4.36643	0.192684
Anaerobacillus	5.24769e-05	0.000123335	0	0	0	0	0	0	0	0	0	0	0	0	0	0		Syntrophomonas	9.35886e-05	0	#DIV/0!	0.189458		Gordonia	8.44939e-05	0.000350622	-4.14967	0.182002		Peptoniphilus	0.00406699	0.00907018	-2.2302	0.192866
Anaerococcus	0.000262385	0.00382338	0.00023301	0	0.0179351	0.0642857	0.0130368	0.0156324	0.0331827	0.0523617	0.031106	0	0	0.0527122	0	0.0210813		Collimonas	6.08746e-05	0	#DIV/0!	0.192466		Hyphomicrobium	0	0.000101135	#DIV/0!	0.183509		Azoarcus	0.000103898	0.000299384	-2.88151	0.202075
Anaerovorax	0	0	0	0	0	0	0	0	0	0	0	0	0	0	0	0		Amycolatopsis	4.33823e-05	0	#DIV/0!	0.198384		Photobacterium	7.60963e-05	0	#DIV/0!	0.186137		Desulfovibrio	8.52096e-05	5.93401e-06	14.3595	0.207431
Aneurinibacillus	0.000157431	0.000370005	0	0	0.000235988	0	0	4.7515e-05	0	0	0	0	0	0	0	0		Cardiobacterium	4.33823e-05	0	#DIV/0!	0.198384		Segniliparus	9.35886e-05	0	#DIV/0!	0.189458		Trichococcus	0.00165592	0.000380289	4.35439	0.215633
Anoxybacillus	0.00928841	0.00444006	0.00031068	0	0.00271386	0	0.000766871	0.00137793	0.000353008	9.49442e-05	0.00518433	0.00162866	0.0022805	0.000218723	0.00326531	0.000248016		Geobacter	4.33823e-05	0	#DIV/0!	0.198384		Bacteroides	0	6.7862e-05	#DIV/0!	0.192197		Methylophaga	3.31018e-05	0.000253397	-7.65509	0.216989
Aquabacterium	5.24769e-05	0	0	0	0.000235988	0	0	9.50299e-05	0	0	0	0	0	0	0	0		Halochromatium	4.33823e-05	0	#DIV/0!	0.198384		Collimonas	6.08746e-05	0	#DIV/0!	0.192466		Aquabacterium	6.62036e-05	0	#DIV/0!	0.225674
Aquicella	5.24769e-05	0	7.76699e-05	0	0	0	0	4.7515e-05	0	4.74721e-05	0	0	0	0	0	0		Variovorax	4.33823e-05	0	#DIV/0!	0.198384		Sinomonas	0.000228289	5.93401e-06	38.4712	0.19317		Cellvibrio	3.31018e-05	0	#DIV/0!	0.225674
Arcobacter	0.000104954	0	0	0	0	0	0.000766871	0	7.06015e-05	0.000237361	0	0	0.00570125	0.000437445	0	0		Pontibacillus	0.000204669	0	#DIV/0!	0.198828		Actinomyces	0.000710732	0.00160007	-2.2513	0.197244		Butyrivibrio	0	3.61655e-05	#DIV/0!	0.229966
Ardenscatena	0	0	0	0	0	0	0	0	0	4.74721e-05	0	0	0.00114025	0.000218723	0	0.000248016		Ruminococcus	0.000285307	9.50299e-06	30.0228	0.199532		Halochromatium	4.33823e-05	0	#DIV/0!	0.198384		Massilia	0	3.61655e-05	#DIV/0!	0.229966
Arenimonas	0.00110202	0	0	0	0.000117994	0	0	0.00047515	0.000141203	0	0	0	0	0	0	0		Kocuria	0.00559543	0.000891434	6.27688	0.202648		Pontibacillus	0.000204669	0	#DIV/0!	0.198828		Lactococcus	2.35988e-05	0.00012551	-5.31848	0.23061
Arsenicicoccus	0	0	0	0	0	0	0	0	7.06015e-05	0	0	0	0	0	0	0.000248016		Marinobacter	0.000326419	9.47126e-05	3.44641	0.203042		Planomicrobium	0.00018421	8.82519e-06	20.8732	0.199725		Arsenicicoccus	0	3.98272e-05	#DIV/0!	0.239722
Arthrobacter	0.00419815	0.00197336	0.00023301	0	0.00153392	0	0	0.000807754	0.000494211	0.000807026	0.00230415	0.00217155	0	0.000218723	0.000816327	0.000496032		Acinetobacter	0.0170998	0.0314606	-1.83982	0.203058		Cohnella	0.0001347	0	#DIV/0!	0.202713		Denitrobacter	0.000175329	0.000474224	-2.70476	0.242472
Asticcacaulis	0	0	0	0	0	0	0	0	0	0	0	0	0	0	0	0		Ureibacillus	6.70016e-05	0	#DIV/0!	0.203792		Ureibacillus	6.70016e-05	0	#DIV/0!	0.203792		Chromohalobacter	5.7018e-05	0.00034453	-6.04249	0.244677
Atopobium	0	0.000123335	0.00015534	0	0	0	0	0	7.06015e-05	0	0	0.000542888	0	0	0	0		Oceanobacillus	0.000139241	0	#DIV/0!	0.20906		WAL_1855D	6.70016e-05	0	#DIV/0!	0.203792		Alkalibacterium	0	7.67632e-05	#DIV/0!	0.246285
Azoarcus	0.000419815	0.000370005	0	0	0.000471976	0	0	4.7515e-05	0.000211805	0	0.000576037	0.000542888	0	0	0.000816327	0.000248016		Hydrogenophaga	0.00145705	0.00321811	-2.20865	0.215946		Brevibacillus	0.000280766	1.76504e-05	15.9071	0.206555		Nocardioides	9.50299e-06	5.38159e-05	-5.66305	0.259375
Azospira	0.000314861	0.00111001	0.000621359	0	0.00271386	0.00357143	0.000766871	0.00114036	0.000353008	9.49442e-05	0	0	0.004561	0	0.00897959	0.000496032		Bacteroides	0	6.62036e-05	#DIV/0!	0.225674		Syntrophomonas	9.35886e-05	5.93401e-06	15.7715	0.206702		Actinobacillus	4.26048e-05	0.000708466	-16.6288	0.259501
Azospirillum	0	0	0	0	0	0	0	0	0	4.74721e-05	0	0	0	0	0	0		Thiobacillus	0	6.62036e-05	#DIV/0!	0.225674		Amycolatopsis	4.33823e-05	0.000221539	-5.10667	0.216055		Saccharothrix	0	3.32743e-05	#DIV/0!	0.259763
Azovibrio	0	0	0	0	0	0	0	0	7.06015e-05	0	0	0	0	0	0	0		Azospira	0.000682078	0.0016385	-2.40222	0.228178		Alicyclobacillus	0.00300096	0.000311178	9.64387	0.218036		Salinibacterium	0	3.32743e-05	#DIV/0!	0.259763
Bacillus	0.155909	0.100025	0.0121165	0.0697674	0.079646	0.0464286	0.0276074	0.0297444	0.0187094	0.0166627	0.13076	0.0271444	0.132269	0.0100612	0.0636735	0.00421627		Sinomonas	0.000228289	3.31018e-05	6.89656	0.229298		Massilia	0	3.61655e-05	#DIV/0!	0.229966		Sarcina	0	3.32743e-05	#DIV/0!	0.259763
Bacteroides	0	0	0	0	0.000235988	0	0	9.50299e-05	0.000353008	0.000189888	0	0	0	0	0	0		Agrobacterium	5.8604e-05	0	#DIV/0!	0.242697		Xylanimicrobium	0.000128573	0	#DIV/0!	0.23189		C39	0	3.6936e-05	#DIV/0!	0.268332
BD2-13	5.24769e-05	0.000123335	0	0	0	0	0	4.7515e-05	7.06015e-05	0	0	0	0	0	0	0		Anaerobacillus	5.8604e-05	0	#DIV/0!	0.242697		Perlucidibaca	0.000111081	8.82519e-06	12.5868	0.233433		Brevundimonas	0.00190753	0	#DIV/0!	0.272792
BD2-6	0	0	0	0	0	0	0	4.7515e-05	0	0	0	0	0	0	0	0		Proteus	5.8604e-05	0	#DIV/0!	0.242697		Marina	1.74923e-05	0.000210392	-12.0277	0.237955		Sphingopyxis	9.96228e-05	5.93401e-06	16.7884	0.273341
Bdellovibrio	0	0	0	0	0	0	0	0	7.06015e-05	0	0	0	0	0	0.000816327	0		Nesterenkonia	0.0411652	0.00929847	4.4271	0.251428		Aquicella	4.33823e-05	5.93401e-06	7.31078	0.238963		Erysipelothrix	0.000224171	3.32743e-05	6.73704	0.280193
Bergeriella	0	0	0	0	0	0	0	0	0.000141203	0	0	0	0	0	0	0		Planomicrobium	0.00018421	3.8012e-05	4.84609	0.252541		Geobacter	4.33823e-05	5.93401e-06	7.31078	0.238963		Aneurinibacillus	5.67006e-05	0	#DIV/0!	0.28302
Bifidobacterium	0.000314861	0.000370005	0.00170874	0	0.000471976	0	0	0.000237575	0.00430669	0.000474721	0	0	0	0.000656168	0	0.000248016		Peptoniphilus	0.000798614	0.00406699	-5.09256	0.253721		Arsenicicoccus	0	3.98272e-05	#DIV/0!	0.239722		Dechloromonas	0.0292711	0.0179787	1.6281	0.284588
Blautia	0	0.000616675	0	0	0	0.00535714	0	0	0.00882519	0	0	0	0	0	0	0		Xylanimicrobium	0.000128573	9.50299e-06	13.5298	0.255651		Marinilactibacillus	0.00012945	0.000457938	-3.53757	0.24085		Paenisporosarcina	4.71976e-05	0.00022226	-4.70914	0.28806
Bosea	0	0	0	0	0	0	0	4.7515e-05	0	0	0	0	0	0	0	0		Desulfotomaculum	0.000361403	0.000108808	3.32146	0.256267		Aneurinibacillus	0.000175812	0	#DIV/0!	0.242697		Oribacterium	0	5.006e-05	#DIV/0!	0.289381
Brachybacterium	0.0118073	0.00715343	0.00031068	0.0155039	0.00271386	0.00178571	0	0.00156799	0.000847218	0.000427249	0.00576037	0	0.00114025	0.000218723	0.00244898	0.000248016		Microbispora	0.000204669	3.8012e-05	5.38434	0.258606		Agrobacterium	5.8604e-05	0	#DIV/0!	0.242697		Desulfotomaculum	0.000108808	0.000299159	-2.74941	0.290492
Brachymonas	0	0.000123335	7.76699e-05	0	0.000353982	0	0	0	7.06015e-05	4.74721e-05	0	0	0	0	0.000816327	0		Cohnella	0.0001347	2.35988e-05	5.70792	0.258969		Anaerobacillus	5.8604e-05	0	#DIV/0!	0.242697		Prevotella	0.000583662	0.00495102	-8.48269	0.29074
Bradyrhizobium	0	0.000123335	0	0	0	0	0	0	0	0	0	0	0.00114025	0	0	0		Veillonella	5.24769e-05	0.00201051	-38.3123	0.262662		Proteus	5.8604e-05	0	#DIV/0!	0.242697		Atopobium	0	7.66862e-05	#DIV/0!	0.291139
Brevibacillus	0.000472292	0.000370005	0	0	0.000707965	0	0	4.7515e-05	0.000141203	0	0	0	0	0	0	0		Finegoldia	5.17799e-05	0.00251642	-48.5983	0.265798		Thermoanaerobacterium	0.000637628	0.000113391	5.62326	0.243073		Tsukamurella	0	7.66862e-05	#DIV/0!	0.291139
Brevibacterium	0.00199412	0.000123335	7.76699e-05	0	0.000825959	0	0	0	0.000141203	0	0	0	0	0	0	0		Gemella	6.92722e-05	0	#DIV/0!	0.268237		Enhydrobacter	0.000239834	0.00161988	-6.75419	0.243166		Demequina	6.16108e-05	0.000157748	-2.5604	0.296313
Brevundimonas	0	0	0	0.00775194	0	0.00178571	0	0	0	0	0	0	0	0	0	0		Tepidimicrobium	6.92722e-05	0	#DIV/0!	0.268237		Micrococcus	0.000139241	0.000338176	-2.4287	0.245832		Cloacibacterium	0.122785	0.0746336	1.64517	0.308369
Burkholderia	0.000104954	0.000123335	0	0	0.000235988	0	0	0.000142545	0.000211805	0.000189888	0.00230415	0	0	0	0	0.000248016		Brevundimonas	0	0.00190753	#DIV/0!	0.272792		Kitasatospora	3.49846e-05	0.000244572	-6.99085	0.245953		Bdellovibrio	0	0.000110866	#DIV/0!	0.30936
Butyrivibrio	0	0.000123335	0	0	0	0	0	0	7.06015e-05	0	0	0	0	0.000218723	0	0		Dechloromonas	0.0172621	0.0292711	-1.69569	0.272906		Veillonella	5.24769e-05	0.000691591	-13.179	0.247675		Elizabethkingia	0.00175096	0	#DIV/0!	0.309821
C39	0	0.000123335	0	0	0	0	0	0	0	4.74721e-05	0	0	0	0	0	0.000248016		Aquicella	4.33823e-05	9.50299e-06	4.56512	0.273824		Gemella	6.92722e-05	0.000275477	-3.97673	0.256973		Georgenia	0	7.79386e-05	#DIV/0!	0.311152
Campylobacter	5.24769e-05	0	0	0	0	0	0	0	0.00254165	0	0	0	0	0.00240595	0	0		Citricoccus	0.000146065	9.50299e-06	15.3705	0.273827		Ramlibacter	0.000266433	0.000749028	-2.81132	0.259451		Psychromonas	3.31018e-05	5.93401e-06	5.57832	0.31181
Candidatus Accumulibacter	5.24769e-05	0	0	0	0	0	0	0	7.06015e-05	0	0	0	0	0	0	0		Facklamia	0.000369801	0.000958895	-2.593	0.275733		Salinibacterium	0	3.32743e-05	#DIV/0!	0.259763		Sinomonas	3.31018e-05	5.93401e-06	5.57832	0.31181
Candidatus Portiera	0.000472292	0.000123335	0.00023301	0	0	0	0	0.000237575	0	0	0	0	0	0	0	0		Arthrobacter	0.00213484	0.000468336	4.55836	0.280793		Sarcina	0	3.32743e-05	#DIV/0!	0.259763		Hyphomicrobium	2.35988e-05	0.000101135	-4.28561	0.313994
Candidatus Xiphinematobacter	0	0	0	0	0.000235988	0	0	0	0	0	0	0	0	0	0	0		Clostridium	0.000113351	0	#DIV/0!	0.28252		Aggregatibacter	0	0.000427429	#DIV/0!	0.264527		Bifidobacterium	0.00014191	0.0007107	-5.00809	0.31661
Capnocytophaga	5.24769e-05	0.000123335	0	0	0	0	0.000766871	0	7.06015e-05	4.74721e-05	0	0	0	0.00174978	0	0.000496032		Bifidobacterium	0.000797868	0.00014191	5.62234	0.284754		Brachybacterium	0.0064238	0.00138635	4.63361	0.268076		Pseudonocardia	1.9006e-05	0.000108497	-5.70855	0.322478
Cardiobacterium	5.24769e-05	0	7.76699e-05	0	0	0	0	0	0	0	0	0	0	0.000437445	0	0		Erysipelothrix	3.49846e-05	0.000224171	-6.4077	0.286118		Tepidimicrobium	6.92722e-05	0	#DIV/0!	0.268237		Marina	4.71976e-05	0.000210392	-4.45769	0.325359
Catonella	0	0	7.76699e-05	0	0	0	0	0	0	0	0	0	0	0	0	0		Alicycliphilus	0.00446715	0.00774693	-1.7342	0.286486		Achromobacter	0.0001347	2.73403e-05	4.9268	0.27097		Acinetobacter	0.0314606	0.0192664	1.63293	0.325883
Cellulomonas	0.000787154	0.000616675	0	0	0.000471976	0	0	0.00019006	0.000141203	0.000142416	0	0	0	0	0.000816327	0		Anoxybacillus	0.00467972	0.000971734	4.81584	0.287467		Tolumonas	3.49846e-05	0.000184062	-5.26122	0.271987		Novosphingobium	0.00356616	0.000223869	15.9297	0.326492
Cellvibrio	0.000262385	0	0	0	0.000117994	0	0	4.7515e-05	0	0	0	0	0	0	0	0		Virgibacillus	0.00303999	0.000934287	3.25381	0.289287		Citricoccus	0.000146065	8.82519e-06	16.551	0.272203		Clostridium	0	0.000138312	#DIV/0!	0.328391
Chromohalobacter	0.0006822	0.00111001	0.00015534	0	0	0	0	0.00028509	0.000211805	0	0.00172811	0	0	0	0.000816327	0		Alicyclobacillus	0.00300096	0.000856372	3.50427	0.291681		Geobacillus	0.00139018	0.000540251	2.57321	0.275402		Arthrobacter	0.000468336	0.000913502	-1.95053	0.328965
Chryseobacterium	0.000524769	0.00222003	0.000854369	0	0.00377581	0.00178571	0.00230061	0.00152048	0.000564812	9.49442e-05	0.00115207	0	0	0.000656168	0.00897959	0.000496032		Cellulomonas	0.000467943	0.000132407	3.53412	0.293759		Fusobacterium	2.589e-05	0.00072504	-28.0047	0.279785		Oceanobacillus	0	0.000148465	#DIV/0!	0.329914
Citricoccus	0.000314861	0.000123335	0	0	0	0	0	4.7515e-05	7.06015e-05	0	0	0	0	0	0	0		BD2-13	5.8604e-05	9.50299e-06	6.16689	0.3012		Klebsiella	0.000149225	0.000981622	-6.57813	0.281106		Burkholderia	7.57066e-05	0.000369232	-4.87714	0.332687
Citrobacter	0	0.000123335	0	0	0	0	0	9.50299e-05	0	0	0	0	0	0	0	0		Aggregatibacter	0	0.000176973	#DIV/0!	0.301301		Sphingobium	0.001489	0.000523756	2.84292	0.281604		Methylibium	0.000203521	0.000722401	-3.54951	0.333714
Cloacibacterium	0.0320109	0.111248	0.0476117	0.147287	0.209912	0.0839286	0.0973926	0.0754063	0.0273228	0.00764301	0.0213134	0.0135722	0.18358	0.0358705	0.293878	0.0138889		Methyloversatilis	8.22233e-05	0.000342165	-4.16141	0.302986		Enterobacter	0.000230559	0.00135005	-5.85555	0.28213		Arenimonas	0.000118629	1.76504e-05	6.72103	0.337883
Clostridium	0.000262385	0	7.76699e-05	0	0	0	0	0	0.00105902	4.74721e-05	0	0	0	0	0	0		Thermoanaerobacterium	0.000637628	0.000188791	3.37743	0.307449		Microbacterium	8.67645e-05	2.06932e-05	4.1929	0.282477		Sulfurospirillum	9.50299e-06	0.000154399	-16.2474	0.340079
Cohnella	0.000157431	0.00024667	0	0	0.000117994	0	0	0	0	0	0	0	0	0	0	0		Tolumonas	3.49846e-05	0.000151413	-4.328	0.31197		Sulfuritalea	0	0.0001168	#DIV/0!	0.282806		Dialister	0.000151096	0.00164797	-10.9068	0.347685
Collimonas	0.000104954	0	7.76699e-05	0	0	0	0	0	0	0	0	0	0	0	0	0		Elizabethkingia	2.589e-05	0.00175096	-67.6308	0.316134		Facklamia	0.000369801	0.00105141	-2.84319	0.284062		Crenothrix	0	7.20046e-05	#DIV/0!	0.350617
Collinsella	0	0	0	0	0	0	0	0	0.00169444	0	0	0	0	0	0	0		Demequina	0.000187177	6.16108e-05	3.03806	0.32027		Actinobacillus	7.76699e-05	0.000708466	-9.1215	0.285946		Macrococcus	0	7.20046e-05	#DIV/0!	0.350617
Comamonas	0.00377834	0.00789344	0.0056699	0.0310078	0.0164012	0.00714286	0.0115031	0.00803003	0.00423609	0.00218372	0	0.000542888	0.0125428	0.00349956	0.0473469	0.0014881		Salmonella	4.33823e-05	0.00175096	-40.3612	0.320442		Haemophilus	0.000266421	0.00348729	-13.0894	0.287729		Oleibacter	0	0.000144009	#DIV/0!	0.350617
Congregibacter	0.000157431	0.000123335	0	0	0	0	0	0	0	0	0	0	0	0.000218723	0	0		Halomonas	0.275338	0.0846414	3.253	0.328867		Oribacterium	0	5.006e-05	#DIV/0!	0.289381		Proteiniclasticum	0	7.20046e-05	#DIV/0!	0.350617
Coprococcus	0.000419815	0	0	0	0	0	0	0	0.00254165	0	0	0	0	0	0	0		Neisseria	0.00028479	0.00115252	-4.04693	0.328899		Glaciecola	3.49846e-05	0.000197118	-5.63441	0.289775		Pleomorphomonas	0	1.7802e-05	#DIV/0!	0.350617
Corynebacterium	0.003411	0.176492	0.0343301	0	0.161888	0.233929	0.256135	0.447021	0.612609	0.405222	0.150922	0.304017	0.022805	0.169948	0.0114286	0.451141		Perlucidibaca	0.000111081	3.31018e-05	3.35573	0.329281		BD2-13	5.8604e-05	8.82519e-06	6.64053	0.296162		Rathayibacter	0	1.7802e-05	#DIV/0!	0.350617
Crenothrix	5.24769e-05	0	0	0	0	0	0	0	0	0	0.000576037	0	0	0	0	0		Polynucleobacter	0.000240543	0	#DIV/0!	0.333966		Salinibacillus	5.8604e-05	8.82519e-06	6.64053	0.296162		Azospirillum	0	5.93401e-06	#DIV/0!	0.350617
Cupriavidus	5.24769e-05	0.00024667	0	0	0	0	0	9.50299e-05	7.06015e-05	4.74721e-05	0	0	0	0	0.00163265	0		Idiomarina	0.00647706	0.00145965	4.4374	0.336083		Cellulomonas	0.000467943	0.000137493	3.40339	0.299719		Azovibrio	0	8.82519e-06	#DIV/0!	0.350617
Curvibacter	0.00173174	0.000123335	0	0	0	0	0	0	0	0	0	0	0	0	0	0		Serratia	1.74923e-05	0.000128132	-7.32504	0.339036		Dialister	0	0.00164797	#DIV/0!	0.303011		Bergeriella	0	1.76504e-05	#DIV/0!	0.350617
Dechloromonas	0.0168451	0.0299704	0.00497087	0.0387597	0.0489676	0.0232143	0.023773	0.0116412	0.0124965	0.00109186	0.0167051	0.00597177	0.0649943	0.00743657	0.0326531	0.00248016		Dialister	0	0.000151096	#DIV/0!	0.339743		Lactococcus	3.49846e-05	0.00012551	-3.58757	0.303551		Bradyrhizobium	0	0.000142531	#DIV/0!	0.350617
Dehalobacterium	0	0	0	0	0	0	0	0	0	0	0	0	0	0	0	0		Mycobacterium	0.000144672	3.31018e-05	4.3705	0.341581		Congregibacter	9.35886e-05	2.73403e-05	3.4231	0.305751		Candidatus Accumulibacter	0	8.82519e-06	#DIV/0!	0.350617
Deinococcus	0	0	0	0	0.000117994	0	0	0	0	0.000142416	0	0	0	0	0	0		Propionicimonas	0.000363157	9.50299e-06	38.215	0.344401		Arcobacter	3.49846e-05	0.000805833	-23.0339	0.308601		Cardiobacterium	0	5.46807e-05	#DIV/0!	0.350617
Delftia	0.000104954	0.00024667	0.00015534	0	0	0	0.000766871	0.000142545	0.000141203	4.74721e-05	0	0	0	0	0.000816327	0		Enhydrobacter	0.000239834	0.00170843	-7.12341	0.346014		Bdellovibrio	0	0.000110866	#DIV/0!	0.30936		Collinsella	0	0.000211805	#DIV/0!	0.350617
Demequina	0.000314861	0.00024667	0	0	0.000117994	0	0	0.00019006	0.000423609	4.74721e-05	0	0.000542888	0	0	0	0.000248016		Aquabacterium	1.74923e-05	6.62036e-05	-3.78473	0.369748		Mariprofundus	0	0.000110866	#DIV/0!	0.30936		Congregibacter	0	2.73403e-05	#DIV/0!	0.350617
Denitrobacter	0.000104954	0.000123335	0.00023301	0	0.000353982	0	0	0.000522665	0.000211805	4.74721e-05	0	0.000542888	0.00114025	0.000218723	0.00163265	0		Microbacterium	8.67645e-05	3.31018e-05	2.62114	0.370942		Nesterenkonia	0.0411652	0.0143542	2.86781	0.310435		Coprococcus	0	0.000317707	#DIV/0!	0.350617
Dermabacter	0	0	0	0	0	0	0	0	0	0.000189888	0	0	0	0	0	0		Xanthomonas	0.000235798	9.50299e-06	24.813	0.371873		Georgenia	0	7.79386e-05	#DIV/0!	0.311152		Dermabacter	0	2.37361e-05	#DIV/0!	0.350617
Dermacoccus	0.000524769	0.00271337	0.00023301	0	0.000707965	0.00178571	0	0.000997814	0.000706015	0.000332305	0.00115207	0.000542888	0.013683	0.000656168	0	0.000248016		Fusobacterium	2.589e-05	0.000176973	-6.83558	0.372034		Thiobacillus	0	7.79386e-05	#DIV/0!	0.311152		Desulfotomaculum_Desulfovirgula	0	2.73403e-05	#DIV/0!	0.350617
Desulfosporosinus	0.000104954	0	0	0	0	0	0	9.50299e-05	0	4.74721e-05	0	0	0	0.000218723	0	0		BD2-6	0	9.50299e-06	#DIV/0!	0.373901		Paenisporosarcina	5.8604e-05	0.00022226	-3.79258	0.311573		Devosia	0	3.1002e-05	#DIV/0!	0.350617
Desulfotomaculum	0.0006822	0.00024667	0.00015534	0	0.000353982	0	0	0.00019006	0.000141203	4.74721e-05	0	0	0.00114025	0	0.000816327	0.000248016		Bosea	0	9.50299e-06	#DIV/0!	0.373901		Capnocytophaga	5.8604e-05	0.000295486	-5.04208	0.313717		Dyadobacter	0	1.1868e-05	#DIV/0!	0.350617
Desulfotomaculum_Desulfovirgula	0	0	7.76699e-05	0	0	0	0	0	0	0	0	0	0	0.000218723	0	0		Candidatus Xiphinematobacter	0	4.71976e-05	#DIV/0!	0.373901		Dietzia	2.589e-05	0.000172648	-6.66852	0.315835		Geobacter	0	5.93401e-06	#DIV/0!	0.350617
Desulfovibrio	5.24769e-05	0.000123335	7.76699e-05	0	0.000235988	0	0	0.00019006	0	4.74721e-05	0	0	0	0	0	0		Deinococcus	0	2.35988e-05	#DIV/0!	0.373901		Methylophaga	6.99692e-05	0.000253397	-3.62156	0.324778		Herbaspirillum	0	0.00093606	#DIV/0!	0.350617
Devosia	0	0	0	0	0	0	0	0	0	0	0	0	0	0	0	0.000248016		Dorea	0	0.000357143	#DIV/0!	0.373901		Burkholderia	7.60963e-05	0.000369232	-4.85217	0.33146		Janibacter	0	1.1868e-05	#DIV/0!	0.350617
Dialister	0	0	0	0	0.000707965	0	0	4.7515e-05	0.0120023	0	0	0	0	0.000437445	0	0.000744048		Euzebya	0	1.9006e-05	#DIV/0!	0.373901		Leptotrichia	5.8604e-05	0.0015276	-26.0665	0.332377		Lautropia	0	5.46807e-05	#DIV/0!	0.350617
Diaphorobacter	0.00634971	0.0098668	0.00240777	0.00775194	0.0223009	0.00357143	0.0053681	0.00684216	0.00338887	0.000854498	0.00115207	0.00162866	0.0193843	0.00131234	0.0261224	0.00322421		Halobacillus	0	9.50299e-06	#DIV/0!	0.373901		Polynucleobacter	0.000240543	0	#DIV/0!	0.333966		Microlunatus	0	5.46807e-05	#DIV/0!	0.350617
Dietzia	0	0	7.76699e-05	0	0.000235988	0	0	0	7.06015e-05	0.00109186	0	0	0	0.000218723	0	0		Herminiimonas	0	2.35988e-05	#DIV/0!	0.373901		Serratia	1.74923e-05	0.000302713	-17.3055	0.347835		Mogibacterium	0	2.73403e-05	#DIV/0!	0.350617
Dorea	0	0	0	0	0	0.00178571	0	0	0.00105902	0	0	0	0	0	0	0		Hyphomicrobium	0	2.35988e-05	#DIV/0!	0.373901		Oleibacter	0	0.000144009	#DIV/0!	0.350617		Ochrobactrum	0	5.93401e-06	#DIV/0!	0.350617
Dyadobacter	5.24769e-05	0	0	0	0	0	0	0	0	9.49442e-05	0	0	0	0	0	0		Kaistobacter	0	1.9006e-05	#DIV/0!	0.373901		Proteiniclasticum	0	7.20046e-05	#DIV/0!	0.350617		Pasteurella	0	5.46807e-05	#DIV/0!	0.350617
Dysgonomonas	5.24769e-05	0.00234336	0.00015534	0	0.000471976	0	0.000766871	4.7515e-05	7.06015e-05	9.49442e-05	0	0	0.0022805	0.000437445	0.000816327	0		Knoellia	0	2.35988e-05	#DIV/0!	0.373901		Terracoccus	0	7.20046e-05	#DIV/0!	0.350617		Pedobacter	0	1.76504e-05	#DIV/0!	0.350617
Elizabethkingia	0	0	7.76699e-05	0.00775194	0.000235988	0	0.000766871	0	0	0	0	0	0	0	0	0		Leuconostoc	0	9.50299e-06	#DIV/0!	0.373901		Deinococcus	0	1.7802e-05	#DIV/0!	0.350617		Phenylobacterium	0	1.76504e-05	#DIV/0!	0.350617
Enhydrobacter	5.24769e-05	0.000123335	0.000543689	0	0.000353982	0.00714286	0	0.00104533	0.000282406	0.000189888	0.000576037	0.000542888	0.00912201	0.000437445	0.000816327	0.000992063		Lupinus	0	9.50299e-06	#DIV/0!	0.373901		Euzebya	0	1.7802e-05	#DIV/0!	0.350617		Planococcus	0	8.82519e-06	#DIV/0!	0.350617
Enterobacter	0.000367338	0.00024667	7.76699e-05	0	0.00141593	0	0	0.00066521	0.000211805	0.000142416	0.00115207	0	0.00798176	0	0.000816327	0.000496032		Meiothermus	0	2.35988e-05	#DIV/0!	0.373901		Pleomorphomonas	0	1.7802e-05	#DIV/0!	0.350617		Prauseria	0	2.37361e-05	#DIV/0!	0.350617
Enterococcus	0	0.00135668	0.00015534	0	0	0	0	9.50299e-05	0.000141203	0	0	0	0	0.000218723	0.00163265	0.000496032		Methylotenera	0	2.35988e-05	#DIV/0!	0.373901		Azospirillum	0	5.93401e-06	#DIV/0!	0.350617		Roseburia	0	4.4126e-05	#DIV/0!	0.350617
Erwinia	0.000262385	0.000123335	7.76699e-05	0	0.000117994	0.00178571	0	0.00019006	0.000141203	0	0.00115207	0	0.0022805	0	0	0		Nocardioides	0	9.50299e-06	#DIV/0!	0.373901		Azovibrio	0	8.82519e-06	#DIV/0!	0.350617		Syntrophomonas	0	5.93401e-06	#DIV/0!	0.350617
Erysipelothrix	0.000104954	0	0	0	0.000353982	0	0.000766871	0	0	4.74721e-05	0	0	0	0.000218723	0	0		Ornithinibacillus	0	1.9006e-05	#DIV/0!	0.373901		Bergeriella	0	1.76504e-05	#DIV/0!	0.350617		Tannerella	0	2.73403e-05	#DIV/0!	0.350617
Ethanoligenens	0	0	0	0	0	0	0	0	0	0	0	0	0	0	0	0		Oscillospira	0	9.50299e-06	#DIV/0!	0.373901		Collinsella	0	0.000211805	#DIV/0!	0.350617		Variovorax	0	3.1002e-05	#DIV/0!	0.350617
Euzebya	0	0	0	0	0	0	0	9.50299e-05	0	0.000142416	0	0	0	0	0	0		Plesiomonas	0	9.50299e-06	#DIV/0!	0.373901		Dermabacter	0	2.37361e-05	#DIV/0!	0.350617		Yaniella	0	8.82519e-06	#DIV/0!	0.350617
Exiguobacterium	5.24769e-05	0.000123335	0	0	0.000235988	0	0	4.7515e-05	0	4.74721e-05	0	0	0.00114025	0	0	0		Rahnella	0	2.8509e-05	#DIV/0!	0.373901		Devosia	0	3.1002e-05	#DIV/0!	0.350617		Z-35	0	8.82519e-06	#DIV/0!	0.350617
Facklamia	0.000629723	0.00024667	0.00023301	0	0.00224189	0.00178571	0.000766871	0	0.000282406	0	0.000576037	0.000542888	0.004561	0	0.00244898	0		Rubrobacter	0	2.35988e-05	#DIV/0!	0.373901		Dorea	0	0.000132378	#DIV/0!	0.350617		Porphyromonas	9.43953e-05	0.00511005	-54.1346	0.351055
Faecalibacterium	0.000157431	0	0	0	0	0	0	4.7515e-05	0.000211805	0	0	0	0	0	0	0		Rummeliibacillus	0	9.50299e-06	#DIV/0!	0.373901		Janibacter	0	1.1868e-05	#DIV/0!	0.350617		Marinobacter	9.47126e-05	0.000216145	-2.28211	0.352215
Finegoldia	0	0	0.00015534	0	0.0100295	0.00178571	0.000766871	0	0.0120729	4.74721e-05	0.00230415	0.00108578	0	0.00590551	0	0.00396825		Sphingobacterium	0	2.35988e-05	#DIV/0!	0.373901		Lautropia	0	5.46807e-05	#DIV/0!	0.350617		Cupriavidus	1.9006e-05	0.000218841	-11.5143	0.357377
Flavihumibacter	0	0	7.76699e-05	0	0.0020059	0	0	0	0	0	0	0	0	0	0	0		Sulfuritalea	0	0.000306748	#DIV/0!	0.373901		Mogibacterium	0	2.73403e-05	#DIV/0!	0.350617		Streptococcus	0.00540335	0.0251849	-4.66097	0.358802
Flavobacterium	0.000104954	0.000123335	0.00023301	0	0.00176991	0	0	0.000237575	0.000847218	9.49442e-05	0.00172811	0	0.00114025	0.000656168	0	0		Terracoccus	0	9.50299e-06	#DIV/0!	0.373901		Ochrobactrum	0	5.93401e-06	#DIV/0!	0.350617		Psychrobacter	0.000127497	8.82519e-06	14.447	0.36469
Fusibacter	0	0	7.76699e-05	0	0	0	0	0	0	0	0	0	0	0	0	0		Yersinia	0	9.50299e-06	#DIV/0!	0.373901		Oscillospira	0	1.76504e-05	#DIV/0!	0.350617		Brachybacterium	0.00431429	0.00138635	3.11198	0.366011
Fusobacterium	0	0	7.76699e-05	0	0.000117994	0	0.000766871	0	0.000988421	0	0	0	0	0.0048119	0	0		Nocardia	6.70016e-05	2.35988e-05	2.83919	0.373989		Pasteurella	0	5.46807e-05	#DIV/0!	0.350617		Rhodocyclus	0.000174695	8.82519e-06	19.795	0.366925
Gallionella	0	0.000123335	0	0	0.000117994	0	0	4.7515e-05	7.06015e-05	0	0	0	0	0	0	0		Leptotrichia	5.8604e-05	0.000660695	-11.2739	0.375242		Pedobacter	0	1.76504e-05	#DIV/0!	0.350617		Gallionella	3.31018e-05	8.82519e-06	3.75083	0.370313
Gardnerella	0	0	0	0	0	0	0	0	0	0	0	0	0	0	0	0		Enterococcus	0.000504008	1.9006e-05	26.5184	0.375292		Prauseria	0	2.37361e-05	#DIV/0!	0.350617		Perlucidibaca	3.31018e-05	8.82519e-06	3.75083	0.370313
Gemella	5.24769e-05	0	0.00015534	0	0	0	0	0	0.000141203	4.74721e-05	0	0	0.00114025	0.000874891	0	0		Azoarcus	0.000263273	0.000103898	2.53395	0.380204		Rubrobacter	0	3.1002e-05	#DIV/0!	0.350617		Acidaminobacter	9.50299e-06	0	#DIV/0!	0.373901
Geobacillus	0.00225651	0.00160335	0.00031068	0	0.000235988	0	0	0.00019006	0	0.000189888	0	0.000542888	0.00114025	0	0.00244898	0		Curvibacter	0.000618358	0	#DIV/0!	0.383093		Sphingobacterium	0	8.82519e-06	#DIV/0!	0.350617		Aeribacillus	1.9006e-05	0	#DIV/0!	0.373901
Geobacter	5.24769e-05	0	7.76699e-05	0	0	0	0	0	0	4.74721e-05	0	0	0	0	0	0		Aneurinibacillus	0.000175812	5.67006e-05	3.1007	0.388196		Tannerella	0	2.73403e-05	#DIV/0!	0.350617		BD2-6	9.50299e-06	0	#DIV/0!	0.373901
Georgenia	0	0	0	0	0	0	0	0	0	4.74721e-05	0.000576037	0	0	0	0	0		Rhodocyclus	1.74923e-05	0.000174695	-9.98695	0.390964		Yersinia	0	8.82519e-06	#DIV/0!	0.350617		Bosea	9.50299e-06	0	#DIV/0!	0.373901
Giesbergeria	0	0.000123335	0	0	0	0	0	4.7515e-05	7.06015e-05	4.74721e-05	0	0	0	0	0	0		Cupriavidus	9.97156e-05	1.9006e-05	5.24654	0.395547		Z-35	0	8.82519e-06	#DIV/0!	0.350617		Candidatus Portiera	4.7515e-05	0	#DIV/0!	0.373901
Glaciecola	0.000104954	0	0	0	0.000471976	0	0	4.7515e-05	0.000141203	4.74721e-05	0	0	0.00114025	0	0	0.000248016		Psychrobacter	1.74923e-05	0.000127497	-7.28875	0.399288		Kaistobacter	0	0.000204082	#DIV/0!	0.350617		Candidatus Xiphinematobacter	4.71976e-05	0	#DIV/0!	0.373901
Gordonia	5.24769e-05	0.000123335	7.76699e-05	0	0.000353982	0	0	4.7515e-05	0.000353008	0.00147164	0	0.000542888	0	0.000437445	0	0		Flavihumibacter	2.589e-05	0.00040118	-15.4956	0.402991		Methylotenera	0	0.000102041	#DIV/0!	0.350617		Citrobacter	1.9006e-05	0	#DIV/0!	0.373901
Gracilibacillus	5.24769e-05	0	0	0	0.000117994	0	0	4.7515e-05	0	0	0.000576037	0	0	0	0	0		Williamsia	2.589e-05	0.000357143	-13.7946	0.406775		Prevotella	0.00108947	0.00495102	-4.54443	0.352443		Cohnella	2.35988e-05	0	#DIV/0!	0.373901
Granulicatella	0.000104954	0	0.00264078	0	0.000589971	0	0.00383436	0.00028509	0.00169444	0.000427249	0.000576037	0.00271444	0	0.0177165	0	0.000992063		Lentibacillus	0.000187177	8.02995e-05	2.33099	0.415246		Neisseria	0.00028479	0.00540478	-18.9782	0.352469		Flavihumibacter	0.00040118	0	#DIV/0!	0.373901
Haemophilus	0.000209908	0.000123335	0.000466019	0	0.000353982	0.00357143	0.00460123	0.00038012	0.000988421	9.49442e-05	0.00115207	0	0	0.0229659	0.00244898	0.000248016		Sphingobium	0.001489	0.00080882	1.84095	0.419816		Alloiococcus	0.006956	0.0564298	-8.11239	0.357972		Halobacillus	9.50299e-06	0	#DIV/0!	0.373901
Haererehalobacter	0.00183669	0.00074001	7.76699e-05	0	0.000353982	0.00178571	0.000766871	0.000332605	0.000211805	0	0.00172811	0	0.00114025	0	0.000816327	0		Agromyces	7.76699e-05	0	#DIV/0!	0.42265		Selenomonas	6.08746e-05	0.000245969	-4.04058	0.358274		Herminiimonas	2.35988e-05	0	#DIV/0!	0.373901
Halobacillus	0	0	0	0	0	0	0	4.7515e-05	0	0	0	0	0	0	0	0		Alkalibacterium	1.74923e-05	0	#DIV/0!	0.42265		Erwinia	0.000154463	0.000446722	-2.8921	0.364215		HTCC2207	2.35988e-05	0	#DIV/0!	0.373901
Halochromatium	5.24769e-05	0	7.76699e-05	0	0	0	0	0	0	0	0	0	0	0	0	0		Ammoniphilus	1.74923e-05	0	#DIV/0!	0.42265		Anoxybacillus	0.00467972	0.00165919	2.82049	0.364448		Hydrogenophilus	0.000117994	0	#DIV/0!	0.373901
Halomonas	0.543503	0.254317	0.0281942	0.108527	0.0969912	0.0696429	0.0207055	0.12734	0.0372776	0.0199383	0.353111	0.0190011	0.161916	0.0188101	0.228571	0.0114087		Bradyrhizobium	4.11117e-05	0	#DIV/0!	0.42265		Porphyromonas	0.000276392	0.00511005	-18.4884	0.368082		Knoellia	2.35988e-05	0	#DIV/0!	0.373901
Herbaspirillum	0.00881612	0	0	0	0	0	0	0	0	0	0.00748848	0	0	0	0	0		Butyrivibrio	4.11117e-05	0	#DIV/0!	0.42265		Azospira	0.000682078	0.00181057	-2.65449	0.370389		Leuconostoc	9.50299e-06	0	#DIV/0!	0.373901
Herminiimonas	0	0	0	0	0.000117994	0	0	0	0	0	0	0	0	0	0	0		C39	4.11117e-05	0	#DIV/0!	0.42265		Methylibium	0.000253482	0.000722401	-2.84991	0.371076		Lupinus	9.50299e-06	0	#DIV/0!	0.373901
HTCC	5.24769e-05	0	0	0	0	0	0	4.7515e-05	0	0	0	0	0	0.000437445	0	0		Campylobacter	1.74923e-05	0	#DIV/0!	0.42265		KD1-23	0.00194983	0.00106738	1.82674	0.372933		Megasphaera	0.000153374	0	#DIV/0!	0.373901
HTCC2207	0.000104954	0	0	0	0.000117994	0	0	0	0	0	0	0	0	0	0	0		Candidatus Accumulibacter	1.74923e-05	0	#DIV/0!	0.42265		Alkalibacterium	1.74923e-05	7.67632e-05	-4.3884	0.375314		Meiothermus	2.35988e-05	0	#DIV/0!	0.373901
Hydrogenophaga	0.000629723	0.00234336	0.00139806	0.00775194	0.00259587	0.00178571	0.00153374	0.00242326	0.000847218	0.000427249	0	0	0.00570125	0.000437445	0.0106122	0		Catonella	2.589e-05	0	#DIV/0!	0.42265		Brevibacterium	0.000731709	1.76504e-05	41.4557	0.375418		Moraxella	2.35988e-05	0	#DIV/0!	0.373901
Hydrogenophilus	5.24769e-05	0	0	0	0.000589971	0	0	0	0	0	0	0	0	0	0	0		Coprococcus	0.000139938	0	#DIV/0!	0.42265		Halomonas	0.275338	0.106254	2.59132	0.375527		Oerskovia	2.35988e-05	0	#DIV/0!	0.373901
Hylemonella	0.000367338	0.00222003	0.000466019	0	0.00235988	0	0.000766871	0.00137793	0.000141203	0.000189888	0	0.000542888	0.0022805	0.000218723	0.00326531	0		Crenothrix	1.74923e-05	0	#DIV/0!	0.42265		Pseudoalteromonas	1.74923e-05	0.000113909	-6.51194	0.376708		Ornithinibacillus	1.9006e-05	0	#DIV/0!	0.373901
Hymenobacter	0	0	0	0	0	0	0	0	0	0	0	0	0	0	0	0		Desulfotomaculum_Desulfovirgula	2.589e-05	0	#DIV/0!	0.42265		Curvibacter	0.000618358	0	#DIV/0!	0.383093		Plesiomonas	9.50299e-06	0	#DIV/0!	0.373901
Hyphomicrobium	0	0	0	0	0.000117994	0	0	0	0	4.74721e-05	0	0.000542888	0	0.000218723	0	0		Dyadobacter	1.74923e-05	0	#DIV/0!	0.42265		Granulicatella	0.000915244	0.0030151	-3.29431	0.384683		Rahnella	2.8509e-05	0	#DIV/0!	0.373901
Idiomarina	0.0141688	0.00456339	0.000699029	0	0.00283186	0	0	0.00446641	0.000706015	0.00066461	0.00979263	0.000542888	0.0022805	0.000218723	0.00979592	0		Fusibacter	2.589e-05	0	#DIV/0!	0.42265		Vibrio	0.000119479	0.000253744	-2.12376	0.388842		Rhodoplanes	9.50299e-06	0	#DIV/0!	0.373901
Janibacter	0	0	0	0	0	0	0	0	0	9.49442e-05	0	0	0	0	0	0		Herbaspirillum	0.00293871	0	#DIV/0!	0.42265		Riemerella	4.11117e-05	0.000173533	-4.22102	0.394878		Rummeliibacillus	9.50299e-06	0	#DIV/0!	0.373901
Janthinobacterium	0.00241394	0.00024667	7.76699e-05	0	0.000589971	0.00178571	0	0.00028509	0.000353008	0	0.00288018	0	0.00114025	0	0.00163265	0		Kineosporia	1.74923e-05	0	#DIV/0!	0.42265		Rhodococcus	0.00015832	0.000320402	-2.02377	0.399451		Salinispora	2.35988e-05	0	#DIV/0!	0.373901
Jeotgalicoccus	0	0	7.76699e-05	0	0	0	0	9.50299e-05	0	4.74721e-05	0	0	0	0.000218723	0	0		Kitasatospora	3.49846e-05	0	#DIV/0!	0.42265		Arthrobacter	0.00213484	0.000913502	2.33698	0.399876		Sediminibacillus	9.50299e-06	0	#DIV/0!	0.373901
K82	0	0	0	0	0	0	0	0	0	0	0	0	0	0	0	0		Luteimonas	3.49846e-05	0	#DIV/0!	0.42265		Xenophilus	0.000149225	3.24096e-05	4.60435	0.409645		Segniliparus	4.71976e-05	0	#DIV/0!	0.373901
Kaistobacter	0	0	0	0	0	0	0	9.50299e-05	0	0	0	0	0	0	0.00163265	0		Lysobacter	3.49846e-05	0	#DIV/0!	0.42265		Acidaminobacter	4.11117e-05	0	#DIV/0!	0.42265		Thermincola	9.50299e-06	0	#DIV/0!	0.373901
KD1-23	0.00209908	0.00320671	0.000543689	0	0.00578171	0	0.00383436	0.00118787	0.00134143	0.000142416	0.00115207	0.00108578	0.0022805	0.000656168	0.00163265	0.000248016		Macrococcus	3.49846e-05	0	#DIV/0!	0.42265		Aeribacillus	8.74615e-05	0	#DIV/0!	0.42265		WAL_1855D	0.000153374	0	#DIV/0!	0.373901
Kineosporia	5.24769e-05	0	0	0	0	0	0	0	0	0	0	0	0	0	0	0		Marinomonas	1.74923e-05	0	#DIV/0!	0.42265		Ammoniphilus	1.74923e-05	0	#DIV/0!	0.42265		Xylanimicrobium	9.50299e-06	0	#DIV/0!	0.373901
Kingella	0.000157431	0	0	0	0	0	0.000766871	0	0	0	0	0	0	0.000437445	0	0		Methylocaldum	3.49846e-05	0	#DIV/0!	0.42265		Aquabacterium	1.74923e-05	0	#DIV/0!	0.42265		Zobellella	4.71976e-05	0	#DIV/0!	0.373901
Kitasatospora	0.000104954	0	0	0	0	0	0	0	0	0	0	0	0.00114025	0	0.000816327	0		Methylosarcina	4.11117e-05	0	#DIV/0!	0.42265		Catonella	2.589e-05	0	#DIV/0!	0.42265		Enterobacter	0.000416228	0.00135005	-3.24354	0.376657
Klebsiella	0	0.000370005	7.76699e-05	0	0.00117994	0	0	0.00047515	0.000423609	0	0.00172811	0	0.00570125	0	0	0		Microlunatus	0.00028479	0	#DIV/0!	0.42265		Cellvibrio	8.74615e-05	0	#DIV/0!	0.42265		Granulicatella	0.000941883	0.0030151	-3.20113	0.381568
Knoellia	0	0	0	0	0.000117994	0	0	0	0	0	0	0	0	0	0	0		Pelotomaculum	2.589e-05	0	#DIV/0!	0.42265		Citrobacter	4.11117e-05	0	#DIV/0!	0.42265		Salmonella	0.00175096	0.000280738	6.23699	0.385674
Kocuria	0.00760915	0.00863345	0.000543689	0	0.00235988	0	0.000766871	0.00133042	0.000988421	0.00104439	0.0132488	0	0.00798176	0	0.00326531	0.000744048		Phenylobacterium	1.74923e-05	0	#DIV/0!	0.42265		Elizabethkingia	2.589e-05	0	#DIV/0!	0.42265		Alicyclobacillus	0.000856372	0.000311178	2.75203	0.390575
Kurthia	0	0	0	0	0	0	0	0	0	0	0	0	0	0	0	0		Planococcus	1.74923e-05	0	#DIV/0!	0.42265		Flavihumibacter	2.589e-05	0	#DIV/0!	0.42265		Arcobacter	0.000153374	0.000805833	-5.25403	0.391291
Kushneria	0.000787154	0.000123335	7.76699e-05	0	0.000235988	0.00178571	0	9.50299e-05	0	0	0	0	0.00114025	0.000218723	0	0		Rathayibacter	1.74923e-05	0	#DIV/0!	0.42265		Fusibacter	2.589e-05	0	#DIV/0!	0.42265		Streptomyces	0.000251036	0.000529233	-2.10819	0.392424
Lactobacillus	0.000157431	0.000123335	0.00023301	0	0.000235988	0.00178571	0	4.7515e-05	0.000847218	0.000237361	0.00230415	0.000542888	0	0.000874891	0	0.000248016		Saccharothrix	5.17799e-05	0	#DIV/0!	0.42265		HTCC2207	3.49846e-05	0	#DIV/0!	0.42265		Propionicimonas	9.50299e-06	0.000106812	-11.2399	0.393884
Lactococcus	0.000104954	0	0	0	0.000117994	0	0	0	7.06015e-05	0	0	0	0	0.000437445	0	0.000496032		Thalassobacillus	1.74923e-05	0	#DIV/0!	0.42265		Hydrogenophilus	1.74923e-05	0	#DIV/0!	0.42265		Brevibacillus	0.000151096	1.76504e-05	8.56049	0.394846
Lampropedia	0	0	0	0	0	0	0	0	0	0	0	0	0	0	0	0		Tsukamurella	4.11117e-05	0	#DIV/0!	0.42265		Kineosporia	1.74923e-05	0	#DIV/0!	0.42265		Kaistobacter	1.9006e-05	0.000204082	-10.7378	0.396061
Lautropia	0	0	0	0	0	0	0	0	0	0	0	0	0	0.000437445	0	0		Tuberibacillus	1.74923e-05	0	#DIV/0!	0.42265		Luteimonas	3.49846e-05	0	#DIV/0!	0.42265		Xanthomonas	9.50299e-06	0.000102041	-10.7378	0.396061
LCP-6	5.24769e-05	0.000123335	7.76699e-05	0	0.000117994	0	0	0	0.000141203	0	0	0.000542888	0	0	0	0		Uliginosibacterium	1.74923e-05	0	#DIV/0!	0.42265		Lysobacter	3.49846e-05	0	#DIV/0!	0.42265		KD1-23	0.00216079	0.00106738	2.02439	0.39923
Legionella	0.000209908	0	0.00015534	0	0	0	0.00153374	9.50299e-05	0	0	0	0	0	0	0.000816327	0		Verminephrobacter	8.22233e-05	0	#DIV/0!	0.42265		Marinomonas	1.74923e-05	0	#DIV/0!	0.42265		Fusobacterium	0.000176973	0.00072504	-4.09689	0.39925
Lentibacillus	0.000314861	0.00024667	0	0	0.000353982	0	0	4.7515e-05	0	4.74721e-05	0.000576037	0	0	0	0	0.000248016		Yaniella	4.11117e-05	0	#DIV/0!	0.42265		Megasphaera	1.74923e-05	0	#DIV/0!	0.42265		Dietzia	4.71976e-05	0.000172648	-3.65798	0.401399
Leptothrix	0	0.000370005	0	0	0.000235988	0	0	0.000237575	0	0	0	0	0.00114025	0	0	0		Megasphaera	1.74923e-05	0.000153374	-8.7681	0.427265		Methylocaldum	3.49846e-05	0	#DIV/0!	0.42265		Idiomarina	0.00145965	0.00300016	-2.05539	0.402476
Leptotrichia	5.24769e-05	0.000123335	0	0	0.000235988	0	0.00306748	0	0.000847218	0	0	0	0	0.0113736	0	0		Chryseobacterium	0.00119972	0.00187652	-1.56413	0.431543		Moraxella	1.74923e-05	0	#DIV/0!	0.42265		Klebsiella	0.000331018	0.000981622	-2.96546	0.405847
Leucobacter	0	0	0	0	0	0	0	0	7.06015e-05	4.74721e-05	0.000576037	0	0	0.000218723	0	0		Alloiococcus	0.006956	0.0497404	-7.15072	0.440096		Oerskovia	3.49846e-05	0	#DIV/0!	0.42265		Williamsia	0.000357143	2.64756e-05	13.4895	0.407558
Leuconostoc	0	0	0	0	0	0	0	4.7515e-05	0	0	0	0	0	0	0	0		Wautersiella	6.70016e-05	2.8509e-05	2.35019	0.444811		Pelotomaculum	2.589e-05	0	#DIV/0!	0.42265		Trueperella	0.000117994	8.82519e-06	13.3701	0.407876
Limnobacter	5.24769e-05	0	7.76699e-05	0	0.000117994	0	0	9.50299e-05	7.06015e-05	0	0	0	0	0.000218723	0	0		Hydrogenophilus	1.74923e-05	0.000117994	-6.74549	0.445062		Rhodoplanes	4.11117e-05	0	#DIV/0!	0.42265		Pseudoalteromonas	2.35988e-05	0.000113909	-4.82689	0.410219
Limnohabitans	0.0130668	0.0594475	0.00434951	0.0620155	0.0664307	0.0392857	0.0276074	0.00589186	0.0124259	0.00113933	0.0109447	0.0092291	0.059293	0.00524934	0.0293878	0.00248016		Trueperella	1.74923e-05	0.000117994	-6.74549	0.445062		Salinispora	3.49846e-05	0	#DIV/0!	0.42265		Dermacoccus	0.000698299	0.00216506	-3.10048	0.41044
Lupinus	0	0	0	0	0	0	0	4.7515e-05	0	0	0	0	0	0	0	0		Selenomonas	6.08746e-05	0.000357143	-5.86686	0.454382		Sediminibacillus	4.11117e-05	0	#DIV/0!	0.42265		LCP-6	2.35988e-05	8.55114e-05	-3.62355	0.410921
Luteimonas	0.000104954	0	0	0	0	0	0	0	0	0	0	0	0	0	0	0		Bacillus	0.08935	0.0506388	1.76446	0.454915		Thalassobacillus	1.74923e-05	0	#DIV/0!	0.42265		Achromobacter	7.57066e-05	2.73403e-05	=IF((AE9/AF9)>1,AE9/AF9,-1/(AE9/AF9))	0.416779
Lysinibacillus	5.24769e-05	0	0	0	0	0	0	9.50299e-05	7.06015e-05	0	0	0	0	0	0	0		Salinibacillus	5.8604e-05	2.35988e-05	2.48334	0.462234		Thermincola	1.74923e-05	0	#DIV/0!	0.42265		Terracoccus	9.50299e-06	7.20046e-05	-7.57704	0.417057
Lysobacter	0.000104954	0	0	0	0	0	0	0	0	0	0	0	0	0	0	0		Sporosarcina	5.8604e-05	2.35988e-05	2.48334	0.462234		Tuberibacillus	1.74923e-05	0	#DIV/0!	0.42265		Ralstonia	8.02995e-05	0.000191696	-2.38726	0.42088
Macrococcus	0.000104954	0	0	0	0	0	0	0	0	0	0.000576037	0	0	0	0	0		Brevibacterium	0.000731709	0.000165192	4.42945	0.467064		Uliginosibacterium	1.74923e-05	0	#DIV/0!	0.42265		Anoxybacillus	0.000971734	0.00165919	-1.70745	0.421619
Magnetospirillum	0	0	0	0	0	0	0	0	0	0	0	0	0	0	0	0		Blautia	0.000205558	0.00107143	-5.21229	0.469		Verminephrobacter	8.22233e-05	0	#DIV/0!	0.42265		Brevibacterium	0.000165192	1.76504e-05	9.3591	0.423617
Marina	5.24769e-05	0	0	0	0.000235988	0	0	0	0	0	0	0.000542888	0.00114025	0	0	0		Pseudomonas	0.00264427	0.00491279	-1.8579	0.46984		Zobellella	2.589e-05	0	#DIV/0!	0.42265		Comamonas	0.014817	0.00898001	1.65	0.43117
Marinilactibacillus	0	0	0.00038835	0	0	0	0.00306748	0	0	0	0.000576037	0.00162866	0	0.000218723	0	0.00124008		Schlegelella	8.22233e-05	9.50299e-06	8.65236	0.470205		Mycobacterium	0.000144672	5.39676e-05	2.68071	0.424564		Sporosarcina	2.35988e-05	0.000142531	-6.03977	0.436174
Marinobacter	0.000577246	0.00024667	0.00015534	0	0.000235988	0	0	0.000237575	7.06015e-05	4.74721e-05	0.000576037	0	0	0.000218723	0.000816327	0		Sulfurospirillum	7.76699e-05	9.50299e-06	8.1732	0.473206		Alicycliphilus	0.00446715	0.00782631	-1.75197	0.429934		Neisseria	0.00115252	0.00540478	-4.68952	0.43854
Marinomonas	5.24769e-05	0	0	0	0	0	0	0	0	0	0	0	0	0	0	0		Rhodococcus	0.00015832	0.000396551	-2.50475	0.479039		Chromohalobacter	0.000649185	0.00034453	1.88426	0.430041		Actinomyces	0.0010608	0.00160007	-1.50837	0.439654
Mariprofundus	0	0	0	0	0.000117994	0	0	9.50299e-05	7.06015e-05	0	0	0	0	0	0.000816327	0		Simiduia	6.99692e-05	9.50299e-06	7.36286	0.479249		Arenimonas	0.000367338	1.76504e-05	20.8119	0.44164		HTCC	9.50299e-06	5.46807e-05	-5.75405	0.440987
Massilia	0	0	0	0	0	0	0	0	7.06015e-05	0	0	0	0	0.000218723	0	0		Marinilactibacillus	0.00012945	0.000613497	-4.73926	0.479951		Blautia	0.000205558	0.00110315	-5.3666	0.448481		Veillonella	0.00201051	0.000691591	2.90708	0.443981
Megasphaera	5.24769e-05	0	0	0	0	0	0.000766871	0	0	0	0	0	0	0	0	0		Diaphorobacter	0.00620809	0.0091669	-1.47661	0.486618		Virgibacillus	0.00303999	0.00162227	1.87391	0.459723		Methyloversatilis	0.000342165	0.000154026	2.22148	0.453352
Meiothermus	0	0	0	0	0.000117994	0	0	0	0	0	0	0	0	0	0	0		Erwinia	0.000154463	0.000418754	-2.71103	0.488067		Bacillus	0.08935	0.0504371	1.77151	0.461514		Wautersiella	2.8509e-05	0.000110866	-3.88881	0.455653
Methylibium	0.000157431	0.000370005	0.00023301	0	0.000589971	0	0	0.000427635	0.000141203	0	0.000576037	0.000542888	0	0.000437445	0.00408163	0		Arcobacter	3.49846e-05	0.000153374	-4.38405	0.489953		Tepidimonas	9.28916e-05	0.000214536	-2.30953	0.46168		Nesterenkonia	0.00929847	0.0143542	-1.54372	0.469337
Methylobacillus	0	0.000616675	0	0	0.000471976	0	0	0	7.06015e-05	0	0	0.000542888	0	0	0	0		Actinomyces	0.000710732	0.0010608	-1.49254	0.494866		Schlegelella	8.22233e-05	8.82519e-06	9.31689	0.466587		Rothia	0.00217151	0.00467036	-2.15074	0.47159
Methylobacterium	0	0	0	0	0	0	0	0	0	0	0	0	0	0	0	0		Faecalibacterium	5.24769e-05	9.50299e-06	5.52215	0.500359		Streptococcus	0.00889214	0.0251849	-2.83226	0.469735		Virgibacillus	0.000934287	0.00162227	-1.73637	0.475192
Methylocaldum	0.000104954	0	0	0	0	0	0	0	0	0	0	0	0	0	0	0		Klebsiella	0.000149225	0.000331018	-2.21825	0.508622		Propionicimonas	0.000363157	0.000106812	3.39995	0.474364		Methylotenera	2.35988e-05	0.000102041	-4.32398	0.476049
Methylophaga	0.000209908	0	0	0	0.000117994	0	0	4.7515e-05	7.06015e-05	0	0	0	0.00114025	0	0.000816327	0		Dysgonomonas	0.000850394	0.000257273	3.30542	0.512599		Ralstonia	9.58592e-05	0.000191696	-1.99976	0.477053		Alcanivorax	0.000254994	7.20046e-05	3.54136	0.48662
Methylosarcina	0	0.000123335	0	0	0	0	0	0	0.000211805	0.000332305	0	0	0	0	0	0		Flavobacterium	0.000153766	0.000401497	-2.61109	0.514319		Psychromonas	4.11117e-05	5.93401e-06	6.92814	0.483121		Planomicrobium	3.8012e-05	8.82519e-06	4.30721	0.492216
Methylotenera	0	0	0	0	0.000117994	0	0	0	0	0	0	0	0	0	0.000816327	0		Sphingopyxis	4.11117e-05	9.96228e-05	-2.42322	0.515292		Sphingopyxis	4.11117e-05	5.93401e-06	6.92814	0.483121		Polaribacter	3.31018e-05	1.47592e-05	2.24279	0.495916
Methyloversatilis	0	0.00024667	0	0	0.000943953	0	0.000766871	0	0	0	0.000576037	0	0	0.000656168	0	0		Limnohabitans	0.0256212	0.0402462	-1.57081	0.516287		Crenothrix	1.74923e-05	7.20046e-05	-4.11636	0.483582		Legionella	0.000325754	0.000102041	3.19239	0.515236
Microbacterium	0.000104954	0	0.00015534	0	0.000117994	0	0	4.7515e-05	7.06015e-05	9.49442e-05	0	0	0	0	0	0		Glaciecola	3.49846e-05	0.000103898	-2.96983	0.516758		Gracilibacillus	1.74923e-05	7.20046e-05	-4.11636	0.483582		Kushneria	0.000423346	0.000169872	2.49215	0.523034
Microbispora	0.000367338	0.00024667	0	0	0	0	0	0.00019006	0.000282406	0.000237361	0	0.000542888	0	0	0	0.000248016		Aeribacillus	8.74615e-05	1.9006e-05	4.60179	0.518173		Pantoea	1.74923e-05	7.20046e-05	-4.11636	0.483582		Sphingomonas	0.00103644	0.000514358	2.01501	0.525322
Micrococcus	0.000262385	0	0.00015534	0	0.000943953	0.00178571	0.00460123	0.000807754	0.000423609	0.000237361	0	0	0.00114025	0.000656168	0	0.000248016		Segniliparus	9.35886e-05	4.71976e-05	1.98291	0.519043		Idiomarina	0.00647706	0.00300016	2.15891	0.48428		Aggregatibacter	0.000176973	0.000427429	-2.41522	0.528831
Microlunatus	0	0	0.000854369	0	0	0	0	0	0	0	0	0	0	0.000437445	0	0		Petrobacter	5.24769e-05	0.000188791	-3.59759	0.520291		Polaribacter	8.22233e-05	1.47592e-05	5.57099	0.498763		Riemerella	7.07965e-05	0.000173533	-2.45116	0.530894
Mobiluncus	0	0	0	0	0	0	0	0	0	0	0	0	0	0	0	0		Lactobacillus	0.000171258	0.000413843	-2.41648	0.522649		Streptomyces	0.000737511	0.000529233	1.39355	0.505324		Mariprofundus	4.26048e-05	0.000110866	-2.60219	0.532241
Mogibacterium	0	0	0	0	0	0	0	0	0	0	0	0	0	0.000218723	0	0		Acidaminobacter	4.11117e-05	9.50299e-06	4.32618	0.525207		Microlunatus	0.00028479	5.46807e-05	5.20823	0.505618		Dysgonomonas	0.000257273	0.000462477	-1.79762	0.53458
Moraxella	5.24769e-05	0	0	0	0.000117994	0	0	0	0	0	0	0	0	0	0	0		Giesbergeria	4.11117e-05	9.50299e-06	4.32618	0.525207		Bradyrhizobium	4.11117e-05	0.000142531	-3.46693	0.513439		Pantoea	2.35988e-05	7.20046e-05	-3.0512	0.539932
Moryella	0	0	0	0	0	0	0	0	0.000211805	0	0	0	0	0.000218723	0	0		Rhodoplanes	4.11117e-05	9.50299e-06	4.32618	0.525207		Simiduia	6.99692e-05	1.47592e-05	4.74072	0.513676		Pseudomonas	0.00491279	0.00299314	1.64135	0.545778
Mycobacterium	0	0.000123335	0.00031068	0	0.000117994	0	0	4.7515e-05	7.06015e-05	0.000142416	0	0	0	0.000218723	0	0		Sediminibacillus	4.11117e-05	9.50299e-06	4.32618	0.525207		Kocuria	0.00559543	0.0034091	1.64132	0.514047		Exiguobacterium	5.67006e-05	0.000148465	-2.61841	0.554358
Mycoplana	0	0	0	0	0	0	0	0	0	0	0	0	0	0	0	0		Xenophilus	0.000149225	6.16108e-05	2.42206	0.525568		Gallionella	4.11117e-05	8.82519e-06	4.65844	0.516814		Xenophilus	6.16108e-05	3.24096e-05	1.90101	0.55589
Natronobacillus	0.000262385	0.00024667	7.76699e-05	0	0	0	0	4.7515e-05	7.06015e-05	0	0	0	0	0	0	0		Pseudonocardia	7.76699e-05	1.9006e-05	4.0866	0.532215		Sporomusa	4.11117e-05	8.82519e-06	4.65844	0.516814		Faecalibacterium	9.50299e-06	2.64756e-05	-2.78602	0.561713
Neisseria	0	0	0.000854369	0	0	0.00178571	0.00383436	0.000142545	0.000988421	9.49442e-05	0	0	0	0.0413386	0.000816327	0		Pseudidiomarina	0.00075325	0.000428257	1.75887	0.534196		Yaniella	4.11117e-05	8.82519e-06	4.65844	0.516814		Propionivibrio	4.71976e-05	9.93449e-05	-2.10487	0.562027
Nesterenkonia	0.0697943	0.0510607	0.00264078	0.00775194	0.0156932	0.0107143	0.00306748	0.00926542	0.00607173	0.00398766	0.0529954	0.00434311	0.0205245	0.000437445	0.0244898	0.00198413		Achromobacter	0.0001347	7.57066e-05	1.77924	0.536345		Propionibacterium	0.179226	0.0598146	2.99635	0.525091		Kingella	0.000153374	5.46807e-05	2.80491	0.570724
Nocardia	0	0.000123335	7.76699e-05	0	0.000117994	0	0	0	0	9.49442e-05	0	0	0	0	0	0.000248016		Legionella	0.000121749	0.000325754	-2.67562	0.542574		Haererehalobacter	0.000884791	0.000487062	1.81659	0.533428		Serratia	0.000128132	0.000302713	-2.36251	0.576246
Nocardioides	0	0	0	0	0	0	0	4.7515e-05	0.000211805	0	0	0	0	0.000218723	0	0		Brevibacillus	0.000280766	0.000151096	1.8582	0.544357		HTCC	1.74923e-05	5.46807e-05	-3.12598	0.534839		Haemophilus	0.00178135	0.00348729	-1.95766	0.578971
Novosphingobium	0.00288623	0.00234336	0.00038835	0.0155039	0.00117994	0	0.000766871	0.00038012	7.06015e-05	0.000142416	0	0.000542888	0	0.000218723	0.000816327	0		Sphingomonas	0.000548087	0.00103644	-1.891	0.55196		Marinobacter	0.000326419	0.000216145	1.51018	0.541641		Dorea	0.000357143	0.000132378	2.6979	0.580203
Oceanobacillus	0.000262385	0	0.00015534	0	0	0	0	0	0	4.74721e-05	0	0	0.00114025	0	0	0		Porphyromonas	0.000276392	9.43953e-05	2.92803	0.552642		Pseudidiomarina	0.00075325	0.000478519	1.57413	0.54228		Sulfuritalea	0.000306748	0.0001168	2.62627	0.582416
Ochrobactrum	0	0	0	0	0	0	0	0	0	4.74721e-05	0	0	0	0	0	0		Enterobacter	0.000230559	0.000416228	-1.80529	0.55659		Lentibacillus	0.000187177	0.000108941	1.71816	0.547199		Salinibacillus	2.35988e-05	8.82519e-06	2.67403	0.582435
Oerskovia	0.000104954	0	0	0	0.000117994	0	0	0	0	0	0	0	0	0	0	0		Kingella	5.24769e-05	0.000153374	-2.9227	0.561705		Exiguobacterium	5.8604e-05	0.000148465	-2.53337	0.556375		Sphingobacterium	2.35988e-05	8.82519e-06	2.67403	0.582435
Oleibacter	0	0	0	0	0	0	0	0	0	0	0.00115207	0	0	0	0	0		Arenimonas	0.000367338	0.000118629	3.09654	0.572045		Rothia	0.00289358	0.00467036	-1.61404	0.559115		Sporomusa	2.35988e-05	8.82519e-06	2.67403	0.582435
Oribacterium	0	0	0	0	0	0	0	0	0.000353008	4.74721e-05	0	0	0	0	0	0		Capnocytophaga	5.8604e-05	0.000153374	-2.61713	0.576836		Herbaspirillum	0.00293871	0.00093606	3.13944	0.572403		Leptotrichia	0.000660695	0.0015276	-2.31211	0.585456
Ornithinibacillus	0	0	0	0	0	0	0	9.50299e-05	0	0	0	0	0	0	0	0		Alcanivorax	0.000111081	0.000254994	-2.29557	0.57722		Sporosarcina	5.8604e-05	0.000142531	-2.43211	0.58397		Glaciecola	0.000103898	0.000197118	-1.89722	0.58687
Oscillospira	0	0	0	0	0	0	0	4.7515e-05	0.000141203	0	0	0	0	0	0	0		Marina	1.74923e-05	4.71976e-05	-2.69819	0.580816		Plesiocystis	1.74923e-05	5.93401e-06	2.9478	0.58431		Mycobacterium	3.31018e-05	5.39676e-05	-1.63035	0.591432
Paenibacillus	0.000944584	0.00024667	0.000466019	0	0.00106195	0.00178571	0	0.00057018	0.000494211	0.000617137	0.000576037	0.00162866	0	0.00153106	0	0		Rubrivivax	6.70016e-05	0.000122904	-1.83435	0.59394		Kushneria	0.000329386	0.000169872	1.93903	0.588278		Sphingobium	0.00080882	0.000523756	1.54427	0.596442
Paenisporosarcina	5.24769e-05	0.000123335	0	0	0.000235988	0	0	0	0	9.49442e-05	0	0.000542888	0.00114025	0	0	0		Propionibacterium	0.179226	0.080376	2.22984	0.597713		Xanthomonas	0.000235798	0.000102041	2.31082	0.589133		Petrobacter	0.000188791	7.66862e-05	2.46186	0.599847
Paludibacter	0.000104954	0	0	0	0.000117994	0	0	0	0	0	0	0	0	0.000437445	0	0		Cellvibrio	8.74615e-05	3.31018e-05	2.6422	0.602193		Giesbergeria	4.11117e-05	1.47592e-05	2.78549	0.590792		Hydrogenophaga	0.00321811	0.00225318	1.42825	0.600959
Pantoea	5.24769e-05	0	0	0	0.000117994	0	0	0	0	0	0.000576037	0	0	0	0	0		Salinicoccus	8.44939e-05	5.67006e-05	1.49018	0.602382		Dermacoccus	0.00115705	0.00216506	-1.87119	0.594514		Capnocytophaga	0.000153374	0.000295486	-1.92657	0.602542
Paracoccus	0	0	0	0	0	0	0	0	0	0	0	0	0	0	0	0		Novosphingobium	0.00187265	0.00356616	-1.90434	0.609251		Cupriavidus	9.97156e-05	0.000218841	-2.19465	0.594944		Paludibacter	2.35988e-05	5.46807e-05	-2.31709	0.613962
Pasteurella	0	0	0	0	0	0	0	0	0	0	0	0	0	0.000437445	0	0		Gracilibacillus	1.74923e-05	3.31018e-05	-1.89236	0.609861		Comamonas	0.00578056	0.00898001	-1.55348	0.595812		Gracilibacillus	3.31018e-05	7.20046e-05	-2.17525	0.620294
Pedobacter	0	0	0	0	0	0	0	0	0.000141203	0	0	0	0	0	0	0		Thalassomonas	1.74923e-05	3.31018e-05	-1.89236	0.609861		Methyloversatilis	8.22233e-05	0.000154026	-1.87326	0.597425		Thiomonas	7.57066e-05	0.000151357	-1.99925	0.626028
Pelotomaculum	0	0	7.76699e-05	0	0	0	0	0	0	0	0	0	0	0	0	0		WAL_1855D	6.70016e-05	0.000153374	-2.28911	0.610012		Hydrogenophaga	0.00145705	0.00225318	-1.5464	0.599638		Lactobacillus	0.000413843	0.000631815	-1.5267	0.630755
Peptoniphilus	5.24769e-05	0.00234336	0	0	0.00625369	0.0125	0.00153374	4.7515e-05	0.0160971	0.0201282	0.00979263	0.00217155	0	0.0124672	0	0.0119048		Polaribacter	8.22233e-05	3.31018e-05	2.48395	0.616108		Methylobacillus	0.000205558	7.66862e-05	2.68051	0.601853		Nocardia	2.35988e-05	4.287e-05	-1.81662	0.634517
Perlucidibaca	0.000209908	0.000123335	0	0	0.000117994	0	0	4.7515e-05	7.06015e-05	0	0	0	0	0	0	0		Ramlibacter	0.000266433	0.000156323	1.70437	0.617718		Propionivibrio	5.24769e-05	9.93449e-05	-1.89312	0.616577		Thauera	0.000476887	0.000868514	-1.82122	0.644776
Petrobacter	0.000157431	0	0	0	0.000943953	0	0	0	7.06015e-05	0	0	0.000542888	0	0	0	0		Dermacoccus	0.00115705	0.000698299	1.65696	0.630509		Coprococcus	0.000139938	0.000317707	-2.27033	0.621183		Lysinibacillus	1.9006e-05	8.82519e-06	2.15361	0.645012
Phenylobacterium	5.24769e-05	0	0	0	0	0	0	0	0.000141203	0	0	0	0	0	0	0		Prevotella	0.00108947	0.000583662	1.86661	0.637824		Nocardia	6.70016e-05	4.287e-05	1.5629	0.634344		Tepidimonas	0.000132407	0.000214536	-1.62027	0.650962
Photobacterium	0.000104954	0.000123335	0	0	0	0	0	0	0	0	0	0	0	0	0	0		Thiomonas	0.000164447	7.57066e-05	2.17216	0.649385		Zoogloea	0.00124608	0.000844341	1.47581	0.636172		Microbacterium	3.31018e-05	2.06932e-05	1.59965	0.658974
Phycicoccus	0	0	0	0	0	0	0	0	0	0	0	0	0	0	0	0		Brachybacterium	0.0064238	0.00431429	1.48896	0.651497		RS62	4.11117e-05	1.76504e-05	2.32922	0.638946		Streptosporangium	0.000357143	0.000185678	1.92345	0.66515
Piscibacillus	0	0	0	0	0	0	0	0	0	0	0	0	0	0	0	0		Methylobacillus	0.000205558	9.43953e-05	2.17763	0.658243		Sulfurospirillum	7.76699e-05	0.000154399	-1.98789	0.645555		Corynebacterium	0.219794	0.266012	-1.21027	0.668244
Planococcus	5.24769e-05	0	0	0	0	0	0	0	7.06015e-05	0	0	0	0	0	0	0		Methylophaga	6.99692e-05	3.31018e-05	2.11376	0.658332		Limnohabitans	0.0256212	0.0162687	1.57488	0.650656		Halomonas	0.0846414	0.106254	-1.25535	0.66971
Planomicrobium	0.000104954	0.000370005	7.76699e-05	0	0	0	0	0.00019006	7.06015e-05	0	0	0	0	0	0	0		Citrobacter	4.11117e-05	1.9006e-05	2.16309	0.66023		Brachymonas	6.70016e-05	0.0001168	-1.74324	0.65241		Janthinobacterium	0.000532155	0.000750762	-1.4108	0.671088
Pleomorphomonas	0	0	0	0	0	0	0	0	0	0.000142416	0	0	0	0	0	0		Janthinobacterium	0.000912759	0.000532155	1.71521	0.67697		Macrococcus	3.49846e-05	7.20046e-05	-2.05818	0.654803		Desulfosporosinus	1.9006e-05	3.32743e-05	-1.75073	0.67506
Plesiocystis	5.24769e-05	0	0	0	0	0	0	4.7515e-05	0	4.74721e-05	0	0	0	0	0	0		Polaromonas	0.000164447	8.52096e-05	1.92991	0.684334		Tsukamurella	4.11117e-05	7.66862e-05	-1.86532	0.662312		Jeotgalicoccus	1.9006e-05	3.32743e-05	-1.75073	0.67506
Plesiomonas	0	0	0	0	0	0	0	4.7515e-05	0	0	0	0	0	0	0	0		Staphylococcus	0.0969151	0.137784	-1.4217	0.701326		Dysgonomonas	0.000850394	0.000462477	1.83878	0.664904		Diaphorobacter	0.0091669	0.00713342	1.28506	0.682878
Polaribacter	0	0.00024667	0	0	0.000117994	0	0	4.7515e-05	7.06015e-05	4.74721e-05	0	0	0	0	0	0		Actinobacillus	7.76699e-05	4.26048e-05	1.82303	0.703443		Rubrivivax	6.70016e-05	0.000113909	-1.70009	0.672865		Haererehalobacter	0.000647835	0.000487062	1.33009	0.689542
Polaromonas	0	0.00049334	0	0	0.000235988	0	0	0.00019006	0	0	0	0	0.00114025	0	0	0		Dietzia	2.589e-05	4.71976e-05	-1.82301	0.706552		Methylosarcina	4.11117e-05	6.80137e-05	-1.65436	0.675778		Oscillospira	9.50299e-06	1.76504e-05	-1.85735	0.692858
Polynucleobacter	0.000104954	0.000616675	0	0	0	0	0	0	0	0	0	0	0	0	0	0		Zobellella	2.589e-05	4.71976e-05	-1.82301	0.706552		Candidatus Accumulibacter	1.74923e-05	8.82519e-06	1.98209	0.687357		Aerococcus	0.000113401	6.7861e-05	1.67108	0.699578
Pontibacillus	0.000367338	0.00024667	0	0	0	0	0	0	0	0	0	0	0	0	0	0		Desulfosporosinus	3.49846e-05	1.9006e-05	1.84072	0.713378		Faecalibacterium	5.24769e-05	2.64756e-05	1.98209	0.687357		Giesbergeria	9.50299e-06	1.47592e-05	-1.55311	0.709504
Porphyromonas	5.24769e-05	0	0.000776699	0	0.000471976	0	0	0	0.000635414	0	0	0	0	0.040245	0	0		HTCC	1.74923e-05	9.50299e-06	1.84072	0.713378		Lysinibacillus	1.74923e-05	8.82519e-06	1.98209	0.687357		Simiduia	9.50299e-06	1.47592e-05	-1.55311	0.709504
Prauseria	0	0	0	0	0	0	0	0	0	0.000189888	0	0	0	0	0	0		Plesiocystis	1.74923e-05	9.50299e-06	1.84072	0.713378		Planococcus	1.74923e-05	8.82519e-06	1.98209	0.687357		Polaromonas	8.52096e-05	0.000142531	-1.67271	0.714985
Prevotella	0.000472292	0	0.00279612	0	0	0	0.00230061	0.000617695	0.00487151	9.49442e-05	0.00172811	0	0.00114025	0.0312773	0	0.000496032		Thermincola	1.74923e-05	9.50299e-06	1.84072	0.713378		Psychrobacter	1.74923e-05	8.82519e-06	1.98209	0.687357		Brachymonas	7.07965e-05	0.0001168	-1.6498	0.715206
Promicromonospora	0.000157431	0.000123335	7.76699e-05	0	0	0	0	4.7515e-05	0	4.74721e-05	0	0	0	0	0	0		Haererehalobacter	0.000884791	0.000647835	1.36577	0.715384		Rhodocyclus	1.74923e-05	8.82519e-06	1.98209	0.687357		Flavobacterium	0.000401497	0.000558336	-1.39064	0.71567
Propionibacterium	0.00236146	0.0451406	0.490175	0.116279	0.0103835	0.258929	0.00996933	0.00631949	0.00868399	0.191265	0.0616359	0.00705755	0.0581528	0.132108	0.0114286	0.00818452		Rothia	0.00289358	0.00217151	1.33252	0.716663		Trueperella	1.74923e-05	8.82519e-06	1.98209	0.687357		Propionibacterium	0.080376	0.0598146	1.34375	0.72092
Propionicimonas	0.000157431	0	0.000932039	0	0	0	0	4.7515e-05	0	0.000854498	0	0	0	0	0	0		Tepidimonas	9.28916e-05	0.000132407	-1.4254	0.717813		Alcanivorax	0.000111081	7.20046e-05	1.54269	0.6904		Thermoanaerobacterium	0.000188791	0.000113391	1.66495	0.723551
Propionivibrio	0.000157431	0	0	0	0.000235988	0	0	0	0	0	0.000576037	0	0	0.000218723	0	0		Riemerella	4.11117e-05	7.07965e-05	-1.72205	0.729694		Salinicoccus	8.44939e-05	6.06147e-05	1.39395	0.690605		Rhodoferax	0.000269725	0.000379224	-1.40597	0.756418
Proteiniclasticum	0	0	0	0	0	0	0	0	0	0	0.000576037	0	0	0	0	0		RS62	4.11117e-05	2.35988e-05	1.74211	0.733915		Thauera	0.000550358	0.000868514	-1.57809	0.69183		Aquicella	9.50299e-06	5.93401e-06	1.60144	0.759216
Proteus	5.24769e-05	0.000123335	0	0	0	0	0	0	0	0	0	0	0	0	0	0		Sporomusa	4.11117e-05	2.35988e-05	1.74211	0.733915		Wautersiella	6.70016e-05	0.000110866	-1.65468	0.693091		Plesiocystis	9.50299e-06	5.93401e-06	1.60144	0.759216
Pseudidiomarina	0.0013644	0.00074001	0.00015534	0	0.000117994	0.00178571	0	0.000237575	7.06015e-05	0.000189888	0.000576037	0	0.00114025	0.000218723	0.00163265	0		Sutterella	4.11117e-05	2.35988e-05	1.74211	0.733915		Delftia	0.000168988	0.000125625	1.34517	0.698907		Promicromonospora	9.50299e-06	5.93401e-06	1.60144	0.759216
Pseudoalteromonas	5.24769e-05	0	0	0	0.000117994	0	0	0	0	9.49442e-05	0	0	0	0	0.000816327	0		Methylibium	0.000253482	0.000203521	1.24548	0.737386		Enterococcus	0.000504008	0.000311076	1.62021	0.711149		Delftia	0.000181883	0.000125625	1.44782	0.762335
Pseudochrobactrum	0	0	0	0	0	0	0	0	0	0	0	0	0	0	0	0		Streptococcus	0.00889214	0.00540335	1.64567	0.738406		Stenotrophomonas	0.000227592	0.000169159	1.34543	0.718394		Leptothrix	9.47126e-05	0.000142531	-1.50488	0.763008
Pseudoclavibacter	0	0	0	0	0	0	0	0	0	0	0	0	0	0	0	0		Streptosporangium	0.000222341	0.000357143	-1.60628	0.744711		Rhodoferax	0.000263273	0.000379224	-1.44042	0.730301		Chryseobacterium	0.00187652	0.00149295	1.25692	0.763038
Pseudomonas	0.00404072	0.00296004	0.000932039	0.0155039	0.00424779	0	0.00153374	0.00327853	0.00120023	0.000379777	0.00460829	0.00271444	0.004561	0.000437445	0.00979592	0.000248016		Shewanella	0.000308926	0.000246126	1.25516	0.751639		Staphylococcus	0.0969151	0.13488	-1.39174	0.740479		Lentibacillus	8.02995e-05	0.000108941	-1.35668	0.781565
Pseudonocardia	0	0	0.00023301	0	0	0	0	9.50299e-05	0.000211805	0	0	0	0	0.000656168	0	0		Paenibacillus	0.000552425	0.000683568	-1.2374	0.752661		Variovorax	4.33823e-05	3.1002e-05	1.39934	0.756011		Selenomonas	0.000357143	0.000245969	1.45198	0.79151
Pseudoxanthomonas	0	0	0	0	0	0	0	0	0	0	0	0	0	0	0	0		Zoogloea	0.00124608	0.000984842	1.26526	0.769709		Microbispora	0.000204669	0.000163834	1.24925	0.767977		Finegoldia	0.00251642	0.003173	-1.26092	0.791986
Psychrobacter	5.24769e-05	0	0	0	0.000589971	0	0	4.7515e-05	7.06015e-05	0	0	0	0	0	0	0		HTCC2207	3.49846e-05	2.35988e-05	1.48247	0.801194		Paludibacter	3.49846e-05	5.46807e-05	-1.56299	0.768653		Marinilactibacillus	0.000613497	0.000457938	1.33969	0.821285
Psychromonas	0	0.000123335	0	0	0.000117994	0	0	4.7515e-05	0	4.74721e-05	0	0	0	0	0	0		Lactococcus	3.49846e-05	2.35988e-05	1.48247	0.801194		Thalassomonas	1.74923e-05	2.73403e-05	-1.56299	0.768653		Rhodococcus	0.000396551	0.000320402	1.23767	0.822899
Rahnella	0	0	0	0	0	0	0	0.000142545	0	0	0	0	0	0	0	0		Oerskovia	3.49846e-05	2.35988e-05	1.48247	0.801194		Saccharothrix	5.17799e-05	3.32743e-05	1.55615	0.771229		Stenotrophomonas	0.000214985	0.000169159	1.27091	0.823207
Ralstonia	0.000209908	0	7.76699e-05	0	0.000353982	0	0	4.7515e-05	0.000141203	0	0.000576037	0	0	0	0.000816327	0		Paludibacter	3.49846e-05	2.35988e-05	1.48247	0.801194		Aerococcus	0.000104954	6.7861e-05	1.5466	0.782022		Zoogloea	0.000984842	0.000844341	1.1664	0.826715
Ramlibacter	0.000104954	0.000616675	7.76699e-05	0	0.000353982	0	0	0.000427635	0.000282406	0	0	0.000542888	0.0022805	0.000437445	0.00244898	0		Salinispora	3.49846e-05	2.35988e-05	1.48247	0.801194		Petrobacter	5.24769e-05	7.66862e-05	-1.46133	0.783718		Tolumonas	0.000151413	0.000184062	-1.21563	0.837678
Rathayibacter	5.24769e-05	0	0	0	0	0	0	0	0	0.000142416	0	0	0	0	0	0		Kushneria	0.000329386	0.000423346	-1.28526	0.827536		Desulfotomaculum	0.000361403	0.000299159	1.20807	0.790783		RS62	2.35988e-05	1.76504e-05	1.33701	0.84492
Rhodobacter	0	0	0	0	0	0	0	0	0	0	0	0	0	0	0	0		Trichococcus	0.00145004	0.00165592	-1.14198	0.83926		Ruminococcus	0.000285307	0.000350189	-1.22741	0.793412		Deinococcus	2.35988e-05	1.7802e-05	1.32562	0.849243
Rhodococcus	0.000104954	0.000370005	0	0	0.000353982	0	0.00153374	9.50299e-05	0.000564812	0.00066461	0	0.00108578	0	0	0	0.000248016		Jeotgalicoccus	2.589e-05	1.9006e-05	1.3622	0.840438		Pseudonocardia	7.76699e-05	0.000108497	-1.39689	0.79385		Rubrobacter	2.35988e-05	3.1002e-05	-1.31371	0.852762
Rhodocyclus	5.24769e-05	0	0	0	0.000825959	0	0	4.7515e-05	7.06015e-05	0	0	0	0	0	0	0		Moraxella	1.74923e-05	2.35988e-05	-1.3491	0.842211		Dyadobacter	1.74923e-05	1.1868e-05	1.4739	0.80327		Sutterella	2.35988e-05	3.1002e-05	-1.31371	0.852762
Rhodoferax	0.000419815	0.000370005	0	0	0.000825959	0	0	0.000522665	7.06015e-05	4.74721e-05	0	0	0	0.000218723	0.00244898	0.000248016		Pantoea	1.74923e-05	2.35988e-05	-1.3491	0.842211		Cloacibacterium	0.0636236	0.0746336	-1.17305	0.81066		Paenibacillus	0.000683568	0.000605889	1.12821	0.855096
Rhodoplanes	0	0.000123335	0	0	0	0	0	4.7515e-05	0	0	0	0	0	0	0	0		Pseudoalteromonas	1.74923e-05	2.35988e-05	-1.3491	0.842211		Chryseobacterium	0.00119972	0.00149295	-1.24441	0.811984		Limnobacter	4.26048e-05	3.61655e-05	1.17805	0.868971
Riemerella	0	0.000123335	0	0	0.000353982	0	0	0	0	0	0	0	0.00114025	0	0	0.000248016		Leptothrix	0.000123335	9.47126e-05	1.3022	0.847496		Hylemonella	0.0010178	0.000829814	1.22654	0.812166		Thalassomonas	3.31018e-05	2.73403e-05	1.21073	0.875143
Roseburia	0.000209908	0.000123335	0.00015534	0	0	0	0	0	0.000353008	0	0	0	0	0	0	0		Paenisporosarcina	5.8604e-05	4.71976e-05	1.24167	0.853597		Pseudomonas	0.00264427	0.00299314	-1.13194	0.819218		Methylobacillus	9.43953e-05	7.66862e-05	1.23093	0.882336
Roseomonas	0	0	0	0	0	0	0	0	0	0	0	0	0	0	0	0		Denitrobacter	0.000153766	0.000175329	-1.14023	0.861833		Demequina	0.000187177	0.000157748	1.18656	0.820969		Thiobacillus	6.62036e-05	7.79386e-05	-1.17726	0.892834
Rothia	0.00314861	0.00382338	0.00170874	0	0.00117994	0	0.00920245	0.00047515	0.00338887	0.00066461	0.00403226	0.00108578	0.0022805	0.0242782	0.00163265	0		Ralstonia	9.58592e-05	8.02995e-05	1.19377	0.871955		Shewanella	0.000308926	0.0002637	1.1715	0.822848		Azospira	0.0016385	0.00181057	-1.10502	0.899832
RS62	0	0.000123335	0	0	0.000117994	0	0	0	0.000141203	0	0	0	0	0	0	0		Gallionella	4.11117e-05	3.31018e-05	1.24198	0.875049		Diaphorobacter	0.00620809	0.00713342	-1.14905	0.826381		Facklamia	0.000958895	0.00105141	-1.09649	0.902403
Rubrivivax	0	0.000123335	7.76699e-05	0	0.000471976	0	0	0.000142545	0	9.49442e-05	0	0	0	0	0.000816327	0		Psychromonas	4.11117e-05	3.31018e-05	1.24198	0.875049		Azoarcus	0.000263273	0.000299384	-1.13716	0.842272		Pseudidiomarina	0.000428257	0.000478519	-1.11737	0.904291
Rubrobacter	0	0	0	0	0.000117994	0	0	0	0	0	0	0	0	0	0	0.000248016		Hylemonella	0.0010178	0.000900937	1.12971	0.88337		Limnobacter	4.33823e-05	3.61655e-05	1.19955	0.845501		Anaerococcus	0.022178	0.0238055	-1.07338	0.907198
Ruminococcus	0.000577246	0.000123335	0.00015534	0	0	0	0	4.7515e-05	0.00127083	0.000142416	0	0	0.00114025	0	0	0.000248016		KD1-23	0.00194983	0.00216079	-1.1082	0.883579		Atopobium	9.28916e-05	7.66862e-05	1.21132	0.848367		Hylemonella	0.000900937	0.000829814	1.08571	0.911777
Rummeliibacillus	0	0	0	0	0	0	0	4.7515e-05	0	0	0	0	0	0	0	0		Thauera	0.000550358	0.000476887	1.15406	0.899851		Jeotgalicoccus	2.589e-05	3.32743e-05	-1.28522	0.849883		Alloiococcus	0.0497404	0.0564298	-1.13449	0.92618
Saccharothrix	0	0	0.00015534	0	0	0	0	0	0	4.74721e-05	0	0	0	0.000218723	0	0		Delftia	0.000168988	0.000181883	-1.07631	0.936998		Acinetobacter	0.0170998	0.0192664	-1.1267	0.852885		Shewanella	0.000246126	0.0002637	-1.0714	0.938594
Salinibacillus	5.24769e-05	0.000123335	0	0	0.000117994	0	0	0	7.06015e-05	0	0	0	0	0	0	0		Stenotrophomonas	0.000227592	0.000214985	1.05864	0.939752		Sutterella	4.11117e-05	3.1002e-05	1.3261	0.852889		Rubrivivax	0.000122904	0.000113909	1.07897	0.948612
Salinibacterium	0	0	0	0	0	0	0	0	0	4.74721e-05	0	0	0	0.000218723	0	0		Propionivibrio	5.24769e-05	4.71976e-05	1.11185	0.943314		Cardiobacterium	4.33823e-05	5.46807e-05	-1.26044	0.853187		Erwinia	0.000418754	0.000446722	-1.06679	0.952233
Salinicoccus	5.24769e-05	0.000123335	7.76699e-05	0	0.000235988	0	0	4.7515e-05	0	4.74721e-05	0	0	0	0.000437445	0	0		Aerococcus	0.000104954	0.000113401	-1.08049	0.954067		Janthinobacterium	0.000912759	0.000750762	1.21578	0.859232		Salinicoccus	5.67006e-05	6.06147e-05	-1.06903	0.956974
Salinispora	0.000104954	0	0	0	0.000117994	0	0	0	0	0	0	0	0	0	0	0		Lysinibacillus	1.74923e-05	1.9006e-05	-1.08653	0.955303		Streptosporangium	0.000222341	0.000185678	1.19745	0.859926		BD2-13	9.50299e-06	8.82519e-06	1.0768	0.959375
Salmonella	5.24769e-05	0	7.76699e-05	0.00775194	0.000235988	0	0.000766871	0	7.06015e-05	0	0	0	0.00114025	0.000218723	0.000816327	0		Gordonia	8.44939e-05	8.02995e-05	1.05224	0.956001		Paenibacillus	0.000552425	0.000605889	-1.09678	0.868073		Citricoccus	9.50299e-06	8.82519e-06	1.0768	0.959375
Sarcina	0	0	0	0	0	0	0	0	0	4.74721e-05	0	0	0	0.000218723	0	0		Brachymonas	6.70016e-05	7.07965e-05	-1.05664	0.963553		Legionella	0.000121749	0.000102041	1.19314	0.873085		Natronobacillus	9.50299e-06	8.82519e-06	1.0768	0.959375
Schlegelella	0	0.00024667	0	0	0	0	0	4.7515e-05	7.06015e-05	0	0	0	0	0	0	0		Exiguobacterium	5.8604e-05	5.67006e-05	1.03357	0.97492		Clostridium	0.000113351	0.000138312	-1.2202	0.87399		Schlegelella	9.50299e-06	8.82519e-06	1.0768	0.959375
Sediminibacillus	0	0.000123335	0	0	0	0	0	4.7515e-05	0	0	0	0	0	0	0	0		Rhodoferax	0.000263273	0.000269725	-1.0245	0.97726		Bifidobacterium	0.000797868	0.0007107	1.12265	0.903291		Yersinia	9.50299e-06	8.82519e-06	1.0768	0.959375
Segniliparus	0.000157431	0.000123335	0	0	0.000235988	0	0	0	0	0	0	0	0	0	0	0		Granulicatella	0.000915244	0.000941883	-1.02911	0.982183		Leptothrix	0.000123335	0.000142531	-1.15564	0.921648		Enhydrobacter	0.00170843	0.00161988	1.05467	0.960654
Selenomonas	0.000104954	0	7.76699e-05	0	0	0.00178571	0	0	0.000141203	4.74721e-05	0	0	0	0.00153106	0	0.000248016		Limnobacter	4.33823e-05	4.26048e-05	1.01825	0.982974		Polaromonas	0.000164447	0.000142531	1.15376	0.923496		Euzebya	1.9006e-05	1.7802e-05	1.06763	0.964054
Serinicoccus	0	0	0	0	0	0	0	0	0	0	0	0	0	0	0	0		Desulfovibrio	8.44939e-05	8.52096e-05	-1.00847	0.990395		Butyrivibrio	4.11117e-05	3.61655e-05	1.13676	0.9252		Staphylococcus	0.137784	0.13488	1.02153	0.968645
Serratia	5.24769e-05	0	0	0	0.000117994	0	0	0.000522665	0.000141203	0	0	0	0.0022805	0	0	0		Burkholderia	7.60963e-05	7.57066e-05	1.00515	0.995191		C39	4.11117e-05	3.6936e-05	1.11305	0.938677		Cellulomonas	0.000132407	0.000137493	-1.03841	0.970853
Shewanella	0.000524769	0.00024667	0.00015534	0	0.000707965	0	0	0.000522665	0.000141203	0	0.00115207	0	0	0	0.000816327	0		Actinobaculum	0	0	#DIV/0!	#DIV/0!		Dechloromonas	0.0172621	0.0179787	-1.04151	0.947548		Bacteroides	6.62036e-05	6.7862e-05	-1.02505	0.980425
Simiduia	0.000209908	0	0	0	0	0	0	4.7515e-05	7.06015e-05	4.74721e-05	0	0	0	0	0	0		Actinomycetospora	0	0	#DIV/0!	#DIV/0!		Acidovorax	0.00183282	0.00192441	-1.04997	0.949272		Blautia	0.00107143	0.00110315	-1.02961	0.983936
Simplicispira	0	0	0	0	0	0	0	0	0	0	0	0	0	0	0	0		Anaerovorax	0	0	#DIV/0!	#DIV/0!		Thiomonas	0.000164447	0.000151357	1.08649	0.954126		Alicycliphilus	0.00774693	0.00782631	-1.01025	0.986509
Sinomonas	0.000314861	0.000370005	0	0	0.000117994	0	0	4.7515e-05	0	4.74721e-05	0	0	0	0	0	0		Ardenscatena	0	0	#DIV/0!	#DIV/0!		Oceanobacillus	0.000139241	0.000148465	-1.06624	0.955556		Bacillus	0.0506388	0.0504371	1.004	0.992701
Skermanella	0	0	0	0	0	0	0	0	0	0	0	0	0	0	0	0		Arsenicicoccus	0	0	#DIV/0!	#DIV/0!		Sphingomonas	0.000548087	0.000514358	1.06558	0.955755		Actinobaculum	0	0	#DIV/0!	#DIV/0!
Sphingobacterium	0	0	0	0	0.000117994	0	0	0	7.06015e-05	0	0	0	0	0	0	0		Asticcacaulis	0	0	#DIV/0!	#DIV/0!		Agromyces	7.76699e-05	7.25401e-05	1.07072	0.95815		Actinomycetospora	0	0	#DIV/0!	#DIV/0!
Sphingobium	0.00278128	0.00098668	0.000699029	0	0.00117994	0	0.00153374	0.00133042	0.000706015	0	0	0	0	0.000218723	0.00326531	0		Azospirillum	0	0	#DIV/0!	#DIV/0!		Desulfotomaculum_Desulfovirgula	2.589e-05	2.73403e-05	-1.05602	0.970413		Agrobacterium	0	0	#DIV/0!	#DIV/0!
Sphingomonas	0.000209908	0.00135668	7.76699e-05	0	0.000707965	0.00357143	0	0.000902784	7.06015e-05	4.74721e-05	0.000576037	0	0.00342075	0	0	0		Azovibrio	0	0	#DIV/0!	#DIV/0!		Desulfosporosinus	3.49846e-05	3.32743e-05	1.0514	0.97079		Ammoniphilus	0	0	#DIV/0!	#DIV/0!
Sphingopyxis	0	0.000123335	0	0	0.000117994	0	0	0.00038012	0	4.74721e-05	0	0	0	0	0	0		Bdellovibrio	0	0	#DIV/0!	#DIV/0!		Erysipelothrix	3.49846e-05	3.32743e-05	1.0514	0.97079		Anaerobacillus	0	0	#DIV/0!	#DIV/0!
Sporolactobacillus	0	0	0	0	0	0	0	0	0	0	0	0	0	0	0	0		Bergeriella	0	0	#DIV/0!	#DIV/0!		Kingella	5.24769e-05	5.46807e-05	-1.04199	0.977674		Anaerovorax	0	0	#DIV/0!	#DIV/0!
Sporomusa	0	0.000123335	0	0	0.000117994	0	0	0	7.06015e-05	0	0	0	0	0	0	0		Collinsella	0	0	#DIV/0!	#DIV/0!		Williamsia	2.589e-05	2.64756e-05	-1.02262	0.987866		Asticcacaulis	0	0	#DIV/0!	#DIV/0!
Sporosarcina	5.24769e-05	0.000123335	0	0	0.000117994	0	0	0	0	0	0	0	0.00114025	0	0	0		Dehalobacterium	0	0	#DIV/0!	#DIV/0!		LCP-6	8.44939e-05	8.55114e-05	-1.01204	0.988871		Catonella	0	0	#DIV/0!	#DIV/0!
Staphylococcus	0.00823887	0.00949679	0.27301	0.263566	0.0670206	0.0535714	0.126534	0.178229	0.081686	0.252647	0.0408986	0.513029	0.0342075	0.13014	0.00163265	0.0248016		Dermabacter	0	0	#DIV/0!	#DIV/0!		Rathayibacter	1.74923e-05	1.7802e-05	-1.01771	0.990479		Collimonas	0	0	#DIV/0!	#DIV/0!
Stenotrophomonas	0.000157431	0.000370005	0.00015534	0	0.000117994	0	0.000766871	0.00019006	7.06015e-05	0.000142416	0	0	0.00114025	0	0	0		Devosia	0	0	#DIV/0!	#DIV/0!		Phenylobacterium	1.74923e-05	1.76504e-05	-1.00904	0.995122		Curvibacter	0	0	#DIV/0!	#DIV/0!
Streptococcus	0.000734677	0	0.0259417	0	0.000825959	0.00357143	0.0222393	0.00038012	0.0204744	0.00066461	0.00115207	0.00162866	0.00342075	0.16273	0	0.0114087		Ethanoligenens	0	0	#DIV/0!	#DIV/0!		Actinobaculum	0	0	#DIV/0!	#DIV/0!		Dehalobacterium	0	0	#DIV/0!	#DIV/0!
Streptomyces	0.000787154	0.00049334	0.000932039	0	0.000589971	0	0	0.00066521	0.00105902	0.000427249	0.000576037	0.00217155	0	0	0	0		Gardnerella	0	0	#DIV/0!	#DIV/0!		Actinomycetospora	0	0	#DIV/0!	#DIV/0!		Ethanoligenens	0	0	#DIV/0!	#DIV/0!
Streptosporangium	0	0.000123335	0.000543689	0	0	0.00178571	0	0	7.06015e-05	0.000379777	0	0	0	0.000218723	0.000816327	0		Georgenia	0	0	#DIV/0!	#DIV/0!		Anaerovorax	0	0	#DIV/0!	#DIV/0!		Fusibacter	0	0	#DIV/0!	#DIV/0!
Sulfuritalea	0	0	0	0	0	0	0.00153374	0	7.06015e-05	4.74721e-05	0	0	0	0	0.000816327	0		Hymenobacter	0	0	#DIV/0!	#DIV/0!		Asticcacaulis	0	0	#DIV/0!	#DIV/0!		Gardnerella	0	0	#DIV/0!	#DIV/0!
Sulfurospirillum	0	0	0.00023301	0	0	0	0	4.7515e-05	0	9.49442e-05	0	0	0.00114025	0	0	0		Janibacter	0	0	#DIV/0!	#DIV/0!		BD2-6	0	0	#DIV/0!	#DIV/0!		Halochromatium	0	0	#DIV/0!	#DIV/0!
Sutterella	0	0.000123335	0	0	0.000117994	0	0	0	0	0	0	0	0	0	0	0.000248016		K82	0	0	#DIV/0!	#DIV/0!		Bosea	0	0	#DIV/0!	#DIV/0!		Hymenobacter	0	0	#DIV/0!	#DIV/0!
Syntrophomonas	0.000157431	0.000123335	0	0	0	0	0	0	0	4.74721e-05	0	0	0	0	0	0		Kurthia	0	0	#DIV/0!	#DIV/0!		Brevundimonas	0	0	#DIV/0!	#DIV/0!		K82	0	0	#DIV/0!	#DIV/0!
Tannerella	0	0	0	0	0	0	0	0	0	0	0	0	0	0.000218723	0	0		Lampropedia	0	0	#DIV/0!	#DIV/0!		Candidatus Xiphinematobacter	0	0	#DIV/0!	#DIV/0!		Kineosporia	0	0	#DIV/0!	#DIV/0!
Tepidimicrobium	5.24769e-05	0	0.00015534	0	0	0	0	0	0	0	0	0	0	0	0	0		Lautropia	0	0	#DIV/0!	#DIV/0!		Dehalobacterium	0	0	#DIV/0!	#DIV/0!		Kurthia	0	0	#DIV/0!	#DIV/0!
Tepidimonas	0	0.000123335	0.00015534	0	0.000471976	0	0	0.00019006	0	0	0.000576037	0	0.00114025	0	0	0		Leucobacter	0	0	#DIV/0!	#DIV/0!		Ethanoligenens	0	0	#DIV/0!	#DIV/0!		Lampropedia	0	0	#DIV/0!	#DIV/0!
Terracoccus	0	0	0	0	0	0	0	4.7515e-05	0	0	0.000576037	0	0	0	0	0		Magnetospirillum	0	0	#DIV/0!	#DIV/0!		Gardnerella	0	0	#DIV/0!	#DIV/0!		Luteimonas	0	0	#DIV/0!	#DIV/0!
Thalassobacillus	5.24769e-05	0	0	0	0	0	0	0	0	0	0	0	0	0	0	0		Massilia	0	0	#DIV/0!	#DIV/0!		Halobacillus	0	0	#DIV/0!	#DIV/0!		Lysobacter	0	0	#DIV/0!	#DIV/0!
Thalassomonas	5.24769e-05	0	0	0	0.000117994	0	0	4.7515e-05	0	0	0	0	0	0.000218723	0	0		Methylobacterium	0	0	#DIV/0!	#DIV/0!		Herminiimonas	0	0	#DIV/0!	#DIV/0!		Magnetospirillum	0	0	#DIV/0!	#DIV/0!
Thauera	0.000262385	0.00123335	0.00015534	0	0.00224189	0	0	0.000142545	0.000211805	0	0	0	0.00570125	0.000218723	0.000816327	0		Mobiluncus	0	0	#DIV/0!	#DIV/0!		Hymenobacter	0	0	#DIV/0!	#DIV/0!		Marinomonas	0	0	#DIV/0!	#DIV/0!
Thermincola	5.24769e-05	0	0	0	0	0	0	4.7515e-05	0	0	0	0	0	0	0	0		Mogibacterium	0	0	#DIV/0!	#DIV/0!		K82	0	0	#DIV/0!	#DIV/0!		Methylobacterium	0	0	#DIV/0!	#DIV/0!
Thermoanaerobacterium	0.00104954	0.000863345	0	0	0.000943953	0	0	0	0.000141203	0.000189888	0.000576037	0	0	0	0	0		Moryella	0	0	#DIV/0!	#DIV/0!		Knoellia	0	0	#DIV/0!	#DIV/0!		Methylocaldum	0	0	#DIV/0!	#DIV/0!
Thermomonas	0	0	0	0	0	0	0	0	0	0	0	0	0	0	0	0		Mycoplana	0	0	#DIV/0!	#DIV/0!		Kurthia	0	0	#DIV/0!	#DIV/0!		Mobiluncus	0	0	#DIV/0!	#DIV/0!
Thiobacillus	0	0	0	0	0.000235988	0	0	9.50299e-05	0	4.74721e-05	0.000576037	0	0	0	0	0		Ochrobactrum	0	0	#DIV/0!	#DIV/0!		Lampropedia	0	0	#DIV/0!	#DIV/0!		Mycoplana	0	0	#DIV/0!	#DIV/0!
Thiomonas	0	0.00049334	0	0	0.000235988	0	0	0.000142545	7.06015e-05	0	0	0	0.00114025	0	0	0		Oleibacter	0	0	#DIV/0!	#DIV/0!		Leuconostoc	0	0	#DIV/0!	#DIV/0!		Paracoccus	0	0	#DIV/0!	#DIV/0!
Tissierella_Soehngenia	0	0	0	0	0	0	0	0	0	0	0	0	0	0	0	0		Oribacterium	0	0	#DIV/0!	#DIV/0!		Lupinus	0	0	#DIV/0!	#DIV/0!		Pelotomaculum	0	0	#DIV/0!	#DIV/0!
Tolumonas	0.000104954	0	0	0	0.000471976	0	0	0.00028509	0	0	0	0	0	0.000656168	0.000816327	0		Paracoccus	0	0	#DIV/0!	#DIV/0!		Magnetospirillum	0	0	#DIV/0!	#DIV/0!		Photobacterium	0	0	#DIV/0!	#DIV/0!
Trabulsiella	0	0	0	0	0	0	0	0	0	0	0	0	0	0	0	0		Pasteurella	0	0	#DIV/0!	#DIV/0!		Meiothermus	0	0	#DIV/0!	#DIV/0!		Phycicoccus	0	0	#DIV/0!	#DIV/0!
Trichococcus	0.000997061	0.00234336	0.00100971	0	0.00389381	0.00357143	0.000766871	4.7515e-05	0.000706015	4.74721e-05	0	0	0	0.000656168	0.00163265	0		Pedobacter	0	0	#DIV/0!	#DIV/0!		Methylobacterium	0	0	#DIV/0!	#DIV/0!		Piscibacillus	0	0	#DIV/0!	#DIV/0!
Trueperella	5.24769e-05	0	0	0	0.000589971	0	0	0	7.06015e-05	0	0	0	0	0	0	0		Phycicoccus	0	0	#DIV/0!	#DIV/0!		Mobiluncus	0	0	#DIV/0!	#DIV/0!		Polynucleobacter	0	0	#DIV/0!	#DIV/0!
Tsukamurella	0	0.000123335	0	0	0	0	0	0	7.06015e-05	0	0	0.000542888	0	0	0	0		Piscibacillus	0	0	#DIV/0!	#DIV/0!		Mycoplana	0	0	#DIV/0!	#DIV/0!		Pontibacillus	0	0	#DIV/0!	#DIV/0!
Tuberibacillus	5.24769e-05	0	0	0	0	0	0	0	0	0	0	0	0	0	0	0		Pleomorphomonas	0	0	#DIV/0!	#DIV/0!		Ornithinibacillus	0	0	#DIV/0!	#DIV/0!		Proteus	0	0	#DIV/0!	#DIV/0!
Uliginosibacterium	5.24769e-05	0	0	0	0	0	0	0	0	0	0	0	0	0	0	0		Prauseria	0	0	#DIV/0!	#DIV/0!		Paracoccus	0	0	#DIV/0!	#DIV/0!		Pseudochrobactrum	0	0	#DIV/0!	#DIV/0!
Ureibacillus	0	0.000123335	7.76699e-05	0	0	0	0	0	0	0	0	0	0	0	0	0		Proteiniclasticum	0	0	#DIV/0!	#DIV/0!		Phycicoccus	0	0	#DIV/0!	#DIV/0!		Pseudoclavibacter	0	0	#DIV/0!	#DIV/0!
Variovorax	5.24769e-05	0	7.76699e-05	0	0	0	0	0	0	0	0	0	0	0	0	0.000248016		Pseudochrobactrum	0	0	#DIV/0!	#DIV/0!		Piscibacillus	0	0	#DIV/0!	#DIV/0!		Pseudoxanthomonas	0	0	#DIV/0!	#DIV/0!
Veillonella	0.000157431	0	0	0.00775194	0	0	0.00230061	0	0.000706015	9.49442e-05	0.000576037	0	0	0.00415573	0	0		Pseudoclavibacter	0	0	#DIV/0!	#DIV/0!		Plesiomonas	0	0	#DIV/0!	#DIV/0!		Rhodobacter	0	0	#DIV/0!	#DIV/0!
Verminephrobacter	0	0.00024667	0	0	0	0	0	0	0	0	0	0	0	0	0	0		Pseudoxanthomonas	0	0	#DIV/0!	#DIV/0!		Pseudochrobactrum	0	0	#DIV/0!	#DIV/0!		Roseomonas	0	0	#DIV/0!	#DIV/0!
Vibrio	0.000157431	0.000123335	7.76699e-05	0	0.000117994	0	0	9.50299e-05	0	9.49442e-05	0.000576037	0	0.00114025	0.000218723	0	0		Rhodobacter	0	0	#DIV/0!	#DIV/0!		Pseudoclavibacter	0	0	#DIV/0!	#DIV/0!		Serinicoccus	0	0	#DIV/0!	#DIV/0!
Virgibacillus	0.00435558	0.00468673	7.76699e-05	0	0.00188791	0.00178571	0	0.000997814	0.000423609	0.00066461	0.00691244	0	0.0022805	0	0.00244898	0.000248016		Roseomonas	0	0	#DIV/0!	#DIV/0!		Pseudoxanthomonas	0	0	#DIV/0!	#DIV/0!		Simplicispira	0	0	#DIV/0!	#DIV/0!
Vogesella	0	0	0	0	0	0	0	0	0	0	0	0	0	0	0	0		Salinibacterium	0	0	#DIV/0!	#DIV/0!		Rahnella	0	0	#DIV/0!	#DIV/0!		Skermanella	0	0	#DIV/0!	#DIV/0!
WAL_1855D	0	0.000123335	7.76699e-05	0	0	0	0.000766871	0	0	0	0	0	0	0	0	0		Sarcina	0	0	#DIV/0!	#DIV/0!		Rhodobacter	0	0	#DIV/0!	#DIV/0!		Sporolactobacillus	0	0	#DIV/0!	#DIV/0!
Wautersiella	0	0.000123335	7.76699e-05	0	0	0	0	0.000142545	7.06015e-05	0	0	0	0	0	0.000816327	0		Serinicoccus	0	0	#DIV/0!	#DIV/0!		Roseomonas	0	0	#DIV/0!	#DIV/0!		Tepidimicrobium	0	0	#DIV/0!	#DIV/0!
Williamsia	0	0	7.76699e-05	0	0	0.00178571	0	0	0.000211805	0	0	0	0	0	0	0		Simplicispira	0	0	#DIV/0!	#DIV/0!		Rummeliibacillus	0	0	#DIV/0!	#DIV/0!		Thalassobacillus	0	0	#DIV/0!	#DIV/0!
Xanthomonas	0.000629723	0	7.76699e-05	0	0	0	0	4.7515e-05	0	0	0	0	0	0	0.000816327	0		Skermanella	0	0	#DIV/0!	#DIV/0!		Serinicoccus	0	0	#DIV/0!	#DIV/0!		Thermomonas	0	0	#DIV/0!	#DIV/0!
Xenophilus	0	0.000370005	7.76699e-05	0	0.000117994	0	0	0.00019006	0.000211805	4.74721e-05	0	0	0	0	0	0		Sporolactobacillus	0	0	#DIV/0!	#DIV/0!		Simplicispira	0	0	#DIV/0!	#DIV/0!		Tissierella_Soehngenia	0	0	#DIV/0!	#DIV/0!
Xenorhabdus	0	0	0	0	0	0	0	0	0	0	0	0	0	0	0	0		Tannerella	0	0	#DIV/0!	#DIV/0!		Skermanella	0	0	#DIV/0!	#DIV/0!		Trabulsiella	0	0	#DIV/0!	#DIV/0!
Xylanimicrobium	0.000262385	0.000123335	0	0	0	0	0	4.7515e-05	0	0	0	0	0	0	0	0		Thermomonas	0	0	#DIV/0!	#DIV/0!		Sporolactobacillus	0	0	#DIV/0!	#DIV/0!		Tuberibacillus	0	0	#DIV/0!	#DIV/0!
Yaniella	0	0.000123335	0	0	0	0	0	0	7.06015e-05	0	0	0	0	0	0	0		Tissierella_Soehngenia	0	0	#DIV/0!	#DIV/0!		Thermomonas	0	0	#DIV/0!	#DIV/0!		Uliginosibacterium	0	0	#DIV/0!	#DIV/0!
Yersinia	0	0	0	0	0	0	0	4.7515e-05	7.06015e-05	0	0	0	0	0	0	0		Trabulsiella	0	0	#DIV/0!	#DIV/0!		Tissierella_Soehngenia	0	0	#DIV/0!	#DIV/0!		Ureibacillus	0	0	#DIV/0!	#DIV/0!
Z-35	0	0	0	0	0	0	0	0	7.06015e-05	0	0	0	0	0	0	0		Vogesella	0	0	#DIV/0!	#DIV/0!		Trabulsiella	0	0	#DIV/0!	#DIV/0!		Verminephrobacter	0	0	#DIV/0!	#DIV/0!
Zobellella	0	0	7.76699e-05	0	0.000235988	0	0	0	0	0	0	0	0	0	0	0		Xenorhabdus	0	0	#DIV/0!	#DIV/0!		Vogesella	0	0	#DIV/0!	#DIV/0!		Vogesella	0	0	#DIV/0!	#DIV/0!
Zoogloea	0.0006822	0.00259003	0.000466019	0	0.0020059	0	0.00230061	0.000617695	0.000635414	9.49442e-05	0.00115207	0	0.00114025	0.000218723	0.00326531	0.000248016		Z-35	0	0	#DIV/0!	#DIV/0!		Xenorhabdus	0	0	#DIV/0!	#DIV/0!		Xenorhabdus	0	0	#DIV/0!	#DIV/0!
	AD	AD+CD	CD	AD/AD+CD															0.275338
	0.00823887	0.263566	0.081686	0.0535714	1	2
	0.00949679	0.0670206	0.252647	0.126534	1	2
	0.27301	0.0535714	0.0408986	0.178229	1	2
		0.126534	0.513029	0.081686	1	2
		0.178229	0.0342075	0.252647	1	2
			0.13014	0.00823887	1	2
			0.00163265	0.00949679	1	2
			0.0248016	0.27301	1	2
Mean abundance	0.0969151	0.137784	0.13488	0.122926
SD	0.152504	0.0861432	0.172609	0.0626302
SEM	0.088048	0.0385244	0.0610266	0.0221431

## Sheet: Ezc_16s_L6_
#SampleID	EZC25	EZC5	EZC83	EZC19	EZC43	EZC48	EZC58	EZC79	EZC10	EZC11	EZC30	EZC32	EZC38	EZC61	EZC66	EZC75	EZC1	EZC16	EZC24	EZC42	EZC77	EZC17	EZC44	EZC49	EZC52	EZC53	EZC57	EZC80	EZC85	EZC34	EZC35	EZC39	EZC60	EZC64	EZC73	EZC13	EZC14	EZC28	EZC29	EZC40	EZC6	EZC63	EZC67	EZC72	EZC23	EZC56	EZC81	EZC18	EZC4
Disease	AD	AD	AD	AD_CD	AD_CD	AD_CD	CD	AD_CD	CD	CD	CD	CD	CD	CD	CD	CD	AD	AD_CD	AD	AD_CD	AD_CD	AD_CD	AD_CD	AD_CD	AD_CD	CD	CD	AD_CD	AD	CD	CD	CD	CD	CD	CD	CD	CD	CD	CD	CD	CD	CD	CD	CD	AD	CD	AD	AD_CD	AD
Status	A	UA	UA	UA	UA	UA	UA	UA	UA	UA	UA	UA	UA	UA	UA	UA	A	A	A	A	A	UA	UA	UA	UA	UA	UA	UA	UA	A	A	A	A	A	A	UA	UA	UA	UA	UA	UA	UA	UA	UA	A	A	A	UA	UA
Site	NA	NA	NA	NA	NA	NA	NA	NA	NA	NA	NA	NA	NA	NA	NA	NA	NE	NE	NE	NE	NE	APA	APA	NE	APA	APA	NE	APA	NE	NE	APA	NE	APA	APA	NE	NE	APA	NE	APA	APA	NE	NE	NE	APA	RAF	RAF	RAF	RAF	RAF
Q1 Bac	1	2	2	2	2	2	2	2	4	4	4	4	4	4	4	4																													1	1	1	2	2
Q2 Bac																	1	1	1	1	1	2	2	2	2	2	2	2	2	3	3	3	3	3	3	4	4	4	4	4	4	4	4	4
Q3 Bac																																													1	1	1	2	2
Q4 Bac	1	1	1	2	2	2	2	2	3	3	3	3	3	3	3	3
CodeID	DA597_A_NA	MA584_UA_NA	WA618_UA_NA	KA592_UA_NA	RA603_UA_NA	DA604_UA_NA	KA605_UA_NA	LA609_UA_NA	GA590_UA_NA	PA591_UA_NA	HA598_UA_NA	NA596_UA_NA	CA601_UA_NA	DA606_UA_NA	TA607_UA_NA	SA608_UA_NA	MA584_A_NE	KA592_A_NE	DA597_A_NE	RA603_A_NE	LA609_A_NE	KA592_UA_APA	RA603_UA_APA	DA604_UA_NE	DA604_UA_APA	KA605_UA_APA	KA605_UA_NE	LA609_UA_APA	WA618_UA_NE	NA596_A_NE	NA596_A_APA	CA601_A_NE	DA606_A_APA	TA607_A_APA	SA608_A_NE	PA591_UA_NE	PA591_UA_APA	HA598_UA_NE	HA598_UA_APA	CA601_UA_APA	GA590_UA_NE	DA606_UA_NE	TA607_UA_NE	SA608_UA_APA	DA597_A_RAF	KA605_A_RAF	WA618_A_RAF	KA592_UA_RAF	MA584_UA_RAF
Patient	5	1	16	4	9	10	11	15	2	3	6	7	8	12	13	14	1	4	5	9	15	4	9	10	10	11	11	15	16	7	7	8	12	13	14	3	3	6	6	8	2	12	13	14	5	11	16	4	1
Description	Nares_affected	Nares_unaffected	Nares_unaffected	Nares_unaffected	Nares_unaffected	Nares_unaffected_atopic_and_allergic_contact_dermititis	Nares_unaffected	Nares_unaffected	Nares_unaffected	Nares	Nares_unaffected	Nares_unaffected	Nares_unaffected	Nares_unaffected	Nares_unaffected	Nares_unaffected	Neck_affected	Neck_affected	Neck_affected	Neck_affected	Neck_affected	Anterior_Posterior_Axillary_line_unaffected	Anterior_Posterior_Axillary_line_unaffected	Neck_unaffected_atopic_and_allergic_contact_dermititis	Anterior_Posterior_Axillary_line_unaffected_atopic_and_allergic_contact_dermititis	Anterior_Posterior_Axillary_line_unaffected	Neck_unaffected	Posterior_Axillary_line_unaffected	Neck_unaffected	Neck_affected	Anterior_Posterior_Axillary_line_affected	Neck_affected	Anterior_Posterior_Axillary_line_affected	Anterior_Posterior_Axillary_line_affected	Neck_affected	Neck_unaffected	Anterior_Posterior_Axillary_line_unaffected	Neck_unaffected	Anterior_Posterior_Axillary_line_unaffected	Anterior_Posterior_Axillary_line_unaffected	Neck_unaffected	Neck_unaffected	Neck_unaffected	Anterior_Axillary_line_unaffected	Retro_auricular_fold_affected	Retro_auricular_fold_affected	Retro_auricular_fold_affected	Retro_auricular_fold_unaffected	Retro_auricular_fold_affected
Achromobacter	3	2	0	0	2	0	0	3	0	0	0	0	0	1	0	0	1	0	2	0	0	2	0	0	4	1	0	0	0	9	0	0	0	1	0	1	7	0	1	0	2	0	0	0	2	0	0	0	0
Acidaminobacter	0	1	0	0	0	0	0	1	0	0	0	0	0	0	0	0	0	0	0	0	0	1	0	0	0	0	0	0	0	7	0	0	0	0	0	0	0	0	0	1	0	0	0	0	3	0	0	0	0
Acidovorax	26	31	4	1	42	3	3	22	10	5	2	0	6	6	6	1	20	17	7	0	5	81	27	5	65	4	12	3	6	44	59	9	3	1	16	32	18	0	11	5	98	3	2	5	7	0	16	4	11
Acinetobacter	254	243	103	5	488	10	30	423	105	20	13	17	48	19	82	13	158	184	45	6	101	688	469	112	956	74	120	62	96	444	654	100	14	9	127	296	332	4	85	84	984	10	22	36	111	2	146	29	76
Actinobacillus	0	0	3	0	1	0	0	2	2	0	2	0	0	20	0	0	0	0	0	0	4	1	0	0	0	0	12	0	0	0	0	0	0	0	0	0	0	0	7	0	0	0	0	0	0	0	0	0	0
Actinobaculum	0	0	0	0	0	0	0	0	0	0	0	0	0	0	0	0	1	0	0	0	0	0	3	0	0	0	0	0	0	0	0	0	0	0	0	0	0	0	0	0	0	0	0	0	0	0	0	0	0
Actinomyces	22	1	11	0	14	1	2	7	30	8	0	0	3	18	3	2	6	2	12	0	3	63	19	7	14	7	14	3	14	9	34	4	4	0	5	31	35	0	13	4	12	3	1	1	14	0	4	3	7
Actinomycetospora	0	0	0	0	0	0	0	0	0	0	0	0	0	0	0	0	0	0	0	0	0	0	0	0	0	1	0	0	0	0	0	0	0	0	0	0	0	0	0	0	0	0	0	0	0	0	0	0	0
Aeribacillus	5	0	0	0	0	0	0	2	0	0	0	0	0	0	0	0	0	0	0	0	1	0	0	0	0	0	1	0	0	0	2	0	0	0	0	0	1	0	1	1	1	0	0	0	0	0	1	0	0
Aerococcus	6	0	0	0	4	0	0	2	0	0	0	1	0	0	0	0	0	1	1	0	1	0	3	0	0	0	1	0	0	6	4	1	0	0	0	0	2	1	0	0	14	0	1	0	4	0	1	0	0
Aggregatibacter	0	0	0	0	1	0	1	0	0	0	1	0	0	13	0	0	0	0	0	0	0	1	0	0	1	1	17	0	2	1	2	0	0	0	1	4	2	0	0	0	0	0	0	0	1	0	1	0	0
Agrobacterium	1	1	0	0	0	0	0	0	0	0	0	0	0	0	0	0	0	0	2	0	0	22	2	3	22	2	7	0	0	0	0	0	0	0	0	0	0	0	0	0	0	0	0	0	0	0	0	0	2
Agromyces	0	0	3	0	0	0	0	0	0	7	0	0	0	0	0	1	0	1	0	0	1	0	1	0	1	0	1	2	0	1	0	0	0	0	0	1	0	0	4	0	1	1	0	0	2	0	0	0	0
Alcanivorax	4	1	0	0	10	0	0	2	0	0	1	0	0	0	0	0	0	1	3	0	0	1	5	0	1	0	3	3	3	10	17	0	0	0	1	1	1	0	9	0	1	0	0	0	15	0	0	0	1
Alicycliphilus	69	56	37	2	72	0	8	181	49	23	4	2	19	18	35	2	17	25	16	1	40	150	76	17	145	14	20	21	47	128	149	21	20	4	130	159	139	0	13	17	225	4	21	11	17	0	72	4	28
Alicyclobacillus	94	33	0	0	23	0	0	33	0	6	0	0	1	0	1	1	4	38	15	0	1	0	2	3	14	2	1	0	0	70	29	1	4	0	12	25	6	0	0	3	0	0	0	0	12	0	1	4	2
Alkalibacterium	1	0	0	0	0	0	0	0	1	1	0	0	0	0	0	2	0	0	1	0	0	0	3	0	0	0	0	1	0	0	0	0	0	0	0	0	0	0	0	0	0	0	0	0	0	0	0	0	0
Alloiococcus	1	0	268	0	2	0	324	0	0	3	0	88	0	0	0	1627	0	0	15	0	0	0	0	0	0	0	30	0	6	0	0	0	0	0	18	0	0	0	0	0	1	1	1	0	10	0	4	0	2
Ammoniphilus	1	0	0	0	0	0	0	0	0	0	0	0	0	0	0	0	0	0	1	0	0	0	0	0	1	0	0	0	0	0	1	0	1	0	0	1	0	0	0	0	1	0	0	0	1	0	0	0	0
Amycolatopsis	1	0	1	0	0	0	0	0	0	5	0	1	0	0	0	4	0	1	0	0	0	0	0	0	0	1	0	0	0	1	0	0	0	0	0	1	0	0	1	0	0	0	0	0	3	0	0	0	0
Anaerobacillus	1	1	0	0	0	0	0	0	0	0	0	0	0	0	0	0	0	0	0	0	0	0	0	0	0	0	0	0	0	0	1	0	0	0	0	1	0	0	0	0	0	0	0	0	0	0	0	0	1
Anaerococcus	5	31	3	0	152	36	17	329	470	1103	54	0	0	241	0	85	0	2	0	1	9	15	1	0	1	51	247	7	0	2	0	13	0	3	2	4	12	0	10	2	9	5	2	0	15	1	1	2	2
Anaerovorax	0	0	0	0	0	0	0	0	0	0	0	0	0	0	0	0	0	0	0	0	0	0	0	0	0	0	0	0	1	0	0	0	0	0	0	0	1	0	0	0	0	0	0	0	0	0	0	0	0
Aneurinibacillus	3	3	0	0	2	0	0	1	0	0	0	0	0	0	0	0	0	2	4	0	1	1	1	0	1	0	0	0	0	0	6	0	1	0	0	0	3	0	1	0	4	0	0	0	6	0	0	0	0
Anoxybacillus	177	36	4	0	23	0	1	29	5	2	9	3	2	1	4	1	8	12	64	4	8	55	17	2	55	4	10	3	9	31	58	9	33	2	22	54	48	6	23	2	88	0	0	4	63	0	19	8	6
Aquabacterium	1	0	0	0	2	0	0	2	0	0	0	0	0	0	0	0	0	0	0	0	0	0	0	1	1	0	0	0	0	2	1	0	0	0	1	3	3	0	0	0	1	0	0	1	0	0	2	0	0
Aquicella	1	0	1	0	0	0	0	1	0	1	0	0	0	0	0	0	1	0	0	0	0	0	0	0	0	0	6	0	0	0	0	0	0	0	0	0	1	0	0	0	0	0	0	0	0	0	0	0	0
Arcobacter	2	0	0	0	0	0	1	0	1	5	0	0	5	2	0	0	0	4	0	0	0	16	7	1	9	1	2	0	0	16	47	1	0	0	0	1	0	0	0	0	18	1	0	0	0	0	0	2	4
Ardenscatena	0	0	0	0	0	0	0	0	0	1	0	0	1	1	0	1	1	0	1	0	0	0	0	0	2	0	0	0	0	0	0	0	1	0	1	2	0	0	1	0	1	0	0	0	0	0	1	0	1
Arenimonas	21	0	0	0	1	0	0	10	2	0	0	0	0	0	0	0	0	1	11	0	0	4	0	0	2	0	5	0	1	2	0	0	1	0	5	6	3	0	7	1	2	0	0	0	4	0	1	0	0
Arsenicicoccus	0	0	0	0	0	0	0	0	1	0	0	0	0	0	0	1	0	0	2	0	0	0	0	0	0	0	0	0	0	0	0	0	0	0	0	0	0	0	1	0	0	0	0	0	3	0	0	0	0
Arthrobacter	80	16	3	0	13	0	0	17	7	17	4	4	0	1	1	2	3	23	46	2	10	24	8	1	30	5	17	2	1	21	15	2	14	1	7	21	12	0	27	2	52	2	0	1	45	0	18	4	10
Asticcacaulis	0	0	0	0	0	0	0	0	0	0	0	0	0	0	0	0	1	0	0	0	0	0	1	0	0	0	3	0	0	0	0	0	0	0	0	0	0	0	0	0	0	0	0	0	0	0	0	0	0
Atopobium	0	1	2	0	0	0	0	0	1	0	0	1	0	0	0	0	0	0	0	0	0	0	0	0	0	1	5	0	0	0	0	0	0	0	0	1	0	0	0	0	1	0	0	0	2	0	0	0	0
Azoarcus	8	3	0	0	4	0	0	1	3	0	1	1	0	0	1	1	2	5	1	0	0	12	3	2	5	1	0	0	1	11	5	1	1	0	0	1	1	0	1	1	21	0	0	0	1	0	0	0	4
Azospira	6	9	8	0	23	2	1	24	5	2	0	0	4	0	11	2	2	11	1	0	6	24	10	2	23	1	2	6	12	21	19	3	2	1	25	39	28	0	5	3	33	0	4	2	3	0	23	3	2
Azospirillum	0	0	0	0	0	0	0	0	0	1	0	0	0	0	0	0	0	0	2	0	0	0	2	1	0	0	1	0	0	12	1	0	0	0	5	7	5	1	0	0	0	0	1	1	0	0	0	2	0
Azovibrio	0	0	0	0	0	0	0	0	1	0	0	0	0	0	0	0	1	0	0	0	0	1	0	0	1	0	0	1	0	8	1	0	1	0	0	0	0	0	0	0	2	0	0	0	0	0	0	0	0
Bacillus	2971	811	156	9	675	26	36	626	265	351	227	50	116	46	78	17	272	488	1336	8	258	1054	653	145	1410	119	238	145	161	1258	1076	130	511	32	385	1280	873	133	683	149	2648	29	24	46	998	2	394	161	299
Bacteroides	0	0	0	0	2	0	0	2	5	4	0	0	0	0	0	0	0	0	0	0	0	0	0	0	0	7	19	0	0	1	0	0	0	0	0	5	0	0	1	0	1	0	0	0	0	1	0	0	0
BD2-13	1	1	0	0	0	0	0	1	1	0	0	0	0	0	0	0	0	0	0	0	0	0	0	0	2	0	0	0	0	0	0	0	0	0	0	0	0	0	0	0	0	0	0	0	0	0	0	0	0
BD2-6	0	0	0	0	0	0	0	1	0	0	0	0	0	0	0	0	0	0	0	0	1	0	0	0	0	0	0	0	1	0	0	0	0	0	0	0	0	0	0	0	1	0	0	0	0	0	1	0	0
Bdellovibrio	0	0	0	0	0	0	0	0	1	0	0	0	0	0	1	0	0	1	0	0	0	0	0	0	0	0	1	0	0	10	0	0	0	0	5	0	10	0	0	0	0	0	0	0	1	0	1	0	0
Bergeriella	0	0	0	0	0	0	0	0	2	0	0	0	0	0	0	0	0	0	0	0	1	0	0	0	0	0	0	0	0	0	0	0	0	0	0	0	0	0	0	0	0	0	0	0	0	0	0	0	0
Bifidobacterium	6	3	22	0	4	0	0	5	61	10	0	0	0	3	0	1	0	3	6	0	2	1	2	5	18	5	3	1	2	4	1	2	0	1	1	9	20	0	8	0	5	1	2	0	2	0	3	1	4
Blautia	0	5	0	0	0	3	0	0	125	0	0	0	0	0	0	0	1	0	0	0	0	0	0	0	0	0	3	0	0	0	0	0	0	0	0	0	0	0	0	5	0	0	1	0	0	0	0	0	0
Bosea	0	0	0	0	0	0	0	1	0	0	0	0	0	0	0	0	0	1	0	0	0	0	0	0	0	0	2	0	0	0	0	0	0	0	0	0	0	0	0	1	0	0	0	0	0	0	0	0	0
Brachybacterium	225	58	4	2	23	1	0	33	12	9	10	0	1	1	3	1	15	17	137	0	20	42	21	5	56	5	23	8	12	38	31	7	30	1	20	52	79	0	48	5	167	0	3	2	92	0	44	8	5
Brachymonas	0	1	1	0	3	0	0	0	1	1	0	0	0	0	1	0	0	0	0	0	0	4	0	0	6	0	0	0	0	0	1	0	1	0	2	3	2	0	1	0	1	0	0	0	0	0	0	0	0
Bradyrhizobium	0	1	0	0	0	0	0	0	0	0	0	0	1	0	0	0	2	0	0	0	0	1	2	0	0	0	2	1	0	0	0	0	0	0	1	1	5	0	2	0	1	0	0	0	0	0	0	0	0
Brevibacillus	9	3	0	0	6	0	0	1	2	0	0	0	0	0	0	0	3	0	1	0	0	8	5	2	5	0	0	0	1	5	6	2	2	0	1	4	6	0	2	0	19	0	0	0	5	0	1	1	0
Brevibacterium	38	1	1	0	7	0	0	0	2	0	0	0	0	0	0	0	0	3	3	0	0	1	0	0	0	2	4	0	3	8	0	0	1	0	5	0	1	0	3	0	1	0	0	0	10	0	3	0	0
Brevundimonas	0	0	0	1	0	1	0	0	0	0	0	0	0	0	0	0	0	0	0	0	0	0	1	0	40	2	1	0	0	0	10	0	0	0	0	9	16	0	0	0	0	0	0	0	1	0	0	0	0
Burkholderia	2	1	0	0	2	0	0	3	3	4	4	0	0	0	0	1	5	1	11	0	1	2	2	0	4	2	4	0	2	0	0	1	0	0	3	21	7	0	6	0	8	0	0	0	12	0	1	1	2
Butyrivibrio	0	1	0	0	0	0	0	0	1	0	0	0	0	1	0	0	0	0	0	0	0	0	0	0	0	0	0	0	0	0	0	0	0	0	0	0	0	0	0	0	0	0	0	0	0	0	0	0	0
C39	0	1	0	0	0	0	0	0	0	1	0	0	0	0	0	1	0	12	0	0	0	0	0	0	0	0	0	1	0	0	1	0	0	0	0	0	0	0	0	1	0	0	0	0	0	0	0	0	0
Campylobacter	1	0	0	0	0	0	0	0	36	0	0	0	0	11	0	0	0	0	0	1	0	0	0	0	0	1	4	0	0	0	0	0	0	0	0	0	0	0	0	0	0	0	0	0	0	0	0	0	0
Candidatus Accumulibacter	1	0	0	0	0	0	0	0	1	0	0	0	0	0	0	0	0	0	0	0	0	1	1	0	1	0	0	0	0	0	0	0	0	0	0	0	0	0	0	0	0	0	0	0	0	0	0	0	0
Candidatus Portiera	9	1	3	0	0	0	0	5	0	0	0	0	0	0	0	0	1	1	8	0	4	4	2	0	5	1	0	1	1	3	3	0	2	0	1	4	6	0	7	0	15	0	0	0	2	0	1	0	5
Candidatus Xiphinematobacter	0	0	0	0	2	0	0	0	0	0	0	0	0	0	0	0	0	0	0	0	0	2	0	2	0	0	1	0	0	10	0	0	0	0	0	4	0	0	0	0	0	0	0	0	0	0	0	0	0
Capnocytophaga	1	1	0	0	0	0	1	0	1	1	0	0	0	8	0	2	0	0	0	0	0	0	1	0	1	6	2	0	2	0	0	0	9	0	0	1	0	1	0	1	0	0	0	0	0	0	0	0	0
Cardiobacterium	1	0	1	0	0	0	0	0	0	0	0	0	0	2	0	0	0	0	0	0	0	0	0	0	0	0	1	0	0	0	0	0	0	0	0	0	0	0	0	1	0	0	0	0	0	0	1	0	0
Catonella	0	0	1	0	0	0	0	0	0	0	0	0	0	0	0	0	0	0	0	0	0	0	0	0	0	0	0	0	0	0	0	0	0	0	0	0	0	0	0	0	0	0	0	0	0	0	0	0	0
Cellulomonas	15	5	0	0	4	0	0	4	2	3	0	0	0	0	1	0	1	2	3	0	3	3	3	0	2	2	9	0	2	6	4	0	2	0	0	1	4	0	2	0	12	0	0	0	7	0	2	0	0
Cellvibrio	5	0	0	0	1	0	0	1	0	0	0	0	0	0	0	0	0	0	0	0	1	0	1	0	0	0	0	0	0	2	0	6	1	0	0	0	0	0	1	0	0	0	1	0	1	0	2	0	0
Chromohalobacter	13	9	2	0	0	0	0	6	3	0	3	0	0	0	1	0	0	3	7	0	1	13	2	3	2	0	4	4	1	15	6	2	1	0	3	5	5	0	4	2	25	0	0	0	8	0	0	3	0
Chryseobacterium	10	18	11	0	32	1	3	32	8	2	2	0	0	3	11	2	8	19	4	1	19	34	20	7	46	3	7	6	15	21	36	3	3	0	42	32	36	0	9	5	82	1	2	2	1	1	28	2	5
Citricoccus	6	1	0	0	0	0	0	1	1	0	0	0	0	0	0	0	0	1	2	0	0	1	1	0	1	1	4	1	1	4	0	0	0	0	1	2	1	0	2	0	3	0	0	0	1	0	0	0	0
Citrobacter	0	1	0	0	0	0	0	2	0	0	0	0	0	0	0	0	1	0	0	0	2	2	2	0	0	1	0	0	0	1	2	0	1	0	1	0	1	0	0	0	1	0	1	0	0	0	0	0	2
Cloacibacterium	610	902	613	19	1779	47	127	1587	387	161	37	25	161	164	360	56	505	542	125	18	370	2917	1062	328	2435	214	173	315	410	1345	2300	309	164	57	1929	2522	1535	6	139	344	3380	73	161	186	160	3	1243	85	250
Clostridium	5	0	1	0	0	0	0	0	15	1	0	0	0	0	0	0	1	1	0	0	0	2	3	1	1	1	4	1	0	1	3	0	0	0	0	3	1	0	0	0	1	0	0	1	1	0	1	0	2
Cohnella	3	2	0	0	1	0	0	0	0	0	0	0	0	0	0	0	2	1	1	0	1	0	1	0	3	0	0	0	0	3	0	0	1	0	0	1	1	0	2	0	4	0	0	0	0	0	0	0	1
Collimonas	2	0	1	0	0	0	0	0	0	0	0	0	0	0	0	0	0	0	1	0	0	2	0	0	0	0	0	0	0	1	0	2	0	0	0	0	0	0	0	0	0	0	0	0	0	0	0	0	0
Collinsella	0	0	0	0	0	0	0	0	24	0	0	0	0	0	0	0	0	0	0	0	0	0	1	0	0	1	0	0	0	0	0	0	0	0	0	0	0	0	0	0	0	0	0	0	0	0	0	0	0
Comamonas	72	64	73	4	139	4	15	169	60	46	0	1	11	16	58	6	34	52	20	0	40	284	103	34	234	26	16	60	78	193	209	42	19	1	173	309	376	0	9	30	273	5	19	24	24	0	168	9	29
Congregibacter	3	1	0	0	0	0	0	0	0	0	0	0	0	1	0	0	0	0	3	0	0	0	1	0	0	0	1	0	0	1	1	0	0	0	2	0	1	0	2	0	1	0	0	0	0	0	1	0	0
Coprococcus	8	0	0	0	0	0	0	0	36	0	0	0	0	0	0	0	0	0	0	1	1	1	1	0	6	0	10	0	0	0	0	0	0	0	0	0	4	0	1	4	2	0	0	0	0	0	1	0	0
Corynebacterium	65	1431	442	0	1372	131	334	9408	8677	8536	262	560	20	777	14	1819	36	36	133	32	86	286	258	285	145	596	1591	111	109	1011	82	57	7	10	328	188	172	9	90	35	1535	15	5	15	4662	12	314	26	3468
Crenothrix	1	0	0	0	0	0	0	0	0	0	1	0	0	0	0	0	0	0	0	0	0	2	0	0	0	1	0	0	0	0	1	0	0	0	0	0	0	0	0	0	2	0	0	0	0	0	0	0	0
Cupriavidus	1	2	0	0	0	0	0	2	1	1	0	0	0	0	2	0	1	0	0	0	1	0	2	0	2	0	1	1	0	1	1	3	1	0	1	6	1	0	0	1	0	0	0	0	9	0	1	0	2
Curvibacter	33	1	0	0	0	0	0	0	0	0	0	0	0	0	0	0	0	0	16	0	0	0	0	0	24	0	2	0	0	0	2	0	0	0	0	0	0	0	10	0	0	0	0	0	3	0	0	0	1
Dechloromonas	321	243	64	5	415	13	31	245	177	23	29	11	57	34	40	10	121	209	39	3	29	794	387	80	683	55	31	24	58	461	658	95	29	12	80	136	191	1	26	96	972	9	13	16	79	0	76	39	115
Dehalobacterium	0	0	0	0	0	0	0	0	0	0	0	0	0	0	0	0	0	1	0	0	0	0	0	0	0	0	0	0	0	0	0	0	0	0	0	0	0	0	0	0	0	0	0	0	0	0	0	0	0
Deinococcus	0	0	0	0	1	0	0	0	0	3	0	0	0	0	0	0	0	0	0	0	0	1	0	0	1	0	0	0	0	0	0	0	0	0	0	11	0	0	0	0	1	0	0	0	0	0	0	0	0
Delftia	2	2	2	0	0	0	1	3	2	1	0	0	0	0	1	0	4	1	7	0	3	2	4	0	4	1	1	1	1	2	5	1	0	0	3	3	4	0	0	0	5	0	0	0	4	0	2	0	0
Demequina	6	2	0	0	1	0	0	4	6	1	0	1	0	0	0	1	0	0	3	0	1	2	0	1	1	1	0	0	1	0	0	1	0	0	0	1	2	0	4	0	1	0	0	1	10	0	1	0	1
Denitrobacter	2	1	3	0	3	0	0	11	3	1	0	1	1	1	2	0	1	3	14	0	2	13	4	0	8	4	1	2	7	10	11	2	1	0	8	14	12	0	2	0	9	0	0	0	0	0	9	1	1
Dermabacter	0	0	0	0	0	0	0	0	0	4	0	0	0	0	0	0	0	0	0	0	0	0	1	0	2	0	0	0	0	0	0	0	0	0	0	0	0	0	0	0	0	0	0	0	6	0	0	0	0
Dermacoccus	10	22	3	0	6	1	0	21	10	7	2	1	12	3	0	1	1	8	4	0	1	8	3	0	1	5	15	0	1	9	2	21	2	0	5	8	3	0	13	34	10	0	0	0	37	0	3	0	6
Desulfosporosinus	2	0	0	0	0	0	0	2	0	1	0	0	0	1	0	0	0	0	0	0	0	0	1	0	0	0	2	0	0	0	1	0	1	0	0	0	0	0	0	0	1	0	0	0	0	0	0	0	1
Desulfotomaculum	13	2	2	0	3	0	0	4	2	1	0	0	1	0	1	1	3	4	8	0	3	5	3	0	4	0	4	1	1	1	6	1	0	1	5	5	3	1	1	0	5	0	0	0	2	0	2	1	2
Desulfotomaculum_Desulfovirgula	0	0	1	0	0	0	0	0	0	0	0	0	0	1	0	0	0	0	0	0	0	0	0	0	0	0	0	0	0	0	1	0	0	0	0	0	0	0	0	0	1	0	0	0	0	0	0	0	0
Desulfovibrio	1	1	1	0	2	0	0	4	0	1	0	0	0	0	0	0	0	1	0	0	0	1	1	1	0	0	0	0	0	0	6	1	0	0	0	2	9	0	0	0	1	0	0	0	0	0	0	0	1
Devosia	0	0	0	0	0	0	0	0	0	0	0	0	0	0	0	1	0	0	0	0	0	0	1	0	0	0	6	0	3	1	1	0	0	0	0	1	1	0	3	0	0	0	0	0	0	0	4	0	0
Dialister	0	0	0	0	6	0	0	1	170	0	0	0	0	2	0	3	0	1	0	0	1	0	0	0	0	1	3	0	0	1	0	0	0	0	0	0	0	1	0	0	0	0	0	0	0	0	1	0	1
Diaphorobacter	121	80	31	1	189	2	7	144	48	18	2	3	17	6	32	13	33	67	25	2	35	292	91	17	181	20	13	24	50	137	171	26	12	4	127	193	163	1	13	30	414	2	7	12	30	0	99	13	23
Dietzia	0	0	1	0	2	0	0	0	1	23	0	0	0	1	0	0	1	1	0	0	1	0	0	73	145	1	2	0	0	0	12	0	0	0	0	0	0	0	22	1	1	0	0	0	1	0	2	0	0
Dorea	0	0	0	0	0	1	0	0	15	0	0	0	0	0	0	0	0	0	0	0	0	0	0	0	0	1	2	0	0	0	0	0	0	0	0	0	0	0	0	1	0	0	0	1	0	0	0	0	0
Dyadobacter	1	0	0	0	0	0	0	0	0	2	0	0	0	0	0	0	1	0	0	0	0	1	0	0	0	1	36	0	0	0	0	0	0	0	0	1	1	0	1	0	1	0	0	0	0	0	1	0	0
Dysgonomonas	1	19	2	0	4	0	1	1	1	2	0	0	2	2	1	0	6	4	0	1	0	0	11	5	15	0	0	0	6	0	26	8	0	0	2	14	4	0	0	10	70	0	0	0	0	0	12	0	0
Elizabethkingia	0	0	1	1	2	0	1	0	0	0	0	0	0	0	0	0	6	8	0	0	0	14	4	0	0	0	0	0	0	0	56	1	0	0	0	9	0	0	0	0	9	3	0	0	0	0	12	0	1
Enhydrobacter	1	1	7	0	3	4	0	22	4	4	1	1	8	2	1	4	11	4	0	2	12	11	27	34	21	3	6	8	2	44	39	6	0	0	234	78	31	1	0	45	35	1	1	327	8	0	22	5	3
Enterobacter	7	2	1	0	12	0	0	14	3	3	2	0	7	0	1	2	0	1	0	0	8	5	2	0	5	1	5	0	4	19	10	1	10	0	3	12	3	1	1	2	4	0	1	0	2	0	3	1	3
Enterococcus	0	11	2	0	0	0	0	2	2	0	0	0	0	1	2	2	0	0	0	0	3	1	3	0	6	0	2	1	1	12	1	2	0	0	2	0	1	0	0	1	0	0	0	1	1	0	1	0	0
Erwinia	5	1	1	0	1	1	0	4	2	0	2	0	2	0	0	0	0	1	1	0	4	6	2	1	2	0	8	0	1	8	2	3	1	1	3	3	3	0	1	4	2	0	0	0	1	0	4	2	1
Erysipelothrix	2	0	0	0	3	0	1	0	0	1	0	0	0	1	0	0	0	2	1	0	0	5	0	0	4	0	0	0	0	1	11	0	0	0	0	0	8	0	0	0	8	0	0	0	0	0	0	0	0
Ethanoligenens	0	0	0	0	0	0	0	0	0	0	0	0	0	0	0	0	0	0	25	0	0	0	0	0	0	0	0	0	0	0	0	0	0	0	0	0	0	0	0	0	1	0	0	0	0	0	0	0	0
Euzebya	0	0	0	0	0	0	0	2	0	3	0	0	0	0	0	0	0	0	0	0	0	1	0	1	1	1	0	0	0	0	1	0	0	0	0	0	0	0	0	0	0	0	0	0	0	0	0	0	1
Exiguobacterium	1	1	0	0	2	0	0	1	0	1	0	0	1	0	0	0	0	0	1	0	1	2	2	0	3	0	0	0	0	0	0	1	3	1	1	3	0	0	3	1	1	0	0	0	1	0	0	0	0
Facklamia	12	2	3	0	19	1	1	0	4	0	1	1	4	0	3	0	3	1	6	1	0	2	11	1	1	6	4	1	1	20	28	7	0	0	17	1	5	1	1	2	45	0	1	0	19	0	2	0	1
Faecalibacterium	3	0	0	0	0	0	0	1	3	0	0	0	0	0	0	0	0	0	0	0	0	1	0	0	0	0	6	0	0	1	0	0	0	0	0	15	2	1	0	2	0	0	0	0	0	0	0	0	0
Finegoldia	0	0	2	0	85	1	1	0	171	1	4	2	0	27	0	16	0	0	12	0	5	1	5	3	1	7	59	1	0	1	2	0	0	1	23	8	19	0	5	4	0	0	4	0	67	0	0	0	0
Flavihumibacter	0	0	1	0	17	0	0	0	0	0	0	0	0	0	0	0	0	0	0	0	0	0	0	0	0	0	5	1	0	0	0	0	0	0	0	0	0	0	0	0	0	0	0	0	0	0	0	0	0
Flavobacterium	2	1	3	0	15	0	0	5	12	2	3	0	1	3	0	0	9	6	5	0	3	24	4	3	11	2	34	1	4	6	15	2	0	0	2	1	14	0	1	1	1	0	0	2	0	0	6	0	5
Fusibacter	0	0	1	0	0	0	0	0	0	0	0	0	0	0	0	0	0	0	0	0	0	0	0	0	0	0	0	0	0	18	0	0	0	0	0	0	0	0	0	1	0	0	0	0	0	0	0	0	1
Fusobacterium	0	0	1	0	1	0	1	0	14	0	0	0	0	22	0	0	0	0	8	0	0	0	0	0	0	4	25	0	3	0	0	0	0	0	0	1	0	0	0	1	2	1	0	0	0	0	0	0	0
Gallionella	0	1	0	0	1	0	0	1	1	0	0	0	0	0	0	0	1	1	1	0	0	2	0	0	3	0	0	0	1	0	2	0	0	0	1	2	2	0	0	0	2	0	0	0	0	0	0	0	0
Gardnerella	0	0	0	0	0	0	0	0	0	0	0	0	0	0	0	0	0	0	0	0	0	0	2	0	0	0	0	0	0	0	0	0	0	0	0	0	0	0	3	0	0	0	0	0	1	0	0	0	0
Gemella	1	0	2	0	0	0	0	0	2	1	0	0	1	4	0	0	0	2	0	0	0	1	0	0	2	2	8	0	3	0	0	0	2	0	0	1	0	3	0	0	0	0	0	0	1	0	0	0	0
Geobacillus	43	13	4	0	2	0	0	4	0	4	0	1	1	0	3	0	7	12	17	0	7	10	5	2	4	2	8	0	1	18	4	0	2	0	4	5	21	4	1	1	43	0	0	0	20	0	10	0	1
Geobacter	1	0	1	0	0	0	0	0	0	1	0	0	0	0	0	0	0	2	0	0	1	0	0	0	1	0	0	0	0	0	1	0	0	0	0	0	0	0	0	0	1	0	0	0	0	0	1	0	0
Georgenia	0	0	0	0	0	0	0	0	0	1	1	0	0	0	0	0	0	2	1	0	1	0	1	0	0	1	2	0	0	0	0	0	0	0	0	1	1	0	0	0	3	0	0	0	0	0	1	0	0
Giesbergeria	0	1	0	0	0	0	0	1	1	1	0	0	0	0	0	0	0	4	0	0	0	3	0	0	3	0	0	0	0	1	1	0	0	0	1	1	0	0	0	0	5	0	0	0	0	0	2	0	1
Glaciecola	2	0	0	0	4	0	0	1	2	1	0	0	1	0	0	1	2	0	0	0	0	5	1	0	1	0	0	0	0	4	0	0	0	0	0	2	2	0	0	1	1	0	0	0	0	0	0	0	0
Gordonia	1	1	1	0	3	0	0	1	5	31	0	1	0	2	0	0	0	0	0	0	0	0	0	2	0	0	1	2	0	2	0	0	0	0	3	0	0	0	0	0	2	0	0	0	0	0	1	0	0
Gracilibacillus	1	0	0	0	1	0	0	1	0	0	1	0	0	0	0	0	1	0	2	0	0	0	0	0	4	0	0	0	0	0	0	3	3	0	0	1	0	1	2	0	4	0	0	0	1	0	1	1	0
Granulicatella	2	0	34	0	5	0	5	6	24	9	1	5	0	81	0	4	1	8	3	0	12	2	0	0	0	2	42	0	19	3	1	0	1	0	3	22	0	8	0	1	3	2	0	2	2	0	9	1	11
Haemophilus	4	1	6	0	3	2	6	8	14	2	2	0	0	105	3	1	0	3	1	0	8	8	0	0	1	9	93	0	6	1	8	0	2	0	1	0	0	0	8	0	0	0	0	0	0	0	1	0	0
Haererehalobacter	35	6	1	0	3	1	1	7	3	0	3	0	1	0	1	0	0	6	15	0	0	7	2	4	5	2	2	0	0	4	8	1	0	1	3	11	8	0	2	1	9	0	0	1	4	0	4	1	1
Halobacillus	0	0	0	0	0	0	0	1	0	0	0	0	0	0	0	0	0	0	1	0	0	0	1	0	0	0	0	0	0	1	0	0	0	0	0	0	0	0	0	0	1	0	0	0	1	0	0	0	0
Halochromatium	1	0	1	0	0	0	0	0	0	0	0	0	0	0	0	0	0	0	2	0	0	0	0	0	0	0	0	0	0	1	0	0	0	0	0	0	2	0	0	0	2	0	0	0	0	0	0	0	0
Halomonas	10357	2062	363	14	822	39	27	2680	528	420	613	35	142	86	280	46	562	1025	4858	25	1050	1794	1169	279	2319	230	759	554	579	2683	2265	231	1811	81	1326	2718	3220	22	2257	330	4800	55	51	93	2946	1	1595	562	389
Herbaspirillum	168	0	0	0	0	0	0	0	0	0	13	0	0	0	0	0	0	0	63	0	0	1	0	0	0	0	0	0	0	0	1	0	1	0	0	1	1	0	37	0	0	0	0	0	39	0	0	0	0
Herminiimonas	0	0	0	0	1	0	0	0	0	0	0	0	0	0	0	0	0	1	0	0	0	1	1	0	1	0	0	0	0	0	1	0	0	0	0	0	1	0	0	0	2	0	0	0	0	0	0	0	0
HTCC	1	0	0	0	0	0	0	1	0	0	0	0	0	2	0	0	0	0	0	0	0	0	0	0	0	0	0	0	0	1	1	0	0	0	1	0	0	0	0	0	1	0	0	0	0	0	0	1	1
HTCC2207	2	0	0	0	1	0	0	0	0	0	0	0	0	0	0	0	0	2	0	0	0	1	1	0	0	0	0	0	0	0	0	0	0	0	0	0	1	0	0	0	2	0	0	0	0	0	0	0	1
Hydrogenophaga	12	19	18	1	22	1	2	51	12	9	0	0	5	2	13	0	10	14	5	1	10	77	23	10	43	6	1	15	14	26	41	4	6	0	35	64	41	0	4	7	71	2	2	5	6	0	33	0	3
Hydrogenophilus	1	0	0	0	5	0	0	0	0	0	0	0	0	0	0	0	0	0	0	0	0	0	0	0	0	0	0	0	0	0	0	0	0	0	0	0	0	0	0	0	0	0	0	0	0	0	0	0	0
Hylemonella	7	18	6	0	20	0	1	29	2	4	0	1	2	1	4	0	1	9	0	1	7	38	8	1	26	3	3	1	5	20	39	3	0	0	14	24	24	0	1	4	49	0	1	1	3	0	17	2	4
Hymenobacter	0	0	0	0	0	0	0	0	0	0	0	0	0	0	0	0	0	0	0	0	0	0	0	0	0	0	15	0	0	0	1	0	0	0	0	4	0	0	0	0	1	0	0	0	0	0	0	0	0
Hyphomicrobium	0	0	0	0	1	0	0	0	0	1	0	1	0	1	0	0	0	0	0	0	0	1	0	0	0	0	2	0	0	0	0	0	0	0	0	1	0	0	4	1	1	0	0	0	0	0	0	0	0
Idiomarina	270	37	9	0	24	0	0	94	10	14	17	1	2	1	12	0	13	30	101	0	38	98	18	14	63	10	22	4	10	102	58	7	50	0	39	75	47	0	76	4	116	0	0	5	64	1	34	17	6
Janibacter	0	0	0	0	0	0	0	0	0	2	0	0	0	0	0	0	0	0	0	0	5	0	0	0	1	1	0	0	1	0	0	0	0	0	0	0	0	0	0	0	0	0	0	0	0	0	0	0	0
Janthinobacterium	46	2	1	0	5	1	0	6	5	0	5	0	1	0	2	0	2	3	23	0	3	4	3	0	6	1	14	2	0	15	8	3	1	0	4	1	1	0	7	1	11	0	0	0	7	0	1	1	1
Jeotgalicoccus	0	0	1	0	0	0	0	2	0	1	0	0	0	1	0	0	0	1	0	0	1	1	4	0	0	2	7	0	0	0	0	0	1	0	0	0	0	3	0	0	2	0	0	0	0	0	2	0	0
K82	0	0	0	0	0	0	0	0	0	0	0	0	0	0	0	0	0	0	0	0	0	0	0	0	0	0	0	1	0	0	1	0	0	0	0	1	0	0	0	0	7	0	0	0	0	0	0	0	0
Kaistobacter	0	0	0	0	0	0	0	2	0	0	0	0	0	0	2	0	0	0	0	0	1	7	0	0	3	0	4	0	0	2	0	0	0	0	0	0	0	0	1	1	2	0	0	0	0	0	2	0	0
KD1-23	40	26	7	0	49	0	5	25	19	3	2	2	2	3	2	1	19	19	5	0	2	97	33	8	92	5	6	2	7	46	78	10	1	0	10	17	27	0	5	13	109	3	0	2	4	0	13	5	10
Kineosporia	1	0	0	0	0	0	0	0	0	0	0	0	0	0	0	0	0	0	0	0	2	0	0	1	0	0	0	0	0	1	1	0	0	0	0	0	0	0	1	0	1	0	0	0	0	0	1	0	0
Kingella	3	0	0	0	0	0	1	0	0	0	0	0	0	2	0	0	1	0	0	0	0	0	0	0	0	0	1	0	1	0	0	0	0	0	2	1	0	0	0	0	1	0	0	0	0	0	1	0	5
Kitasatospora	2	0	0	0	0	0	0	0	0	0	0	0	1	0	1	0	0	0	1	0	0	0	1	1	0	1	2	0	0	0	1	0	1	0	0	1	1	0	1	0	0	0	0	0	0	0	0	0	0
Klebsiella	0	3	1	0	10	0	0	10	6	0	3	0	5	0	0	0	2	6	2	0	1	5	2	0	3	0	9	0	3	14	6	2	1	0	1	5	1	0	3	1	9	1	0	0	2	0	0	1	1
Knoellia	0	0	0	0	1	0	0	0	0	0	0	0	0	0	0	0	0	0	1	0	33	0	0	1	21	0	4	2	0	0	0	0	0	0	0	0	0	0	3	0	0	0	0	0	2	0	0	0	0
Kocuria	145	70	7	0	20	0	1	28	14	22	23	0	7	0	4	3	17	41	79	1	39	74	28	33	165	12	16	6	12	63	55	11	40	3	34	81	82	1	77	6	170	0	1	5	71	0	10	11	9
Kurthia	0	0	0	0	0	0	0	0	0	0	0	0	0	0	0	0	0	0	0	0	0	0	0	0	0	0	0	0	0	0	0	0	0	0	0	0	0	0	0	0	23	0	0	0	0	0	0	0	0
Kushneria	15	1	1	0	2	1	0	2	0	0	0	0	1	1	0	0	0	0	5	0	1	1	1	0	2	0	1	0	0	1	0	0	0	0	0	1	3	0	2	0	3	0	0	0	3	0	1	0	1
Lactobacillus	3	1	3	0	2	1	0	1	12	5	4	1	0	4	0	1	0	0	0	0	0	2	17	0	1	6	34	0	38	6	0	0	0	1	0	5	0	0	8	0	2	0	0	0	8	0	4	0	0
Lactococcus	2	0	0	0	1	0	0	0	1	0	0	0	0	2	0	2	1	1	2	1	8	2	0	6	0	0	1	0	0	2	3	0	0	1	7	2	1	1	1	0	4	0	1	0	2	0	1	0	0
Lampropedia	0	0	0	0	0	0	0	0	0	0	0	0	0	0	0	0	0	0	0	0	0	0	0	0	0	19	0	0	0	0	0	0	0	0	0	0	0	0	0	0	0	0	0	0	0	0	0	0	0
Lautropia	0	0	0	0	0	0	0	0	0	0	0	0	0	2	0	0	0	0	0	0	0	0	0	0	0	3	4	0	1	0	0	0	0	0	7	0	0	0	0	0	0	1	0	0	0	0	10	0	0
LCP-6	1	1	1	0	1	0	0	0	2	0	0	1	0	0	0	0	0	1	0	0	0	1	0	1	2	0	0	1	0	0	2	0	0	0	0	1	1	0	1	0	2	0	0	0	1	0	1	0	0
Legionella	4	0	2	0	0	0	2	2	0	0	0	0	0	0	1	0	0	0	0	0	2	10	0	0	0	2	2	0	0	3	0	0	0	0	0	0	0	0	0	0	0	0	0	0	0	0	0	0	0
Lentibacillus	6	2	0	0	3	0	0	1	0	1	1	0	0	0	0	1	0	1	4	0	1	2	0	0	1	0	0	0	0	3	4	0	0	0	4	1	3	0	2	1	4	0	0	0	2	0	0	0	1
Leptothrix	0	3	0	0	2	0	0	5	0	0	0	0	1	0	0	0	1	3	1	0	1	6	3	0	6	0	0	0	1	3	2	1	1	0	3	2	2	0	0	0	6	0	0	0	0	0	2	1	2
Leptotrichia	1	1	0	0	2	0	4	0	12	0	0	0	0	52	0	0	0	1	0	0	0	0	0	0	0	2	27	0	10	0	1	0	0	0	0	1	0	0	0	0	0	0	0	0	0	0	0	0	0
Leucobacter	0	0	0	0	0	0	0	0	1	1	1	0	0	1	0	0	0	0	0	0	0	2	2	0	9	0	9	0	0	0	0	0	0	0	0	0	0	0	1	0	0	0	0	0	0	0	0	0	0
Leuconostoc	0	0	0	0	0	0	0	1	0	0	0	0	0	0	0	0	0	0	0	0	64	0	0	0	0	0	0	0	0	0	0	0	0	0	0	0	0	0	0	0	18	0	0	0	0	0	0	0	1
Limnobacter	1	0	1	0	1	0	0	2	1	0	0	0	0	1	0	0	0	0	0	0	1	0	0	0	0	0	0	0	0	2	0	0	0	0	0	1	0	0	1	0	1	0	0	0	0	0	1	0	0
Limnohabitans	249	482	56	8	563	22	36	124	176	24	19	17	52	24	36	10	188	312	54	6	32	1056	376	112	933	70	54	18	49	655	742	118	34	9	104	254	132	4	70	144	1751	9	19	10	47	1	84	33	147
Lupinus	0	0	0	0	0	0	0	1	0	0	0	0	0	0	0	0	0	0	0	0	0	0	0	1	0	1	9	0	0	0	0	0	0	0	0	0	0	0	0	0	2	0	0	0	0	0	0	0	0
Luteimonas	2	0	0	0	0	0	0	0	0	0	0	0	0	0	0	0	0	0	0	0	0	1	0	0	1	0	2	0	0	0	0	0	0	0	0	0	0	0	0	0	0	0	0	0	0	0	0	0	0
Lysinibacillus	1	0	0	0	0	0	0	2	1	0	0	0	0	0	0	0	0	0	1	0	1	0	0	0	1	0	0	0	0	0	0	0	0	0	0	0	0	3	3	0	1	0	0	0	0	0	0	0	1
Lysobacter	2	0	0	0	0	0	0	0	0	0	0	0	0	0	0	0	0	0	0	0	0	0	1	0	1	2	1	1	0	0	0	0	1	0	0	0	0	0	0	0	2	0	0	0	0	0	3	0	0
Macrococcus	2	0	0	0	0	0	0	0	0	0	1	0	0	0	0	0	0	2	1	0	0	0	0	0	0	3	16	0	0	0	0	0	0	0	0	7	2	1	0	1	40	0	1	0	1	0	1	1	0
Magnetospirillum	0	0	0	0	0	0	0	0	0	0	0	0	0	0	0	0	0	0	0	0	0	0	0	0	0	0	0	0	0	0	0	0	0	0	0	0	4	0	0	0	0	0	0	0	0	0	0	0	0
Marina	1	0	0	0	2	0	0	0	0	0	0	1	1	0	0	0	0	0	1	0	0	0	0	1	0	0	0	0	0	1	0	0	0	0	0	0	0	0	0	0	1	0	0	0	0	0	0	0	0
Marinilactibacillus	0	0	5	0	0	0	4	0	0	0	1	3	0	1	0	5	0	0	0	0	0	0	0	0	0	0	0	0	0	0	0	0	0	0	1	0	0	0	0	0	1	0	0	0	0	0	0	0	0
Marinobacter	11	2	2	0	2	0	0	5	1	1	1	0	0	1	1	0	1	0	3	0	2	2	3	1	8	0	0	1	1	2	2	0	2	0	1	1	3	0	0	0	9	0	0	0	0	0	3	0	0
Marinomonas	1	0	0	0	0	0	0	0	0	0	0	0	0	0	0	0	0	0	0	0	0	0	0	0	0	0	0	1	0	0	1	1	0	0	1	0	0	0	1	0	0	0	0	0	0	0	0	0	0
Mariprofundus	0	0	0	0	1	0	0	2	1	0	0	0	0	0	1	0	0	0	0	0	1	1	0	0	0	0	0	0	0	1	0	0	0	0	0	0	0	0	1	0	0	0	0	2	0	0	0	0	0
Massilia	0	0	0	0	0	0	0	0	1	0	0	0	0	1	0	0	0	1	0	0	0	0	1	0	0	0	1	0	0	0	1	0	1	0	3	2	1	0	0	0	1	0	1	0	0	0	0	0	0
Megasphaera	1	0	0	0	0	0	1	0	0	0	0	0	0	0	0	0	0	0	0	0	0	0	0	0	0	0	0	0	0	2	1	0	0	0	0	0	0	0	0	0	0	0	0	0	0	0	0	0	0
Meiothermus	0	0	0	0	1	0	0	0	0	0	0	0	0	0	0	0	0	0	0	0	0	0	0	0	0	0	0	0	0	0	0	0	0	0	0	0	6	0	0	0	0	0	0	0	0	0	0	0	0
Methylibium	3	3	3	0	5	0	0	9	2	0	1	1	0	2	5	0	1	0	0	0	8	7	4	1	5	1	3	2	4	6	5	0	0	0	5	16	19	0	2	0	12	0	2	0	2	0	10	0	1
Methylobacillus	0	5	0	0	4	0	0	0	1	0	0	1	0	0	0	0	0	0	0	0	0	8	1	1	4	1	1	0	0	0	1	0	0	0	0	0	0	0	0	1	1	0	0	0	0	0	0	0	0
Methylobacterium	0	0	0	0	0	0	0	0	0	0	0	0	0	0	0	0	1	0	1	0	2	0	0	0	0	0	14	0	0	0	0	0	0	0	7	0	0	0	0	0	1	0	0	0	0	0	0	0	0
Methylocaldum	2	0	0	0	0	0	0	0	0	0	0	0	0	0	0	0	0	0	1	0	0	0	0	0	0	0	0	0	1	0	0	0	0	0	1	0	0	0	0	0	0	0	0	0	0	0	0	0	1
Methylophaga	4	0	0	0	1	0	0	1	1	0	0	0	1	0	1	0	0	1	1	0	0	6	0	0	2	0	1	0	0	0	0	0	1	0	0	0	0	0	0	1	3	0	0	0	2	0	1	0	0
Methylosarcina	0	1	0	0	0	0	0	0	3	7	0	0	0	0	0	0	0	0	0	0	0	0	0	0	0	0	0	0	0	0	0	0	0	0	0	0	0	0	0	0	0	0	0	0	0	0	0	0	0
Methylotenera	0	0	0	0	1	0	0	0	0	0	0	0	0	0	1	0	0	1	0	0	0	0	0	1	0	0	2	0	0	0	0	0	0	0	0	0	4	0	0	0	0	0	0	0	1	0	5	0	0
Methyloversatilis	0	2	0	0	8	0	1	0	0	0	1	0	0	3	0	0	4	9	0	0	0	13	5	0	1	1	2	1	0	1	1	0	0	0	1	16	0	0	1	0	37	1	0	0	1	0	0	9	0
Microbacterium	2	0	2	0	1	0	0	1	1	2	0	0	0	0	0	0	0	3	2	0	1	0	30	0	2	0	9	0	2	0	0	0	0	1	0	3	2	0	0	0	0	0	0	0	0	0	2	1	0
Microbispora	7	2	0	0	0	0	0	4	4	5	0	1	0	0	0	1	1	1	5	0	1	3	0	0	8	2	1	0	2	3	1	0	0	0	4	1	4	0	2	0	8	0	0	0	3	0	1	0	1
Micrococcus	5	0	2	0	8	1	6	17	6	5	0	0	1	3	0	1	0	2	2	4	41	1	51	25	146	71	181	11	0	3	5	8	3	0	32	6	1	0	11	1	1	0	1	6	5	2	1	0	1
Microlunatus	0	0	11	0	0	0	0	0	0	0	0	0	0	2	0	0	0	2	0	0	0	0	0	1	0	0	0	0	0	0	0	0	0	0	1	1	1	0	4	0	0	0	0	0	0	0	1	1	0
Mobiluncus	0	0	0	0	0	0	0	0	0	0	0	0	0	0	0	0	0	0	0	0	0	0	0	0	0	0	0	1	0	0	0	0	0	0	0	0	0	0	0	0	0	0	0	0	0	0	0	0	0
Mogibacterium	0	0	0	0	0	0	0	0	0	0	0	0	0	1	0	0	0	0	0	0	0	0	0	0	0	0	0	0	0	0	0	0	0	0	0	0	0	0	0	0	0	0	0	0	0	0	0	0	0
Moraxella	1	0	0	0	1	0	0	0	0	0	0	0	0	0	0	0	0	0	1	0	1	0	0	0	1	2	2	0	3	0	0	0	0	0	0	0	0	0	0	0	2	0	1	0	2	0	0	0	0
Moryella	0	0	0	0	0	0	0	0	3	0	0	0	0	1	0	0	0	0	0	0	0	0	0	0	0	1	0	0	0	0	0	0	0	0	0	0	0	0	0	0	0	0	0	0	0	0	0	0	0
Mycobacterium	0	1	4	0	1	0	0	1	1	3	0	0	0	1	0	0	1	1	2	0	1	0	0	0	1	2	1	8	0	1	0	0	0	0	0	0	0	0	6	0	1	0	0	0	0	0	0	0	2
Mycoplana	0	0	0	0	0	0	0	0	0	0	0	0	0	0	0	0	0	0	0	0	0	4	0	0	0	0	13	0	0	0	0	0	0	1	0	0	0	0	0	0	0	0	0	0	0	0	0	0	3
Natronobacillus	5	2	1	0	0	0	0	1	1	0	0	0	0	0	0	0	0	1	2	0	0	0	0	0	0	1	1	0	1	2	1	0	1	0	0	6	1	0	1	1	2	0	0	0	3	0	0	0	0
Neisseria	0	0	11	0	0	1	5	3	14	2	0	0	0	189	1	0	2	0	0	1	2	1	0	1	1	7	144	0	19	0	0	1	0	0	2	12	1	0	4	0	4	0	0	0	0	0	13	0	4
Nesterenkonia	1330	414	34	1	133	6	4	195	86	84	92	8	18	2	30	8	100	215	823	8	142	454	147	44	470	29	44	77	48	301	317	43	170	3	143	379	531	3	352	36	1014	3	2	14	513	0	151	94	54
Nocardia	0	1	1	0	1	0	0	0	0	2	0	0	0	0	0	1	0	1	1	0	0	0	0	0	1	0	0	1	0	0	0	0	0	0	0	1	0	0	1	0	3	0	0	0	1	0	0	0	2
Nocardioides	0	0	0	0	0	0	0	1	3	0	0	0	0	1	0	0	0	0	1	0	0	0	0	0	0	1	9	0	0	0	0	0	0	0	0	0	0	0	0	0	1	0	0	0	0	0	0	0	0
Novosphingobium	55	19	5	2	10	0	1	8	1	3	0	1	0	1	1	0	4	1	1	0	0	63	12	11	20	5	7	4	7	6	31	7	0	0	15	37	24	0	4	15	27	1	0	0	1	0	17	0	7
Oceanobacillus	5	0	2	0	0	0	0	0	0	1	0	0	1	0	0	0	0	2	2	0	0	0	1	0	3	0	0	0	0	2	1	0	2	0	0	0	1	0	3	0	2	0	0	0	4	0	1	0	0
Ochrobactrum	0	0	0	0	0	0	0	0	0	1	0	0	0	0	0	0	0	0	0	0	1	0	0	0	0	0	2	0	0	0	0	0	0	0	0	0	0	0	0	0	0	0	0	0	0	0	0	0	0
Oerskovia	2	0	0	0	1	0	0	0	0	0	0	0	0	0	0	0	0	0	0	0	0	1	0	0	0	0	2	0	0	0	1	0	1	0	0	0	0	0	0	0	1	0	0	0	0	0	1	0	0
Oleibacter	0	0	0	0	0	0	0	0	0	0	2	0	0	0	0	0	0	0	0	0	0	0	1	1	1	0	0	0	0	1	0	0	0	0	0	0	0	0	1	0	0	0	0	0	0	0	1	0	0
Oribacterium	0	0	0	0	0	0	0	0	5	1	0	0	0	0	0	0	0	0	0	0	0	0	0	0	0	0	0	0	0	0	0	0	0	0	0	0	0	0	0	0	0	0	0	0	0	0	0	0	0
Ornithinibacillus	0	0	0	0	0	0	0	2	0	0	0	0	0	0	0	0	0	0	0	0	0	0	0	0	1	0	0	0	0	0	0	0	2	0	0	0	0	0	0	0	2	0	0	0	0	0	0	0	0
Oscillospira	0	0	0	0	0	0	0	1	2	0	0	0	0	0	0	0	0	0	0	0	0	0	0	0	0	0	0	0	0	0	0	0	0	0	0	8	0	1	0	0	0	0	0	0	0	0	0	0	0
Paenibacillus	18	2	6	0	9	1	0	12	7	13	1	3	0	7	0	0	4	8	18	0	9	11	4	0	8	7	7	0	0	4	7	0	7	1	3	12	2	13	5	0	16	2	1	0	13	0	6	3	15
Paenisporosarcina	1	1	0	0	2	0	0	0	0	2	0	1	1	0	0	0	0	0	1	0	0	0	1	0	2	1	2	0	0	0	1	0	2	0	0	0	2	0	1	0	1	0	0	0	1	0	0	0	0
Paludibacter	2	0	0	0	1	0	0	0	0	0	0	0	0	2	0	0	0	1	0	0	0	1	0	0	0	0	0	0	0	0	1	0	0	0	0	0	0	0	0	1	0	0	0	0	1	0	0	0	0
Pantoea	1	0	0	0	1	0	0	0	0	0	1	0	0	0	0	0	0	0	0	0	0	0	0	0	0	1	7	0	0	0	0	0	0	0	1	0	0	0	0	0	0	0	0	0	0	0	0	0	0
Paracoccus	0	0	0	0	0	0	0	0	0	0	0	0	0	0	0	0	0	0	0	0	42	0	15	4	31	1	2	4	0	0	0	2	0	1	0	0	0	0	6	0	0	0	0	1	0	0	0	0	1
Pasteurella	0	0	0	0	0	0	0	0	0	0	0	0	0	2	0	0	0	0	0	0	0	0	0	0	0	2	7	0	0	0	1	0	0	0	0	0	0	0	0	0	0	0	0	0	0	0	0	0	0
Pedobacter	0	0	0	0	0	0	0	0	2	0	0	0	0	0	0	0	1	0	0	0	7	1	0	3	0	0	20	0	1	0	22	0	0	0	0	11	0	0	0	0	0	0	0	0	0	0	0	0	0
Pelotomaculum	0	0	1	0	0	0	0	0	0	0	0	0	0	0	0	0	0	0	0	0	0	0	0	0	0	0	0	0	0	1	0	0	1	0	1	0	0	0	0	0	0	0	0	0	0	0	1	0	0
Peptoniphilus	1	19	0	0	53	7	2	1	228	424	17	4	0	57	0	48	0	1	1	0	0	0	3	0	0	7	81	0	0	0	0	0	0	0	2	2	5	0	0	2	11	3	0	2	0	0	0	1	2
Perlucidibaca	4	1	0	0	1	0	0	1	1	0	0	0	0	0	0	0	0	1	2	0	0	0	0	0	1	0	0	0	0	2	2	0	0	0	0	0	0	0	0	0	1	0	0	0	1	0	0	0	0
Petrobacter	3	0	0	0	8	0	0	0	1	0	0	1	0	0	0	0	0	0	0	0	0	1	4	0	1	2	0	0	0	0	0	0	0	0	6	1	0	0	0	0	0	0	0	0	0	0	0	0	1
Phenylobacterium	1	0	0	0	0	0	0	0	2	0	0	0	0	0	0	0	0	0	1	0	0	1	0	0	17	0	4	0	2	0	2	0	0	0	4	0	1	0	0	0	0	0	0	0	0	0	2	0	0
Photobacterium	2	1	0	0	0	0	0	0	0	0	0	0	0	0	0	0	0	0	0	0	0	1	1	0	0	0	0	0	0	0	0	0	0	0	1	0	0	0	0	0	0	0	0	0	3	0	1	0	0
Phycicoccus	0	0	0	0	0	0	0	0	0	0	0	0	0	0	0	0	0	0	0	0	2	0	0	0	1	0	6	0	0	0	0	0	0	0	0	0	0	0	1	0	1	0	0	0	0	0	1	0	0
Piscibacillus	0	0	0	0	0	0	0	0	0	0	0	0	0	0	0	0	0	1	0	0	0	1	0	0	0	0	0	0	0	1	0	1	0	0	0	1	0	0	1	0	3	0	0	0	1	0	0	0	0
Planococcus	1	0	0	0	0	0	0	0	1	0	0	0	0	0	0	0	0	0	1	0	0	0	3	0	0	1	0	0	0	0	0	0	0	1	0	0	0	2	0	0	1	0	0	0	0	0	0	0	0
Planomicrobium	2	3	1	0	0	0	0	4	1	0	0	0	0	0	0	0	2	2	3	0	0	1	3	0	1	1	1	0	0	2	1	0	1	1	1	3	2	1	0	0	3	0	0	0	3	0	3	0	0
Pleomorphomonas	0	0	0	0	0	0	0	0	0	3	0	0	0	0	0	0	0	0	0	0	0	0	0	0	0	0	6	0	0	0	0	0	0	0	0	0	0	0	0	0	0	0	0	0	1	0	0	0	0
Plesiocystis	1	0	0	0	0	0	0	1	0	1	0	0	0	0	0	0	0	0	1	0	0	0	1	0	1	0	1	0	0	0	0	0	0	0	0	2	0	0	2	0	1	0	0	0	0	0	0	0	0
Plesiomonas	0	0	0	0	0	0	0	1	0	0	0	0	0	0	0	0	0	1	0	0	11	0	0	0	0	0	0	0	0	0	0	0	0	0	0	1	0	0	0	0	0	0	0	0	1	0	0	0	0
Polaribacter	0	2	0	0	1	0	0	1	1	1	0	0	0	0	0	0	0	2	0	0	0	2	0	0	2	0	0	0	0	0	1	0	0	0	0	0	1	0	0	0	0	0	0	0	0	0	0	0	0
Polaromonas	0	4	0	0	2	0	0	4	0	0	0	0	1	0	0	0	0	2	0	0	1	8	3	0	2	3	4	0	0	12	6	0	0	0	2	2	1	0	0	0	4	0	1	0	1	0	2	0	0
Polynucleobacter	2	5	0	0	0	0	0	0	0	0	0	0	0	0	0	0	0	0	0	0	0	21	0	0	0	0	0	0	0	0	0	0	0	0	0	0	0	0	0	0	1	0	0	0	0	0	0	0	0
Pontibacillus	7	2	0	0	0	0	0	0	0	0	0	0	0	0	0	0	1	3	2	0	0	0	2	0	0	0	2	0	0	1	0	0	0	0	0	1	3	0	2	0	5	0	0	0	0	0	3	0	0
Porphyromonas	1	0	10	0	4	0	0	0	9	0	0	0	0	184	0	0	0	0	9	0	0	1	0	0	0	6	82	0	10	0	0	0	0	0	4	2	3	0	0	0	24	1	0	0	0	0	0	0	0
Prauseria	0	0	0	0	0	0	0	0	0	4	0	0	0	0	0	0	0	0	0	0	0	0	0	1	0	0	0	0	0	0	1	0	0	0	0	0	0	0	0	0	0	0	0	0	0	0	0	0	0
Prevotella	9	0	36	0	0	0	3	13	69	2	3	0	1	143	0	2	0	0	0	0	1	3	4	0	0	10	124	1	4	0	0	4	0	0	1	0	0	0	0	1	1	0	2	1	1	0	2	0	0
Promicromonospora	3	1	1	0	0	0	0	1	0	1	0	0	0	0	0	0	0	0	0	0	1	1	0	0	1	0	0	0	0	0	0	0	0	0	0	0	1	0	0	0	4	0	0	1	1	0	0	0	0
Propionibacterium	45	366	6311	15	88	145	13	133	123	4029	107	13	51	604	14	33	109	2128	36	21	24	54	135	1209	159	618	483	6	855	673	69	87	93	109	505	854	362	8	2616	5	197	396	181	7	43	5	850	251	89
Propionicimonas	3	0	12	0	0	0	0	1	0	18	0	0	0	0	0	0	0	2	0	0	0	0	0	0	0	5	3	0	0	0	5	1	0	0	0	6	1	0	6	0	1	1	0	0	0	0	2	1	0
Propionivibrio	3	0	0	0	2	0	0	0	0	0	1	0	0	1	0	0	0	0	4	0	0	1	0	1	1	0	0	0	0	0	0	0	0	0	0	0	0	0	1	0	0	0	0	0	1	0	0	0	0
Proteiniclasticum	0	0	0	0	0	0	0	0	0	0	1	0	0	0	0	0	0	1	0	0	0	0	0	0	0	0	0	0	0	0	0	0	0	0	0	0	0	0	0	0	0	0	0	0	0	0	0	0	0
Proteus	1	1	0	0	0	0	0	0	0	0	0	0	0	0	0	0	0	0	0	0	1	0	0	0	0	0	2	0	1	0	0	0	0	0	0	1	0	0	0	0	19	0	0	0	0	0	0	0	0
Pseudidiomarina	26	6	2	0	1	1	0	5	1	4	1	0	1	1	2	0	2	4	13	0	5	4	1	1	5	0	1	0	0	3	2	3	3	0	4	7	6	0	5	0	6	0	0	0	4	0	1	1	0
Pseudoalteromonas	1	0	0	0	1	0	0	0	0	2	0	0	0	0	1	0	0	1	1	0	0	0	2	1	0	0	1	0	2	1	2	0	0	0	0	0	2	0	1	0	0	0	0	0	1	0	0	1	0
Pseudochrobactrum	0	0	0	0	0	0	0	0	0	0	0	0	0	0	0	0	0	1	0	0	3	0	0	0	0	0	2	0	0	0	0	0	0	0	0	0	0	0	0	0	0	0	0	0	0	0	0	0	0
Pseudoclavibacter	0	0	0	0	0	0	0	0	0	0	0	0	0	0	0	0	0	0	0	1	0	0	16	0	0	0	2	0	0	0	0	0	0	0	0	0	0	0	1	0	0	0	0	0	0	0	0	0	0
Pseudomonas	77	24	12	2	36	0	2	69	17	8	8	5	4	2	12	1	20	34	38	1	68	80	49	7	101	11	56	14	27	79	73	9	13	1	38	68	73	1	7	26	87	5	6	4	38	0	37	2	8
Pseudonocardia	0	0	3	0	0	0	0	2	3	0	0	0	0	3	0	0	0	2	1	0	0	0	0	1	0	1	1	0	0	0	0	0	0	0	1	0	1	0	0	0	2	0	0	0	0	0	0	0	1
Pseudoxanthomonas	0	0	0	0	0	0	0	0	0	0	0	0	0	0	0	0	0	0	0	0	4	1	0	2	0	0	1	0	0	0	0	0	0	0	2	0	0	0	0	5	0	0	0	0	1	0	0	2	0
Psychrobacter	1	0	0	0	5	0	0	1	1	0	0	0	0	0	0	0	0	0	0	0	0	1	2	1	2	1	0	1	0	0	1	0	0	0	3	0	2	0	0	0	12	0	0	0	0	0	0	0	0
Psychromonas	0	1	0	0	1	0	0	1	0	1	0	0	0	0	0	0	0	0	0	0	0	0	0	0	0	0	0	0	0	0	0	0	0	0	1	0	0	0	0	0	0	0	0	0	0	0	1	0	0
Rahnella	0	0	0	0	0	0	0	3	0	0	0	0	0	0	0	0	0	1	0	0	3	0	0	0	2	0	0	0	0	0	2	0	0	0	0	2	1	0	0	0	1	0	0	0	0	0	0	0	0
Ralstonia	4	0	1	0	3	0	0	1	2	0	1	0	0	0	1	0	0	2	0	0	0	1	0	0	13	0	1	0	1	0	0	0	0	0	1	0	1	0	0	1	4	0	0	0	5	0	0	1	0
Ramlibacter	2	5	1	0	3	0	0	9	4	0	0	1	2	2	3	0	0	4	1	0	1	9	3	0	7	1	2	0	1	10	4	1	0	0	4	5	5	0	0	0	16	0	0	0	3	0	4	0	1
Rathayibacter	1	0	0	0	0	0	0	0	0	3	0	0	0	0	0	0	0	0	0	0	0	0	0	0	0	1	3	0	0	0	0	0	0	0	0	0	0	0	0	0	1	0	0	0	0	0	0	0	0
Rhodobacter	0	0	0	0	0	0	0	0	0	0	0	0	0	0	0	0	0	0	0	1	1	0	11	0	0	0	7	0	0	0	0	0	0	0	0	0	0	0	0	0	0	0	0	0	0	0	3	0	0
Rhodococcus	2	3	0	0	3	0	2	2	8	14	0	2	0	0	0	1	0	1	2	0	1	2	0	0	1	2	11	1	0	2	1	0	0	0	0	0	0	0	0	0	1	1	0	0	4	0	1	0	5
Rhodocyclus	1	0	0	0	7	0	0	1	1	0	0	0	0	0	0	0	0	3	0	0	0	3	2	1	6	0	0	0	0	3	1	0	1	0	1	1	3	0	0	1	7	1	0	1	1	0	1	0	1
Rhodoferax	8	3	0	0	7	0	0	11	1	1	0	0	0	1	3	1	4	2	1	0	0	11	3	1	9	1	3	2	3	4	7	1	1	0	10	12	5	0	0	2	15	0	0	1	2	0	6	1	1
Rhodoplanes	0	1	0	0	0	0	0	1	0	0	0	0	0	0	0	0	3	0	9	0	0	0	0	1	0	1	7	0	0	0	0	0	0	0	0	0	0	0	0	0	0	0	0	0	0	0	0	0	1
Riemerella	0	1	0	0	3	0	0	0	0	0	0	0	1	0	0	1	0	1	1	0	0	3	2	1	0	0	0	0	1	0	2	1	0	0	2	0	0	0	0	0	8	0	0	0	0	0	2	0	0
Roseburia	4	1	2	0	0	0	0	0	5	0	0	0	0	0	0	0	0	1	0	0	0	0	1	0	0	0	1	0	0	0	0	0	0	0	0	2	0	0	1	0	0	0	0	0	0	0	1	0	1
Roseomonas	0	0	0	0	0	0	0	0	0	0	0	0	0	0	0	0	0	0	0	0	0	0	9	0	0	1	0	0	2	0	0	0	0	0	0	0	0	0	3	0	0	0	0	0	0	0	0	0	0
Rothia	60	31	22	0	10	0	12	10	48	14	7	2	2	111	2	0	8	19	42	0	17	11	10	6	32	25	157	3	54	32	14	8	11	0	12	39	26	0	22	2	42	0	1	0	28	0	7	4	1
RS62	0	1	0	0	1	0	0	0	2	0	0	0	0	0	0	0	0	1	0	0	1	6	3	0	5	0	0	0	0	1	4	1	0	0	0	1	0	0	0	1	8	0	0	0	0	0	0	0	0
Rubrivivax	0	1	1	0	4	0	0	3	0	2	0	0	0	0	1	0	0	0	1	0	0	7	1	0	4	1	2	1	0	4	7	2	1	0	4	5	10	0	1	0	8	0	0	1	0	0	3	0	0
Rubrobacter	0	0	0	0	1	0	0	0	0	0	0	0	0	0	0	1	0	0	1	0	1	0	0	0	0	0	0	0	0	0	0	0	0	0	0	23	0	0	0	0	1	0	0	0	0	0	2	0	0
Ruminococcus	11	1	2	0	0	0	0	1	18	3	0	0	1	0	0	1	0	0	1	0	0	1	0	0	1	1	2	0	0	0	1	0	2	0	2	12	0	0	0	4	1	0	0	0	1	0	1	0	0
Rummeliibacillus	0	0	0	0	0	0	0	1	0	0	0	0	0	0	0	0	0	0	0	0	0	0	0	0	0	0	0	0	0	0	0	0	0	0	1	0	0	0	0	0	9	0	0	0	0	0	1	0	0
Saccharothrix	0	0	2	0	0	0	0	0	0	1	0	0	0	1	0	0	0	0	0	0	0	0	0	1	0	0	0	0	0	0	0	0	0	0	0	0	0	0	2	0	1	1	0	0	0	0	0	0	1
Salinibacillus	1	1	0	0	1	0	0	0	1	0	0	0	0	0	0	0	0	0	0	0	0	3	0	0	4	0	1	0	1	2	1	0	1	0	0	3	0	0	0	0	0	0	0	0	0	0	1	0	0
Salinibacterium	0	0	0	0	0	0	0	0	0	1	0	0	0	1	0	0	0	0	0	0	0	1	3	0	0	0	2	0	0	0	2	0	0	0	0	0	0	0	0	0	0	0	0	0	1	0	0	0	0
Salinicoccus	1	1	1	0	2	0	0	1	0	1	0	0	0	2	0	0	0	1	1	0	0	0	1	1	0	1	1	0	2	0	0	0	0	0	0	0	0	2	0	0	4	0	0	0	2	0	0	0	0
Salinispora	2	0	0	0	1	0	0	0	0	0	0	0	0	0	0	0	0	0	0	0	1	0	1	0	1	0	0	0	0	0	0	0	0	0	0	0	1	0	0	0	0	0	0	0	1	0	0	0	0
Salmonella	1	0	1	1	2	0	1	0	1	0	0	0	1	1	1	0	0	1	0	1	1	0	3	0	3	0	0	0	0	6	6	1	0	0	1	3	2	0	0	0	3	0	0	0	0	0	2	0	0
Sarcina	0	0	0	0	0	0	0	0	0	1	0	0	0	1	0	0	0	2	0	0	0	0	0	0	0	0	1	0	0	0	0	0	0	0	0	0	0	0	1	0	0	0	0	0	1	0	1	0	1
Schlegelella	0	2	0	0	0	0	0	1	1	0	0	0	0	0	0	0	4	0	0	0	0	0	0	0	2	0	0	0	0	0	0	0	4	0	0	1	1	0	0	2	0	0	0	0	0	0	0	0	2
Sediminibacillus	0	1	0	0	0	0	0	1	0	0	0	0	0	0	0	0	0	0	1	0	0	0	0	0	1	0	0	0	0	0	0	0	0	0	0	0	0	0	1	0	0	0	0	0	0	0	0	0	0
Segniliparus	3	1	0	0	2	0	0	0	0	0	0	0	0	0	0	0	0	0	2	0	1	0	0	0	1	0	0	0	0	1	1	0	2	0	0	1	2	0	1	0	4	0	0	0	2	0	0	0	1
Selenomonas	2	0	1	0	0	1	0	0	2	1	0	0	0	7	0	1	0	1	5	0	0	1	0	0	1	0	3	0	0	0	0	0	0	0	0	0	0	3	0	0	1	0	0	0	6	0	4	0	0
Serinicoccus	0	0	0	0	0	0	0	0	0	0	0	0	0	0	0	0	0	0	1	0	0	0	0	1	1	0	0	0	0	1	0	0	0	0	0	0	0	0	0	0	11	0	0	0	0	0	0	0	0
Serratia	1	0	0	0	1	0	0	11	2	0	0	0	2	0	0	0	0	0	3	0	30	0	0	0	0	0	2	1	0	3	1	0	0	0	1	0	0	0	0	1	2	0	0	0	0	0	0	0	0
Shewanella	10	2	2	0	6	0	0	11	2	0	2	0	0	0	1	0	2	1	1	0	5	12	8	2	12	0	1	0	5	17	6	3	1	0	8	13	5	0	3	0	7	0	0	0	2	0	10	0	4
Simiduia	4	0	0	0	0	0	0	1	1	1	0	0	0	0	0	0	1	0	0	0	1	0	0	0	0	0	0	0	0	0	0	0	0	0	0	1	0	0	1	0	0	0	0	0	0	0	0	0	0
Simplicispira	0	0	0	0	0	0	0	0	0	0	0	0	0	0	0	0	0	0	1	0	0	0	0	0	0	0	2	0	0	0	0	1	0	0	2	0	0	0	0	0	0	0	0	0	0	0	0	0	0
Sinomonas	6	3	0	0	1	0	0	1	0	1	0	0	0	0	0	0	0	2	3	0	1	1	0	0	1	0	0	0	0	1	1	0	2	0	1	3	6	0	2	1	2	0	0	0	2	0	1	0	0
Skermanella	0	0	0	0	0	0	0	0	0	0	0	0	0	0	0	0	0	0	0	0	0	0	16	0	0	0	6	0	0	0	0	0	0	0	0	0	0	0	0	0	0	0	0	0	0	0	0	0	0
Sphingobacterium	0	0	0	0	1	0	0	0	1	0	0	0	0	0	0	0	0	0	14	0	0	55	0	0	9	0	0	0	0	0	0	0	0	0	1	5	0	0	0	0	0	0	0	0	0	0	4	0	0
Sphingobium	53	8	9	0	10	0	2	28	10	0	0	0	0	1	4	0	6	16	9	1	7	144	18	11	60	7	4	4	0	53	44	7	0	1	6	41	2	0	4	1	134	0	1	2	34	0	6	1	12
Sphingomonas	4	11	1	0	6	2	0	19	1	1	1	0	3	0	0	0	10	1	0	1	5	22	1	6	13	7	30	2	2	22	22	6	1	0	7	4	2	0	0	0	7	0	0	0	2	0	19	2	2
Sphingopyxis	0	1	0	0	1	0	0	8	0	1	0	0	0	0	0	0	0	1	0	0	0	1	6	0	0	2	3	0	0	0	1	0	0	0	0	24	2	0	10	0	1	0	0	2	0	0	0	0	2
Sporolactobacillus	0	0	0	0	0	0	0	0	0	0	0	0	0	0	0	0	0	0	0	0	0	1	1	0	0	0	0	0	0	0	1	0	0	0	0	0	0	0	0	0	1	0	0	0	1	0	0	1	0
Sporomusa	0	1	0	0	1	0	0	0	1	0	0	0	0	0	0	0	0	0	1	0	0	2	0	0	0	0	1	0	0	0	0	0	0	0	0	0	0	1	2	0	0	0	0	0	2	0	0	0	0
Sporosarcina	1	1	0	0	1	0	0	0	0	0	0	0	1	0	0	0	1	2	1	0	0	2	1	1	1	0	0	0	0	1	1	0	0	0	0	1	0	2	0	0	4	0	0	0	2	0	0	0	1
Staphylococcus	157	77	3515	34	568	30	165	3751	1157	5322	71	945	30	595	2	100	238	2247	1688	171	284	63	90	216	54	445	931	40	170	857	246	58	190	34	1375	1244	243	5384	194	64	618	251	86	23	1286	64	1801	575	6710
Stenotrophomonas	3	3	2	0	1	0	1	4	1	3	0	0	1	0	0	0	2	0	0	0	3	20	3	0	32	2	4	4	0	0	8	0	0	0	2	0	0	0	0	0	0	1	0	0	0	0	5	1	0
Streptococcus	14	0	334	0	7	2	29	8	290	14	2	3	3	744	0	46	7	14	40	3	26	2	61	18	13	37	693	3	441	50	1	3	12	17	53	49	9	6	12	6	14	7	2	3	636	1	124	2	6
Streptomyces	15	4	12	0	5	0	0	14	15	9	1	4	0	0	0	0	3	7	10	0	2	6	6	2	14	5	9	1	2	3	2	1	2	0	6	7	6	1	11	3	17	0	0	0	9	0	4	1	6
Streptosporangium	0	1	7	0	0	1	0	0	1	8	0	0	0	1	1	0	0	3	0	0	0	2	0	0	0	1	0	0	0	3	0	0	0	0	0	3	1	0	6	0	0	0	0	0	0	0	2	2	0
Sulfuritalea	0	0	0	0	0	0	2	0	1	1	0	0	0	0	1	0	0	1	0	0	0	2	0	0	1	0	0	0	0	0	0	1	1	0	0	0	1	0	0	0	3	0	0	0	0	0	0	0	0
Sulfurospirillum	0	0	3	0	0	0	0	1	0	2	0	0	1	0	0	0	0	0	5	0	0	0	0	0	0	0	0	1	1	8	12	0	0	0	4	0	0	0	0	0	1	0	0	0	0	0	0	0	0
Sutterella	0	1	0	0	1	0	0	0	0	0	0	0	0	0	0	1	1	0	1	0	0	1	1	0	1	0	0	1	0	0	0	0	0	0	0	0	0	0	0	0	4	0	0	0	0	0	1	0	0
Syntrophomonas	3	1	0	0	0	0	0	0	0	1	0	0	0	0	0	0	0	0	1	0	0	0	0	0	1	0	0	1	0	0	0	0	0	0	0	0	1	0	1	0	1	0	0	0	1	0	0	0	0
Tannerella	0	0	0	0	0	0	0	0	0	0	0	0	0	1	0	0	0	0	0	0	7	0	0	0	0	0	0	0	0	0	0	0	0	0	0	0	1	0	0	0	0	0	0	0	0	0	0	0	0
Tepidimicrobium	1	0	2	0	0	0	0	0	0	0	0	0	0	0	0	0	0	0	0	0	0	0	0	1	0	0	1	0	0	0	0	0	0	0	0	16	0	0	0	0	0	0	1	0	0	0	0	0	0
Tepidimonas	0	1	2	0	4	0	0	4	0	0	1	0	1	0	0	0	0	1	0	0	0	1	2	0	6	0	1	1	1	5	4	0	0	0	4	5	2	0	0	2	8	0	0	0	4	0	1	0	0
Terracoccus	0	0	0	0	0	0	0	1	0	0	1	0	0	0	0	0	0	0	1	0	0	0	1	0	0	0	3	0	0	0	0	0	1	0	0	0	1	0	0	0	0	0	0	0	1	0	0	0	0
Thalassobacillus	1	0	0	0	0	0	0	0	0	0	0	0	0	0	0	0	0	0	0	0	0	0	0	0	0	0	1	0	0	0	0	0	0	0	0	0	1	0	0	0	3	0	0	0	0	0	0	0	0
Thalassomonas	1	0	0	0	1	0	0	1	0	0	0	0	0	1	0	0	0	0	0	0	0	1	2	0	0	0	0	1	0	0	2	0	0	0	0	0	1	0	0	0	1	0	0	0	2	0	0	0	0
Thauera	5	10	2	0	19	0	0	3	3	0	0	0	5	1	1	0	3	2	1	0	1	20	11	4	21	2	0	1	1	7	16	2	0	0	1	9	17	0	0	2	37	0	0	0	2	0	2	0	1
Thermincola	1	0	0	0	0	0	0	1	0	0	0	0	0	0	0	0	0	0	0	0	0	1	1	0	1	0	0	0	0	1	2	0	0	0	0	0	0	0	3	0	0	0	0	0	1	0	0	0	0
Thermoanaerobacterium	20	7	0	0	8	0	0	0	2	4	1	0	0	0	0	0	0	0	0	0	0	0	0	0	10	0	0	0	0	16	4	0	0	0	0	0	4	0	17	0	0	0	0	0	0	0	5	0	0
Thermomonas	0	0	0	0	0	0	0	0	0	0	0	0	0	0	0	0	0	0	0	0	1	6	1	0	1	0	0	0	0	0	0	0	0	0	0	0	0	0	0	0	0	0	0	0	0	0	7	0	1
Thiobacillus	0	0	0	0	2	0	0	2	0	1	1	0	0	0	0	0	0	0	0	0	0	3	0	0	1	0	0	1	0	3	1	1	0	0	1	3	3	0	0	1	1	0	0	0	1	0	1	0	0
Thiomonas	0	4	0	0	2	0	0	3	1	0	0	0	1	0	0	0	0	1	0	0	0	2	1	0	0	0	0	2	0	1	2	0	1	0	0	3	1	0	0	0	3	0	1	0	0	0	1	1	0
Tissierella_Soehngenia	0	0	0	0	0	0	0	0	0	0	0	0	0	0	0	0	0	0	0	0	0	0	0	0	0	1	0	0	0	13	0	0	0	0	0	0	0	0	0	0	1	0	0	0	0	0	1	0	0
Tolumonas	2	0	0	0	4	0	0	6	0	0	0	0	0	3	1	0	1	0	0	0	3	7	4	1	5	1	0	0	1	0	4	1	0	0	4	2	3	0	1	1	4	0	0	0	1	0	4	0	0
Trabulsiella	0	0	0	0	0	0	0	0	0	0	0	0	0	0	0	0	0	0	0	0	0	2	0	1	2	1	0	1	0	1	0	0	0	0	0	3	1	0	0	0	1	0	0	0	0	0	0	0	0
Trichococcus	19	19	13	0	33	2	1	1	10	1	0	0	0	3	2	0	10	1	4	0	1	44	17	8	33	2	11	1	3	30	92	6	0	1	19	0	27	1	1	12	112	0	0	0	1	0	2	4	6
Trueperella	1	0	0	0	5	0	0	0	1	0	0	0	0	0	0	0	0	0	0	0	0	0	0	0	0	1	0	0	0	0	0	0	0	0	0	0	0	0	0	0	1	0	0	0	0	0	0	1	1
Tsukamurella	0	1	0	0	0	0	0	0	1	0	0	1	0	0	0	0	0	0	0	0	0	0	0	1	0	0	0	0	0	0	0	0	0	0	0	0	0	0	0	0	3	0	0	0	0	0	0	0	5
Tuberibacillus	1	0	0	0	0	0	0	0	0	0	0	0	0	0	0	0	0	0	0	0	0	1	0	0	1	0	13	0	0	0	0	0	0	0	0	1	0	0	0	0	0	0	0	0	1	0	0	0	0
Uliginosibacterium	1	0	0	0	0	0	0	0	0	0	0	0	0	0	0	0	1	1	0	0	0	0	0	0	0	0	0	0	0	0	0	0	0	0	0	0	0	0	0	0	1	0	0	0	0	0	0	0	0
Ureibacillus	0	1	1	0	0	0	0	0	0	0	0	0	0	0	0	0	0	0	0	0	0	0	0	0	0	0	0	0	0	1	0	0	0	0	0	0	0	0	0	0	2	0	0	0	1	0	0	0	1
Variovorax	1	0	1	0	0	0	0	0	0	0	0	0	0	0	0	1	0	0	1	0	0	3	1	0	0	1	1	1	1	1	1	0	0	0	0	0	1	0	2	0	5	1	0	0	13	0	0	0	0
Veillonella	3	0	0	1	0	0	3	0	10	2	1	0	0	19	0	0	0	0	0	0	0	0	1	0	0	0	10	0	7	2	0	0	0	0	0	1	0	0	1	0	0	0	0	0	1	0	0	1	0
Verminephrobacter	0	2	0	0	0	0	0	0	0	0	0	0	0	0	0	0	0	0	0	0	0	0	0	0	0	0	0	0	0	2	1	1	0	0	0	1	0	0	0	0	2	0	0	0	0	0	0	0	0
Vibrio	3	1	1	0	1	0	0	2	0	2	1	0	1	1	0	0	0	2	1	1	0	0	1	1	2	0	0	1	0	0	1	0	0	0	1	0	1	0	3	0	1	0	0	0	3	0	1	0	0
Virgibacillus	83	38	1	0	16	1	0	21	6	14	12	0	2	0	3	1	8	20	40	0	7	38	15	2	42	5	11	7	4	47	39	4	13	3	11	56	35	2	28	6	119	2	0	1	29	0	13	2	3
Vogesella	0	0	0	0	0	0	0	0	0	0	0	0	0	0	0	0	0	0	0	0	0	2	0	0	2	0	0	0	0	0	1	0	0	0	0	1	0	0	0	0	0	0	0	0	0	0	3	0	0
WAL_1855D	0	1	1	0	0	0	1	0	0	0	0	0	0	0	0	0	0	0	0	0	0	0	0	1	1	1	72	0	0	0	0	0	0	0	0	0	0	0	0	0	0	0	0	0	0	0	0	0	0
Wautersiella	0	1	1	0	0	0	0	3	1	0	0	0	0	0	1	0	2	0	1	0	1	0	1	0	3	0	1	1	2	0	2	0	0	0	0	0	1	0	4	1	1	0	0	0	0	0	0	0	0
Williamsia	0	0	1	0	0	1	0	0	3	0	0	0	0	0	0	0	0	0	0	0	6	0	0	2	2	0	2	2	0	0	0	0	0	0	0	0	0	0	1	0	0	0	0	0	0	0	0	0	0
Xanthomonas	12	0	1	0	0	0	0	1	0	0	0	0	0	0	1	0	0	0	0	0	3	4	2	0	3	0	0	1	2	0	4	1	0	0	0	0	0	0	1	1	0	0	0	0	0	0	1	0	0
Xenophilus	0	3	1	0	1	0	0	4	3	1	0	0	0	0	0	0	1	1	0	0	0	9	1	0	2	1	0	0	3	1	3	0	0	0	1	1	1	0	0	0	14	0	0	1	3	0	4	0	1
Xenorhabdus	0	0	0	0	0	0	0	0	0	0	0	0	0	0	0	0	0	0	0	0	0	1	0	0	0	0	1	0	0	3	0	0	0	0	0	0	0	0	0	0	0	0	0	0	0	0	0	0	0
Xylanimicrobium	5	1	0	0	0	0	0	1	0	0	0	0	0	0	0	0	0	0	4	0	0	0	0	0	0	0	3	0	0	0	4	0	0	0	0	0	0	0	0	0	1	0	0	0	0	0	1	0	0
Yaniella	0	1	0	0	0	0	0	0	1	0	0	0	0	0	0	0	0	0	0	0	0	0	0	2	1	0	0	0	1	2	1	0	0	0	0	3	2	0	2	0	3	0	0	0	0	0	1	0	0
Yersinia	0	0	0	0	0	0	0	1	1	0	0	0	0	0	0	0	0	0	0	1	14	0	0	0	0	0	0	0	0	0	0	0	0	0	0	0	0	0	0	0	0	0	0	0	0	0	0	0	0
Z-35	0	0	0	0	0	0	0	0	1	0	0	0	0	0	0	0	1	1	0	0	0	0	3	0	2	0	0	0	0	0	0	0	1	0	0	0	0	0	0	0	1	0	0	0	0	0	0	0	0
Zobellella	0	0	1	0	2	0	0	0	0	0	0	0	0	0	0	0	0	0	0	0	1	0	0	0	0	0	0	0	0	4	0	0	0	0	1	0	0	0	0	0	0	0	1	0	1	0	0	0	1
Zoogloea	13	21	6	0	17	0	3	13	9	2	2	0	1	1	4	1	5	8	8	0	2	18	21	0	36	5	3	1	6	15	25	6	2	1	2	17	6	0	1	3	22	0	3	0	0	0	4	0	8
	19056	8108	12875	129	8475	560	1304	21046	14164	21065	1736	1842	877	4572	1225	4032	2719	8158	10366	335	3268	11658	5937	3282	12121	3042	7490	1664	3613	11583	10456	1588	3427	416	7750	12079	9444	5651	7324	1677	21494	921	671	895	12603	97	7820	2029	11978
Achromobacter	0.000157431	0.00024667	0	0	0.000235988	0	0	0.000142545	0	0	0	0	0	0.000218723	0	0	0.000367782	0	0.000192938	0	0	0.000171556	0	0	0.000330006	0.000328731	0	0	0	0.000777001	0	0	0	0.00240385	0	8.27883e-05	0.000741211	0	0.000136537	0	9.30492e-05	0	0	0	0.000158692	0	0	0	0
Acidaminobacter	0	0.000123335	0	0	0	0	0	4.7515e-05	0	0	0	0	0	0	0	0	0	0	0	0	0	8.5778e-05	0	0	0	0	0	0	0	0.000604334	0	0	0	0	0	0	0	0	0	0.000596303	0	0	0	0	0.000238039	0	0	0	0
Acidovorax	0.0013644	0.00382338	0.00031068	0.00775194	0.00495575	0.00535714	0.00230061	0.00104533	0.000706015	0.000237361	0.00115207	0	0.00684151	0.00131234	0.00489796	0.000248016	0.00735565	0.00208384	0.000675285	0	0.00152999	0.00694802	0.00454775	0.00152346	0.00536259	0.00131492	0.00160214	0.00180288	0.00166067	0.00379867	0.00564269	0.00566751	0.000875401	0.00240385	0.00206452	0.00264923	0.00190597	0	0.00150191	0.00298151	0.00455941	0.00325733	0.00298063	0.00558659	0.000555423	0	0.00204604	0.00197141	0.00091835
Acinetobacter	0.0133291	0.0299704	0.008	0.0387597	0.0575811	0.0178571	0.0230061	0.0200988	0.00741316	0.000949442	0.00748848	0.0092291	0.054732	0.00415573	0.0669388	0.00322421	0.0581096	0.0225545	0.00434112	0.0179104	0.0309058	0.0590153	0.0789961	0.0341255	0.0788714	0.0243261	0.0160214	0.0372596	0.0265707	0.038332	0.0625478	0.0629723	0.00408521	0.0216346	0.0163871	0.0245053	0.0351546	0.000707839	0.0116057	0.0500894	0.0457802	0.0108578	0.0327869	0.0402235	0.00880743	0.0206186	0.0186701	0.0142928	0.00634497
Actinobacillus	0	0	0.00023301	0	0.000117994	0	0	9.50299e-05	0.000141203	0	0.00115207	0	0	0.00437445	0	0	0	0	0	0	0.00122399	8.5778e-05	0	0	0	0	0.00160214	0	0	0	0	0	0	0	0	0	0	0	0.000955762	0	0	0	0	0	0	0	0	0	0
Actinobaculum	0	0	0	0	0	0	0	0	0	0	0	0	0	0	0	0	0.000367782	0	0	0	0	0	0.000505306	0	0	0	0	0	0	0	0	0	0	0	0	0	0	0	0	0	0	0	0	0	0	0	0	0	0
Actinomyces	0.00115449	0.000123335	0.000854369	0	0.00165192	0.00178571	0.00153374	0.000332605	0.00211805	0.000379777	0	0	0.00342075	0.00393701	0.00244898	0.000496032	0.00220669	0.000245158	0.00115763	0	0.000917993	0.00540401	0.00320027	0.00213285	0.00115502	0.00230112	0.00186916	0.00180288	0.0038749	0.000777001	0.00325172	0.00251889	0.0011672	0	0.000645161	0.00256644	0.00370606	0	0.00177499	0.00238521	0.000558295	0.00325733	0.00149031	0.00111732	0.00111085	0	0.000511509	0.00147856	0.000584405
Actinomycetospora	0	0	0	0	0	0	0	0	0	0	0	0	0	0	0	0	0	0	0	0	0	0	0	0	0	0.000328731	0	0	0	0	0	0	0	0	0	0	0	0	0	0	0	0	0	0	0	0	0	0	0
Aeribacillus	0.000262385	0	0	0	0	0	0	9.50299e-05	0	0	0	0	0	0	0	0	0	0	0	0	0.000305998	0	0	0	0	0	0.000133511	0	0	0	0.000191278	0	0	0	0	0	0.000105887	0	0.000136537	0.000596303	4.65246e-05	0	0	0	0	0	0.000127877	0	0
Aerococcus	0.000314861	0	0	0	0.000471976	0	0	9.50299e-05	0	0	0	0.000542888	0	0	0	0	0	0.000122579	9.64692e-05	0	0.000305998	0	0.000505306	0	0	0	0.000133511	0	0	0.000518001	0.000382555	0.000629723	0	0	0	0	0.000211775	0.00017696	0	0	0.000651345	0	0.00149031	0	0.000317385	0	0.000127877	0	0
Aggregatibacter	0	0	0	0	0.000117994	0	0.000766871	0	0	0	0.000576037	0	0	0.00284339	0	0	0	0	0	0	0	8.5778e-05	0	0	8.25014e-05	0.000328731	0.00226969	0	0.000553557	8.63334e-05	0.000191278	0	0	0	0.000129032	0.000331153	0.000211775	0	0	0	0	0	0	0	7.93462e-05	0	0.000127877	0	0
Agrobacterium	5.24769e-05	0.000123335	0	0	0	0	0	0	0	0	0	0	0	0	0	0	0	0	0.000192938	0	0	0.00188712	0.00033687	0.000914077	0.00181503	0.000657462	0.000934579	0	0	0	0	0	0	0	0	0	0	0	0	0	0	0	0	0	0	0	0	0	0.000166973
Agromyces	0	0	0.00023301	0	0	0	0	0	0	0.000332305	0	0	0	0	0	0.000248016	0	0.000122579	0	0	0.000305998	0	0.000168435	0	8.25014e-05	0	0.000133511	0.00120192	0	8.63334e-05	0	0	0	0	0	8.27883e-05	0	0	0.00054615	0	4.65246e-05	0.00108578	0	0	0.000158692	0	0	0	0
Alcanivorax	0.000209908	0.000123335	0	0	0.00117994	0	0	9.50299e-05	0	0	0.000576037	0	0	0	0	0	0	0.000122579	0.000289408	0	0	8.5778e-05	0.000842176	0	8.25014e-05	0	0.000400534	0.00180288	0.000830335	0.000863334	0.00162586	0	0	0	0.000129032	8.27883e-05	0.000105887	0	0.00122884	0	4.65246e-05	0	0	0	0.00119019	0	0	0	8.34864e-05
Alicycliphilus	0.00362091	0.00690676	0.00287379	0.0155039	0.00849558	0	0.00613497	0.00860021	0.00345947	0.00109186	0.00230415	0.00108578	0.0216648	0.00393701	0.0285714	0.000496032	0.0062523	0.00306448	0.00154351	0.00298507	0.0122399	0.0128667	0.0128011	0.00517977	0.0119627	0.00460224	0.00267023	0.0126202	0.0130086	0.0110507	0.0142502	0.0132242	0.00583601	0.00961538	0.0167742	0.0131633	0.0147183	0	0.00177499	0.0101371	0.010468	0.00434311	0.0312966	0.0122905	0.00134889	0	0.00920716	0.00197141	0.00233762
Alicyclobacillus	0.00493283	0.00407005	0	0	0.00271386	0	0	0.00156799	0	0.000284833	0	0	0.00114025	0	0.000816327	0.000248016	0.00147113	0.004658	0.00144704	0	0.000305998	0	0.00033687	0.000914077	0.00115502	0.000657462	0.000133511	0	0	0.00604334	0.00277353	0.000629723	0.0011672	0	0.00154839	0.00206971	0.000635324	0	0	0.00178891	0	0	0	0	0.000952154	0	0.000127877	0.00197141	0.000166973
Alkalibacterium	5.24769e-05	0	0	0	0	0	0	0	7.06015e-05	4.74721e-05	0	0	0	0	0	0.000496032	0	0	9.64692e-05	0	0	0	0.000505306	0	0	0	0	0.000600962	0	0	0	0	0	0	0	0	0	0	0	0	0	0	0	0	0	0	0	0	0
Alloiococcus	5.24769e-05	0	0.0208155	0	0.000235988	0	0.248466	0	0	0.000142416	0	0.0477742	0	0	0	0.403522	0	0	0.00144704	0	0	0	0	0	0	0	0.00400534	0	0.00166067	0	0	0	0	0	0.00232258	0	0	0	0	0	4.65246e-05	0.00108578	0.00149031	0	0.000793462	0	0.000511509	0	0.000166973
Ammoniphilus	5.24769e-05	0	0	0	0	0	0	0	0	0	0	0	0	0	0	0	0	0	9.64692e-05	0	0	0	0	0	8.25014e-05	0	0	0	0	0	9.56389e-05	0	0.0002918	0	0	8.27883e-05	0	0	0	0	4.65246e-05	0	0	0	7.93462e-05	0	0	0	0
Amycolatopsis	5.24769e-05	0	7.76699e-05	0	0	0	0	0	0	0.000237361	0	0.000542888	0	0	0	0.000992063	0	0.000122579	0	0	0	0	0	0	0	0.000328731	0	0	0	8.63334e-05	0	0	0	0	0	8.27883e-05	0	0	0.000136537	0	0	0	0	0	0.000238039	0	0	0	0
Anaerobacillus	5.24769e-05	0.000123335	0	0	0	0	0	0	0	0	0	0	0	0	0	0	0	0	0	0	0	0	0	0	0	0	0	0	0	0	9.56389e-05	0	0	0	0	8.27883e-05	0	0	0	0	0	0	0	0	0	0	0	0	8.34864e-05
Anaerococcus	0.000262385	0.00382338	0.00023301	0	0.0179351	0.0642857	0.0130368	0.0156324	0.0331827	0.0523617	0.031106	0	0	0.0527122	0	0.0210813	0	0.000245158	0	0.00298507	0.00275398	0.00128667	0.000168435	0	8.25014e-05	0.0167653	0.0329773	0.00420673	0	0.000172667	0	0.0081864	0	0.00721154	0.000258065	0.000331153	0.00127065	0	0.00136537	0.00119261	0.000418722	0.00542888	0.00298063	0	0.00119019	0.0103093	0.000127877	0.000985707	0.000166973
Anaerovorax	0	0	0	0	0	0	0	0	0	0	0	0	0	0	0	0	0	0	0	0	0	0	0	0	0	0	0	0	0.000276778	0	0	0	0	0	0	0	0.000105887	0	0	0	0	0	0	0	0	0	0	0	0
Aneurinibacillus	0.000157431	0.000370005	0	0	0.000235988	0	0	4.7515e-05	0	0	0	0	0	0	0	0	0	0.000245158	0.000385877	0	0.000305998	8.5778e-05	0.000168435	0	8.25014e-05	0	0	0	0	0	0.000573833	0	0.0002918	0	0	0	0.000317662	0	0.000136537	0	0.000186098	0	0	0	0.000476077	0	0	0	0
Anoxybacillus	0.00928841	0.00444006	0.00031068	0	0.00271386	0	0.000766871	0.00137793	0.000353008	9.49442e-05	0.00518433	0.00162866	0.0022805	0.000218723	0.00326531	0.000248016	0.00294226	0.00147095	0.00617403	0.0119403	0.00244798	0.00471779	0.0028634	0.000609385	0.00453758	0.00131492	0.00133511	0.00180288	0.002491	0.00267634	0.00554705	0.00566751	0.00962941	0.00480769	0.00283871	0.00447057	0.00508259	0.00106176	0.00314036	0.00119261	0.00409417	0	0	0.00446927	0.00499881	0	0.00242967	0.00394283	0.000500918
Aquabacterium	5.24769e-05	0	0	0	0.000235988	0	0	9.50299e-05	0	0	0	0	0	0	0	0	0	0	0	0	0	0	0	0.000304692	8.25014e-05	0	0	0	0	0.000172667	9.56389e-05	0	0	0	0.000129032	0.000248365	0.000317662	0	0	0	4.65246e-05	0	0	0.00111732	0	0	0.000255754	0	0
Aquicella	5.24769e-05	0	7.76699e-05	0	0	0	0	4.7515e-05	0	4.74721e-05	0	0	0	0	0	0	0.000367782	0	0	0	0	0	0	0	0	0	0.000801068	0	0	0	0	0	0	0	0	0	0.000105887	0	0	0	0	0	0	0	0	0	0	0	0
Arcobacter	0.000104954	0	0	0	0	0	0.000766871	0	7.06015e-05	0.000237361	0	0	0.00570125	0.000437445	0	0	0	0.000490316	0	0	0	0.00137245	0.00117905	0.000304692	0.000742513	0.000328731	0.000267023	0	0	0.00138133	0.00449503	0.000629723	0	0	0	8.27883e-05	0	0	0	0	0.000837443	0.00108578	0	0	0	0	0	0.000985707	0.000333946
Ardenscatena	0	0	0	0	0	0	0	0	0	4.74721e-05	0	0	0.00114025	0.000218723	0	0.000248016	0.000367782	0	9.64692e-05	0	0	0	0	0	0.000165003	0	0	0	0	0	0	0	0.0002918	0	0.000129032	0.000165577	0	0	0.000136537	0	4.65246e-05	0	0	0	0	0	0.000127877	0	8.34864e-05
Arenimonas	0.00110202	0	0	0	0.000117994	0	0	0.00047515	0.000141203	0	0	0	0	0	0	0	0	0.000122579	0.00106116	0	0	0.000343112	0	0	0.000165003	0	0.000667557	0	0.000276778	0.000172667	0	0	0.0002918	0	0.000645161	0.00049673	0.000317662	0	0.000955762	0.000596303	9.30492e-05	0	0	0	0.000317385	0	0.000127877	0	0
Arsenicicoccus	0	0	0	0	0	0	0	0	7.06015e-05	0	0	0	0	0	0	0.000248016	0	0	0.000192938	0	0	0	0	0	0	0	0	0	0	0	0	0	0	0	0	0	0	0	0.000136537	0	0	0	0	0	0.000238039	0	0	0	0
Arthrobacter	0.00419815	0.00197336	0.00023301	0	0.00153392	0	0	0.000807754	0.000494211	0.000807026	0.00230415	0.00217155	0	0.000218723	0.000816327	0.000496032	0.00110335	0.00281932	0.00443758	0.00597015	0.00305998	0.00205867	0.00134748	0.000304692	0.00247504	0.00164366	0.00226969	0.00120192	0.000276778	0.001813	0.00143458	0.00125945	0.00408521	0.00240385	0.000903226	0.00173855	0.00127065	0	0.00368651	0.00119261	0.00241928	0.00217155	0	0.00111732	0.00357058	0	0.00230179	0.00197141	0.000834864
Asticcacaulis	0	0	0	0	0	0	0	0	0	0	0	0	0	0	0	0	0.000367782	0	0	0	0	0	0.000168435	0	0	0	0.000400534	0	0	0	0	0	0	0	0	0	0	0	0	0	0	0	0	0	0	0	0	0	0
Atopobium	0	0.000123335	0.00015534	0	0	0	0	0	7.06015e-05	0	0	0.000542888	0	0	0	0	0	0	0	0	0	0	0	0	0	0.000328731	0.000667557	0	0	0	0	0	0	0	0	8.27883e-05	0	0	0	0	4.65246e-05	0	0	0	0.000158692	0	0	0	0
Azoarcus	0.000419815	0.000370005	0	0	0.000471976	0	0	4.7515e-05	0.000211805	0	0.000576037	0.000542888	0	0	0.000816327	0.000248016	0.000735565	0.000612895	9.64692e-05	0	0	0.00102934	0.000505306	0.000609385	0.000412507	0.000328731	0	0	0.000276778	0.000949668	0.000478194	0.000629723	0.0002918	0	0	8.27883e-05	0.000105887	0	0.000136537	0.000596303	0.000977017	0	0	0	7.93462e-05	0	0	0	0.000333946
Azospira	0.000314861	0.00111001	0.000621359	0	0.00271386	0.00357143	0.000766871	0.00114036	0.000353008	9.49442e-05	0	0	0.004561	0	0.00897959	0.000496032	0.000735565	0.00134837	9.64692e-05	0	0.00183599	0.00205867	0.00168435	0.000609385	0.00189753	0.000328731	0.000267023	0.00360577	0.00332134	0.001813	0.00181714	0.00188917	0.000583601	0.00240385	0.00322581	0.00322874	0.00296485	0	0.000682687	0.00178891	0.00153531	0	0.00596125	0.00223464	0.000238039	0	0.00294118	0.00147856	0.000166973
Azospirillum	0	0	0	0	0	0	0	0	0	4.74721e-05	0	0	0	0	0	0	0	0	0.000192938	0	0	0	0.00033687	0.000304692	0	0	0.000133511	0	0	0.001036	9.56389e-05	0	0	0	0.000645161	0.000579518	0.000529437	0.00017696	0	0	0	0	0.00149031	0.00111732	0	0	0	0.000985707	0
Azovibrio	0	0	0	0	0	0	0	0	7.06015e-05	0	0	0	0	0	0	0	0.000367782	0	0	0	0	8.5778e-05	0	0	8.25014e-05	0	0	0.000600962	0	0.000690667	9.56389e-05	0	0.0002918	0	0	0	0	0	0	0	9.30492e-05	0	0	0	0	0	0	0	0
Bacillus	0.155909	0.100025	0.0121165	0.0697674	0.079646	0.0464286	0.0276074	0.0297444	0.0187094	0.0166627	0.13076	0.0271444	0.132269	0.0100612	0.0636735	0.00421627	0.100037	0.0598186	0.128883	0.0238806	0.0789474	0.09041	0.109988	0.0441804	0.116327	0.039119	0.0317757	0.0871394	0.0445613	0.108607	0.102907	0.081864	0.14911	0.0769231	0.0496774	0.105969	0.0924396	0.0235357	0.0932551	0.0888491	0.123197	0.0314875	0.0357675	0.0513966	0.0791875	0.0206186	0.0503836	0.0793494	0.0249624
Bacteroides	0	0	0	0	0.000235988	0	0	9.50299e-05	0.000353008	0.000189888	0	0	0	0	0	0	0	0	0	0	0	0	0	0	0	0.00230112	0.00253672	0	0	8.63334e-05	0	0	0	0	0	0.000413942	0	0	0.000136537	0	4.65246e-05	0	0	0	0	0.0103093	0	0	0
BD2-13	5.24769e-05	0.000123335	0	0	0	0	0	4.7515e-05	7.06015e-05	0	0	0	0	0	0	0	0	0	0	0	0	0	0	0	0.000165003	0	0	0	0	0	0	0	0	0	0	0	0	0	0	0	0	0	0	0	0	0	0	0	0
BD2-6	0	0	0	0	0	0	0	4.7515e-05	0	0	0	0	0	0	0	0	0	0	0	0	0.000305998	0	0	0	0	0	0	0	0.000276778	0	0	0	0	0	0	0	0	0	0	0	4.65246e-05	0	0	0	0	0	0.000127877	0	0
Bdellovibrio	0	0	0	0	0	0	0	0	7.06015e-05	0	0	0	0	0	0.000816327	0	0	0.000122579	0	0	0	0	0	0	0	0	0.000133511	0	0	0.000863334	0	0	0	0	0.000645161	0	0.00105887	0	0	0	0	0	0	0	7.93462e-05	0	0.000127877	0	0
Bergeriella	0	0	0	0	0	0	0	0	0.000141203	0	0	0	0	0	0	0	0	0	0	0	0.000305998	0	0	0	0	0	0	0	0	0	0	0	0	0	0	0	0	0	0	0	0	0	0	0	0	0	0	0	0
Bifidobacterium	0.000314861	0.000370005	0.00170874	0	0.000471976	0	0	0.000237575	0.00430669	0.000474721	0	0	0	0.000656168	0	0.000248016	0	0.000367737	0.000578815	0	0.000611995	8.5778e-05	0.00033687	0.00152346	0.00148503	0.00164366	0.000400534	0.000600962	0.000553557	0.000345334	9.56389e-05	0.00125945	0	0.00240385	0.000129032	0.000745095	0.00211775	0	0.0010923	0	0.000232623	0.00108578	0.00298063	0	0.000158692	0	0.000383632	0.000492854	0.000333946
Blautia	0	0.000616675	0	0	0	0.00535714	0	0	0.00882519	0	0	0	0	0	0	0	0.000367782	0	0	0	0	0	0	0	0	0	0.000400534	0	0	0	0	0	0	0	0	0	0	0	0	0.00298151	0	0	0.00149031	0	0	0	0	0	0
Bosea	0	0	0	0	0	0	0	4.7515e-05	0	0	0	0	0	0	0	0	0	0.000122579	0	0	0	0	0	0	0	0	0.000267023	0	0	0	0	0	0	0	0	0	0	0	0	0.000596303	0	0	0	0	0	0	0	0	0
Brachybacterium	0.0118073	0.00715343	0.00031068	0.0155039	0.00271386	0.00178571	0	0.00156799	0.000847218	0.000427249	0.00576037	0	0.00114025	0.000218723	0.00244898	0.000248016	0.00551673	0.00208384	0.0132163	0	0.00611995	0.00360268	0.00353714	0.00152346	0.00462008	0.00164366	0.00307076	0.00480769	0.00332134	0.00328067	0.0029648	0.00440806	0.00875401	0.00240385	0.00258065	0.00430499	0.0083651	0	0.0065538	0.00298151	0.00776961	0	0.00447094	0.00223464	0.00729985	0	0.0056266	0.00394283	0.000417432
Brachymonas	0	0.000123335	7.76699e-05	0	0.000353982	0	0	0	7.06015e-05	4.74721e-05	0	0	0	0	0.000816327	0	0	0	0	0	0	0.000343112	0	0	0.000495009	0	0	0	0	0	9.56389e-05	0	0.0002918	0	0.000258065	0.000248365	0.000211775	0	0.000136537	0	4.65246e-05	0	0	0	0	0	0	0	0
Bradyrhizobium	0	0.000123335	0	0	0	0	0	0	0	0	0	0	0.00114025	0	0	0	0.000735565	0	0	0	0	8.5778e-05	0.00033687	0	0	0	0.000267023	0.000600962	0	0	0	0	0	0	0.000129032	8.27883e-05	0.000529437	0	0.000273075	0	4.65246e-05	0	0	0	0	0	0	0	0
Brevibacillus	0.000472292	0.000370005	0	0	0.000707965	0	0	4.7515e-05	0.000141203	0	0	0	0	0	0	0	0.00110335	0	9.64692e-05	0	0	0.000686224	0.000842176	0.000609385	0.000412507	0	0	0	0.000276778	0.000431667	0.000573833	0.00125945	0.000583601	0	0.000129032	0.000331153	0.000635324	0	0.000273075	0	0.000883968	0	0	0	0.000396731	0	0.000127877	0.000492854	0
Brevibacterium	0.00199412	0.000123335	7.76699e-05	0	0.000825959	0	0	0	0.000141203	0	0	0	0	0	0	0	0	0.000367737	0.000289408	0	0	8.5778e-05	0	0	0	0.000657462	0.000534045	0	0.000830335	0.000690667	0	0	0.0002918	0	0.000645161	0	0.000105887	0	0.000409612	0	4.65246e-05	0	0	0	0.000793462	0	0.000383632	0	0
Brevundimonas	0	0	0	0.00775194	0	0.00178571	0	0	0	0	0	0	0	0	0	0	0	0	0	0	0	0	0.000168435	0	0.00330006	0.000657462	0.000133511	0	0	0	0.000956389	0	0	0	0	0.000745095	0.0016942	0	0	0	0	0	0	0	7.93462e-05	0	0	0	0
Burkholderia	0.000104954	0.000123335	0	0	0.000235988	0	0	0.000142545	0.000211805	0.000189888	0.00230415	0	0	0	0	0.000248016	0.00183891	0.000122579	0.00106116	0	0.000305998	0.000171556	0.00033687	0	0.000330006	0.000657462	0.000534045	0	0.000553557	0	0	0.000629723	0	0	0.000387097	0.00173855	0.000741211	0	0.000819224	0	0.000372197	0	0	0	0.000952154	0	0.000127877	0.000492854	0.000166973
Butyrivibrio	0	0.000123335	0	0	0	0	0	0	7.06015e-05	0	0	0	0	0.000218723	0	0	0	0	0	0	0	0	0	0	0	0	0	0	0	0	0	0	0	0	0	0	0	0	0	0	0	0	0	0	0	0	0	0	0
C39	0	0.000123335	0	0	0	0	0	0	0	4.74721e-05	0	0	0	0	0	0.000248016	0	0.00147095	0	0	0	0	0	0	0	0	0	0.000600962	0	0	9.56389e-05	0	0	0	0	0	0	0	0	0.000596303	0	0	0	0	0	0	0	0	0
Campylobacter	5.24769e-05	0	0	0	0	0	0	0	0.00254165	0	0	0	0	0.00240595	0	0	0	0	0	0.00298507	0	0	0	0	0	0.000328731	0.000534045	0	0	0	0	0	0	0	0	0	0	0	0	0	0	0	0	0	0	0	0	0	0
Candidatus Accumulibacter	5.24769e-05	0	0	0	0	0	0	0	7.06015e-05	0	0	0	0	0	0	0	0	0	0	0	0	8.5778e-05	0.000168435	0	8.25014e-05	0	0	0	0	0	0	0	0	0	0	0	0	0	0	0	0	0	0	0	0	0	0	0	0
Candidatus Portiera	0.000472292	0.000123335	0.00023301	0	0	0	0	0.000237575	0	0	0	0	0	0	0	0	0.000367782	0.000122579	0.000771754	0	0.00122399	0.000343112	0.00033687	0	0.000412507	0.000328731	0	0.000600962	0.000276778	0.000259	0.000286917	0	0.000583601	0	0.000129032	0.000331153	0.000635324	0	0.000955762	0	0.000697869	0	0	0	0.000158692	0	0.000127877	0	0.000417432
Candidatus Xiphinematobacter	0	0	0	0	0.000235988	0	0	0	0	0	0	0	0	0	0	0	0	0	0	0	0	0.000171556	0	0.000609385	0	0	0.000133511	0	0	0.000863334	0	0	0	0	0	0.000331153	0	0	0	0	0	0	0	0	0	0	0	0	0
Capnocytophaga	5.24769e-05	0.000123335	0	0	0	0	0.000766871	0	7.06015e-05	4.74721e-05	0	0	0	0.00174978	0	0.000496032	0	0	0	0	0	0	0.000168435	0	8.25014e-05	0.00197239	0.000267023	0	0.000553557	0	0	0	0.0026262	0	0	8.27883e-05	0	0.00017696	0	0.000596303	0	0	0	0	0	0	0	0	0
Cardiobacterium	5.24769e-05	0	7.76699e-05	0	0	0	0	0	0	0	0	0	0	0.000437445	0	0	0	0	0	0	0	0	0	0	0	0	0.000133511	0	0	0	0	0	0	0	0	0	0	0	0	0.000596303	0	0	0	0	0	0	0.000127877	0	0
Catonella	0	0	7.76699e-05	0	0	0	0	0	0	0	0	0	0	0	0	0	0	0	0	0	0	0	0	0	0	0	0	0	0	0	0	0	0	0	0	0	0	0	0	0	0	0	0	0	0	0	0	0	0
Cellulomonas	0.000787154	0.000616675	0	0	0.000471976	0	0	0.00019006	0.000141203	0.000142416	0	0	0	0	0.000816327	0	0.000367782	0.000245158	0.000289408	0	0.000917993	0.000257334	0.000505306	0	0.000165003	0.000657462	0.0012016	0	0.000553557	0.000518001	0.000382555	0	0.000583601	0	0	8.27883e-05	0.000423549	0	0.000273075	0	0.000558295	0	0	0	0.000555423	0	0.000255754	0	0
Cellvibrio	0.000262385	0	0	0	0.000117994	0	0	4.7515e-05	0	0	0	0	0	0	0	0	0	0	0	0	0.000305998	0	0.000168435	0	0	0	0	0	0	0.000172667	0	0.00377834	0.0002918	0	0	0	0	0	0.000136537	0	0	0	0.00149031	0	7.93462e-05	0	0.000255754	0	0
Chromohalobacter	0.0006822	0.00111001	0.00015534	0	0	0	0	0.00028509	0.000211805	0	0.00172811	0	0	0	0.000816327	0	0	0.000367737	0.000675285	0	0.000305998	0.00111511	0.00033687	0.000914077	0.000165003	0	0.000534045	0.00240385	0.000276778	0.001295	0.000573833	0.00125945	0.0002918	0	0.000387097	0.000413942	0.000529437	0	0.00054615	0.00119261	0.00116312	0	0	0	0.000634769	0	0	0.00147856	0
Chryseobacterium	0.000524769	0.00222003	0.000854369	0	0.00377581	0.00178571	0.00230061	0.00152048	0.000564812	9.49442e-05	0.00115207	0	0	0.000656168	0.00897959	0.000496032	0.00294226	0.002329	0.000385877	0.00298507	0.00581395	0.00291645	0.0033687	0.00213285	0.00379507	0.000986193	0.000934579	0.00360577	0.00415167	0.001813	0.003443	0.00188917	0.000875401	0	0.00541935	0.00264923	0.00381194	0	0.00122884	0.00298151	0.00381502	0.00108578	0.00298063	0.00223464	7.93462e-05	0.0103093	0.00358056	0.000985707	0.000417432
Citricoccus	0.000314861	0.000123335	0	0	0	0	0	4.7515e-05	7.06015e-05	0	0	0	0	0	0	0	0	0.000122579	0.000192938	0	0	8.5778e-05	0.000168435	0	8.25014e-05	0.000328731	0.000534045	0.000600962	0.000276778	0.000345334	0	0	0	0	0.000129032	0.000165577	0.000105887	0	0.000273075	0	0.000139574	0	0	0	7.93462e-05	0	0	0	0
Citrobacter	0	0.000123335	0	0	0	0	0	9.50299e-05	0	0	0	0	0	0	0	0	0.000367782	0	0	0	0.000611995	0.000171556	0.00033687	0	0	0.000328731	0	0	0	8.63334e-05	0.000191278	0	0.0002918	0	0.000129032	0	0.000105887	0	0	0	4.65246e-05	0	0.00149031	0	0	0	0	0	0.000166973
Cloacibacterium	0.0320109	0.111248	0.0476117	0.147287	0.209912	0.0839286	0.0973926	0.0754063	0.0273228	0.00764301	0.0213134	0.0135722	0.18358	0.0358705	0.293878	0.0138889	0.18573	0.0664379	0.0120587	0.0537313	0.113219	0.250214	0.178878	0.0999391	0.200891	0.0703485	0.0230975	0.189303	0.113479	0.116118	0.219969	0.194584	0.0478553	0.137019	0.248903	0.208792	0.162537	0.00106176	0.0189787	0.205128	0.157253	0.0792617	0.23994	0.207821	0.0126954	0.0309278	0.158951	0.0418926	0.0208716
Clostridium	0.000262385	0	7.76699e-05	0	0	0	0	0	0.00105902	4.74721e-05	0	0	0	0	0	0	0.000367782	0.000122579	0	0	0	0.000171556	0.000505306	0.000304692	8.25014e-05	0.000328731	0.000534045	0.000600962	0	8.63334e-05	0.000286917	0	0	0	0	0.000248365	0.000105887	0	0	0	4.65246e-05	0	0	0.00111732	7.93462e-05	0	0.000127877	0	0.000166973
Cohnella	0.000157431	0.00024667	0	0	0.000117994	0	0	0	0	0	0	0	0	0	0	0	0.000735565	0.000122579	9.64692e-05	0	0.000305998	0	0.000168435	0	0.000247504	0	0	0	0	0.000259	0	0	0.0002918	0	0	8.27883e-05	0.000105887	0	0.000273075	0	0.000186098	0	0	0	0	0	0	0	8.34864e-05
Collimonas	0.000104954	0	7.76699e-05	0	0	0	0	0	0	0	0	0	0	0	0	0	0	0	9.64692e-05	0	0	0.000171556	0	0	0	0	0	0	0	8.63334e-05	0	0.00125945	0	0	0	0	0	0	0	0	0	0	0	0	0	0	0	0	0
Collinsella	0	0	0	0	0	0	0	0	0.00169444	0	0	0	0	0	0	0	0	0	0	0	0	0	0.000168435	0	0	0.000328731	0	0	0	0	0	0	0	0	0	0	0	0	0	0	0	0	0	0	0	0	0	0	0
Comamonas	0.00377834	0.00789344	0.0056699	0.0310078	0.0164012	0.00714286	0.0115031	0.00803003	0.00423609	0.00218372	0	0.000542888	0.0125428	0.00349956	0.0473469	0.0014881	0.0125046	0.00637411	0.00192938	0	0.0122399	0.024361	0.0173488	0.0103595	0.0193053	0.00854701	0.00213618	0.0360577	0.0215887	0.0166623	0.0199885	0.0264484	0.00554421	0.00240385	0.0223226	0.0255816	0.0398136	0	0.00122884	0.0178891	0.0127012	0.00542888	0.0283159	0.0268156	0.00190431	0	0.0214834	0.00443568	0.00242111
Congregibacter	0.000157431	0.000123335	0	0	0	0	0	0	0	0	0	0	0	0.000218723	0	0	0	0	0.000289408	0	0	0	0.000168435	0	0	0	0.000133511	0	0	8.63334e-05	9.56389e-05	0	0	0	0.000258065	0	0.000105887	0	0.000273075	0	4.65246e-05	0	0	0	0	0	0.000127877	0	0
Coprococcus	0.000419815	0	0	0	0	0	0	0	0.00254165	0	0	0	0	0	0	0	0	0	0	0.00298507	0.000305998	8.5778e-05	0.000168435	0	0.000495009	0	0.00133511	0	0	0	0	0	0	0	0	0	0.000423549	0	0.000136537	0.00238521	9.30492e-05	0	0	0	0	0	0.000127877	0	0
Corynebacterium	0.003411	0.176492	0.0343301	0	0.161888	0.233929	0.256135	0.447021	0.612609	0.405222	0.150922	0.304017	0.022805	0.169948	0.0114286	0.451141	0.0132402	0.00441285	0.0128304	0.0955224	0.0263158	0.0245325	0.0434563	0.0868373	0.0119627	0.195924	0.212417	0.0667067	0.0301688	0.0872831	0.00784239	0.0358942	0.0020426	0.0240385	0.0423226	0.0155642	0.0182126	0.00159264	0.0122884	0.0208706	0.0714153	0.0162866	0.00745156	0.0167598	0.369912	0.123711	0.0401535	0.0128142	0.289531
Crenothrix	5.24769e-05	0	0	0	0	0	0	0	0	0	0.000576037	0	0	0	0	0	0	0	0	0	0	0.000171556	0	0	0	0.000328731	0	0	0	0	9.56389e-05	0	0	0	0	0	0	0	0	0	9.30492e-05	0	0	0	0	0	0	0	0
Cupriavidus	5.24769e-05	0.00024667	0	0	0	0	0	9.50299e-05	7.06015e-05	4.74721e-05	0	0	0	0	0.00163265	0	0.000367782	0	0	0	0.000305998	0	0.00033687	0	0.000165003	0	0.000133511	0.000600962	0	8.63334e-05	9.56389e-05	0.00188917	0.0002918	0	0.000129032	0.00049673	0.000105887	0	0	0.000596303	0	0	0	0	0.000714116	0	0.000127877	0	0.000166973
Curvibacter	0.00173174	0.000123335	0	0	0	0	0	0	0	0	0	0	0	0	0	0	0	0	0.00154351	0	0	0	0	0	0.00198003	0	0.000267023	0	0	0	0.000191278	0	0	0	0	0	0	0	0.00136537	0	0	0	0	0	0.000238039	0	0	0	8.34864e-05
Dechloromonas	0.0168451	0.0299704	0.00497087	0.0387597	0.0489676	0.0232143	0.023773	0.0116412	0.0124965	0.00109186	0.0167051	0.00597177	0.0649943	0.00743657	0.0326531	0.00248016	0.0445017	0.025619	0.0037623	0.00895522	0.00887393	0.0681077	0.0651844	0.0243754	0.0563485	0.0180802	0.00413885	0.0144231	0.0160531	0.0397997	0.0629304	0.0598237	0.00846221	0.0288462	0.0103226	0.0112592	0.0202245	0.00017696	0.00354997	0.0572451	0.0452219	0.00977199	0.0193741	0.0178771	0.00626835	0	0.00971867	0.0192213	0.00960094
Dehalobacterium	0	0	0	0	0	0	0	0	0	0	0	0	0	0	0	0	0	0.000122579	0	0	0	0	0	0	0	0	0	0	0	0	0	0	0	0	0	0	0	0	0	0	0	0	0	0	0	0	0	0	0
Deinococcus	0	0	0	0	0.000117994	0	0	0	0	0.000142416	0	0	0	0	0	0	0	0	0	0	0	8.5778e-05	0	0	8.25014e-05	0	0	0	0	0	0	0	0	0	0	0.000910671	0	0	0	0	4.65246e-05	0	0	0	0	0	0	0	0
Delftia	0.000104954	0.00024667	0.00015534	0	0	0	0.000766871	0.000142545	0.000141203	4.74721e-05	0	0	0	0	0.000816327	0	0.00147113	0.000122579	0.000675285	0	0.000917993	0.000171556	0.000673741	0	0.000330006	0.000328731	0.000133511	0.000600962	0.000276778	0.000172667	0.000478194	0.000629723	0	0	0.000387097	0.000248365	0.000423549	0	0	0	0.000232623	0	0	0	0.000317385	0	0.000255754	0	0
Demequina	0.000314861	0.00024667	0	0	0.000117994	0	0	0.00019006	0.000423609	4.74721e-05	0	0.000542888	0	0	0	0.000248016	0	0	0.000289408	0	0.000305998	0.000171556	0	0.000304692	8.25014e-05	0.000328731	0	0	0.000276778	0	0	0.000629723	0	0	0	8.27883e-05	0.000211775	0	0.00054615	0	4.65246e-05	0	0	0.00111732	0.000793462	0	0.000127877	0	8.34864e-05
Denitrobacter	0.000104954	0.000123335	0.00023301	0	0.000353982	0	0	0.000522665	0.000211805	4.74721e-05	0	0.000542888	0.00114025	0.000218723	0.00163265	0	0.000367782	0.000367737	0.00135057	0	0.000611995	0.00111511	0.000673741	0	0.000660012	0.00131492	0.000133511	0.00120192	0.00193745	0.000863334	0.00105203	0.00125945	0.0002918	0	0.00103226	0.00115904	0.00127065	0	0.000273075	0	0.000418722	0	0	0	0	0	0.0011509	0.000492854	8.34864e-05
Dermabacter	0	0	0	0	0	0	0	0	0	0.000189888	0	0	0	0	0	0	0	0	0	0	0	0	0.000168435	0	0.000165003	0	0	0	0	0	0	0	0	0	0	0	0	0	0	0	0	0	0	0	0.000476077	0	0	0	0
Dermacoccus	0.000524769	0.00271337	0.00023301	0	0.000707965	0.00178571	0	0.000997814	0.000706015	0.000332305	0.00115207	0.000542888	0.013683	0.000656168	0	0.000248016	0.000367782	0.000980633	0.000385877	0	0.000305998	0.000686224	0.000505306	0	8.25014e-05	0.00164366	0.00200267	0	0.000276778	0.000777001	0.000191278	0.0132242	0.000583601	0	0.000645161	0.000662306	0.000317662	0	0.00177499	0.0202743	0.000465246	0	0	0	0.00293581	0	0.000383632	0	0.000500918
Desulfosporosinus	0.000104954	0	0	0	0	0	0	9.50299e-05	0	4.74721e-05	0	0	0	0.000218723	0	0	0	0	0	0	0	0	0.000168435	0	0	0	0.000267023	0	0	0	9.56389e-05	0	0.0002918	0	0	0	0	0	0	0	4.65246e-05	0	0	0	0	0	0	0	8.34864e-05
Desulfotomaculum	0.0006822	0.00024667	0.00015534	0	0.000353982	0	0	0.00019006	0.000141203	4.74721e-05	0	0	0.00114025	0	0.000816327	0.000248016	0.00110335	0.000490316	0.000771754	0	0.000917993	0.00042889	0.000505306	0	0.000330006	0	0.000534045	0.000600962	0.000276778	8.63334e-05	0.000573833	0.000629723	0	0.00240385	0.000645161	0.000413942	0.000317662	0.00017696	0.000136537	0	0.000232623	0	0	0	0.000158692	0	0.000255754	0.000492854	0.000166973
Desulfotomaculum_Desulfovirgula	0	0	7.76699e-05	0	0	0	0	0	0	0	0	0	0	0.000218723	0	0	0	0	0	0	0	0	0	0	0	0	0	0	0	0	9.56389e-05	0	0	0	0	0	0	0	0	0	4.65246e-05	0	0	0	0	0	0	0	0
Desulfovibrio	5.24769e-05	0.000123335	7.76699e-05	0	0.000235988	0	0	0.00019006	0	4.74721e-05	0	0	0	0	0	0	0	0.000122579	0	0	0	8.5778e-05	0.000168435	0.000304692	0	0	0	0	0	0	0.000573833	0.000629723	0	0	0	0.000165577	0.000952986	0	0	0	4.65246e-05	0	0	0	0	0	0	0	8.34864e-05
Devosia	0	0	0	0	0	0	0	0	0	0	0	0	0	0	0	0.000248016	0	0	0	0	0	0	0.000168435	0	0	0	0.000801068	0	0.000830335	8.63334e-05	9.56389e-05	0	0	0	0	8.27883e-05	0.000105887	0	0.000409612	0	0	0	0	0	0	0	0.000511509	0	0
Dialister	0	0	0	0	0.000707965	0	0	4.7515e-05	0.0120023	0	0	0	0	0.000437445	0	0.000744048	0	0.000122579	0	0	0.000305998	0	0	0	0	0.000328731	0.000400534	0	0	8.63334e-05	0	0	0	0	0	0	0	0.00017696	0	0	0	0	0	0	0	0	0.000127877	0	8.34864e-05
Diaphorobacter	0.00634971	0.0098668	0.00240777	0.00775194	0.0223009	0.00357143	0.0053681	0.00684216	0.00338887	0.000854498	0.00115207	0.00162866	0.0193843	0.00131234	0.0261224	0.00322421	0.0121368	0.0082128	0.00241173	0.00597015	0.0107099	0.0250472	0.0153276	0.00517977	0.0149328	0.00657462	0.00173565	0.0144231	0.0138389	0.0118277	0.0163542	0.0163728	0.0035016	0.00961538	0.0163871	0.0159781	0.0172596	0.00017696	0.00177499	0.0178891	0.0192612	0.00217155	0.0104322	0.0134078	0.00238039	0	0.0126598	0.0064071	0.00192019
Dietzia	0	0	7.76699e-05	0	0.000235988	0	0	0	7.06015e-05	0.00109186	0	0	0	0.000218723	0	0	0.000367782	0.000122579	0	0	0.000305998	0	0	0.0222425	0.0119627	0.000328731	0.000267023	0	0	0	0.00114767	0	0	0	0	0	0	0	0.00300382	0.000596303	4.65246e-05	0	0	0	7.93462e-05	0	0.000255754	0	0
Dorea	0	0	0	0	0	0.00178571	0	0	0.00105902	0	0	0	0	0	0	0	0	0	0	0	0	0	0	0	0	0.000328731	0.000267023	0	0	0	0	0	0	0	0	0	0	0	0	0.000596303	0	0	0	0.00111732	0	0	0	0	0
Dyadobacter	5.24769e-05	0	0	0	0	0	0	0	0	9.49442e-05	0	0	0	0	0	0	0.000367782	0	0	0	0	8.5778e-05	0	0	0	0.000328731	0.00480641	0	0	0	0	0	0	0	0	8.27883e-05	0.000105887	0	0.000136537	0	4.65246e-05	0	0	0	0	0	0.000127877	0	0
Dysgonomonas	5.24769e-05	0.00234336	0.00015534	0	0.000471976	0	0.000766871	4.7515e-05	7.06015e-05	9.49442e-05	0	0	0.0022805	0.000437445	0.000816327	0	0.00220669	0.000490316	0	0.00298507	0	0	0.00185279	0.00152346	0.00123752	0	0	0	0.00166067	0	0.00248661	0.00503778	0	0	0.000258065	0.00115904	0.000423549	0	0	0.00596303	0.00325672	0	0	0	0	0	0.00153453	0	0
Elizabethkingia	0	0	7.76699e-05	0.00775194	0.000235988	0	0.000766871	0	0	0	0	0	0	0	0	0	0.00220669	0.000980633	0	0	0	0.00120089	0.000673741	0	0	0	0	0	0	0	0.00535578	0.000629723	0	0	0	0.000745095	0	0	0	0	0.000418722	0.00325733	0	0	0	0	0.00153453	0	8.34864e-05
Enhydrobacter	5.24769e-05	0.000123335	0.000543689	0	0.000353982	0.00714286	0	0.00104533	0.000282406	0.000189888	0.000576037	0.000542888	0.00912201	0.000437445	0.000816327	0.000992063	0.00404561	0.000490316	0	0.00597015	0.00367197	0.000943558	0.00454775	0.0103595	0.00173253	0.000986193	0.000801068	0.00480769	0.000553557	0.00379867	0.00372992	0.00377834	0	0	0.0301935	0.00645749	0.00328251	0.00017696	0	0.0268336	0.00162836	0.00108578	0.00149031	0.365363	0.000634769	0	0.0028133	0.00246427	0.000250459
Enterobacter	0.000367338	0.00024667	7.76699e-05	0	0.00141593	0	0	0.00066521	0.000211805	0.000142416	0.00115207	0	0.00798176	0	0.000816327	0.000496032	0	0.000122579	0	0	0.00244798	0.00042889	0.00033687	0	0.000412507	0.000328731	0.000667557	0	0.00110711	0.00164033	0.000956389	0.000629723	0.002918	0	0.000387097	0.00099346	0.000317662	0.00017696	0.000136537	0.00119261	0.000186098	0	0.00149031	0	0.000158692	0	0.000383632	0.000492854	0.000250459
Enterococcus	0	0.00135668	0.00015534	0	0	0	0	9.50299e-05	0.000141203	0	0	0	0	0.000218723	0.00163265	0.000496032	0	0	0	0	0.000917993	8.5778e-05	0.000505306	0	0.000495009	0	0.000267023	0.000600962	0.000276778	0.001036	9.56389e-05	0.00125945	0	0	0.000258065	0	0.000105887	0	0	0.000596303	0	0	0	0.00111732	7.93462e-05	0	0.000127877	0	0
Erwinia	0.000262385	0.000123335	7.76699e-05	0	0.000117994	0.00178571	0	0.00019006	0.000141203	0	0.00115207	0	0.0022805	0	0	0	0	0.000122579	9.64692e-05	0	0.00122399	0.000514668	0.00033687	0.000304692	0.000165003	0	0.00106809	0	0.000276778	0.000690667	0.000191278	0.00188917	0.0002918	0.00240385	0.000387097	0.000248365	0.000317662	0	0.000136537	0.00238521	9.30492e-05	0	0	0	7.93462e-05	0	0.000511509	0.000985707	8.34864e-05
Erysipelothrix	0.000104954	0	0	0	0.000353982	0	0.000766871	0	0	4.74721e-05	0	0	0	0.000218723	0	0	0	0.000245158	9.64692e-05	0	0	0.00042889	0	0	0.000330006	0	0	0	0	8.63334e-05	0.00105203	0	0	0	0	0	0.000847099	0	0	0	0.000372197	0	0	0	0	0	0	0	0
Ethanoligenens	0	0	0	0	0	0	0	0	0	0	0	0	0	0	0	0	0	0	0.00241173	0	0	0	0	0	0	0	0	0	0	0	0	0	0	0	0	0	0	0	0	0	4.65246e-05	0	0	0	0	0	0	0	0
Euzebya	0	0	0	0	0	0	0	9.50299e-05	0	0.000142416	0	0	0	0	0	0	0	0	0	0	0	8.5778e-05	0	0.000304692	8.25014e-05	0.000328731	0	0	0	0	9.56389e-05	0	0	0	0	0	0	0	0	0	0	0	0	0	0	0	0	0	8.34864e-05
Exiguobacterium	5.24769e-05	0.000123335	0	0	0.000235988	0	0	4.7515e-05	0	4.74721e-05	0	0	0.00114025	0	0	0	0	0	9.64692e-05	0	0.000305998	0.000171556	0.00033687	0	0.000247504	0	0	0	0	0	0	0.000629723	0.000875401	0.00240385	0.000129032	0.000248365	0	0	0.000409612	0.000596303	4.65246e-05	0	0	0	7.93462e-05	0	0	0	0
Facklamia	0.000629723	0.00024667	0.00023301	0	0.00224189	0.00178571	0.000766871	0	0.000282406	0	0.000576037	0.000542888	0.004561	0	0.00244898	0	0.00110335	0.000122579	0.000578815	0.00298507	0	0.000171556	0.00185279	0.000304692	8.25014e-05	0.00197239	0.000534045	0.000600962	0.000276778	0.00172667	0.00267789	0.00440806	0	0	0.00219355	8.27883e-05	0.000529437	0.00017696	0.000136537	0.00119261	0.00209361	0	0.00149031	0	0.00150758	0	0.000255754	0	8.34864e-05
Faecalibacterium	0.000157431	0	0	0	0	0	0	4.7515e-05	0.000211805	0	0	0	0	0	0	0	0	0	0	0	0	8.5778e-05	0	0	0	0	0.000801068	0	0	8.63334e-05	0	0	0	0	0	0.00124182	0.000211775	0.00017696	0	0.00119261	0	0	0	0	0	0	0	0	0
Finegoldia	0	0	0.00015534	0	0.0100295	0.00178571	0.000766871	0	0.0120729	4.74721e-05	0.00230415	0.00108578	0	0.00590551	0	0.00396825	0	0	0.00115763	0	0.00152999	8.5778e-05	0.000842176	0.000914077	8.25014e-05	0.00230112	0.00787717	0.000600962	0	8.63334e-05	0.000191278	0	0	0.00240385	0.00296774	0.000662306	0.00201186	0	0.000682687	0.00238521	0	0	0.00596125	0	0.00531619	0	0	0	0
Flavihumibacter	0	0	7.76699e-05	0	0.0020059	0	0	0	0	0	0	0	0	0	0	0	0	0	0	0	0	0	0	0	0	0	0.000667557	0.000600962	0	0	0	0	0	0	0	0	0	0	0	0	0	0	0	0	0	0	0	0	0
Flavobacterium	0.000104954	0.000123335	0.00023301	0	0.00176991	0	0	0.000237575	0.000847218	9.49442e-05	0.00172811	0	0.00114025	0.000656168	0	0	0.00331004	0.000735474	0.000482346	0	0.000917993	0.00205867	0.000673741	0.000914077	0.000907516	0.000657462	0.00453939	0.000600962	0.00110711	0.000518001	0.00143458	0.00125945	0	0	0.000258065	8.27883e-05	0.00148242	0	0.000136537	0.000596303	4.65246e-05	0	0	0.00223464	0	0	0.000767263	0	0.000417432
Fusibacter	0	0	7.76699e-05	0	0	0	0	0	0	0	0	0	0	0	0	0	0	0	0	0	0	0	0	0	0	0	0	0	0	0.001554	0	0	0	0	0	0	0	0	0	0.000596303	0	0	0	0	0	0	0	0	8.34864e-05
Fusobacterium	0	0	7.76699e-05	0	0.000117994	0	0.000766871	0	0.000988421	0	0	0	0	0.0048119	0	0	0	0	0.000771754	0	0	0	0	0	0	0.00131492	0.00333778	0	0.000830335	0	0	0	0	0	0	8.27883e-05	0	0	0	0.000596303	9.30492e-05	0.00108578	0	0	0	0	0	0	0
Gallionella	0	0.000123335	0	0	0.000117994	0	0	4.7515e-05	7.06015e-05	0	0	0	0	0	0	0	0.000367782	0.000122579	9.64692e-05	0	0	0.000171556	0	0	0.000247504	0	0	0	0.000276778	0	0.000191278	0	0	0	0.000129032	0.000165577	0.000211775	0	0	0	9.30492e-05	0	0	0	0	0	0	0	0
Gardnerella	0	0	0	0	0	0	0	0	0	0	0	0	0	0	0	0	0	0	0	0	0	0	0.00033687	0	0	0	0	0	0	0	0	0	0	0	0	0	0	0	0.000409612	0	0	0	0	0	7.93462e-05	0	0	0	0
Gemella	5.24769e-05	0	0.00015534	0	0	0	0	0	0.000141203	4.74721e-05	0	0	0.00114025	0.000874891	0	0	0	0.000245158	0	0	0	8.5778e-05	0	0	0.000165003	0.000657462	0.00106809	0	0.000830335	0	0	0	0.000583601	0	0	8.27883e-05	0	0.000530879	0	0	0	0	0	0	7.93462e-05	0	0	0	0
Geobacillus	0.00225651	0.00160335	0.00031068	0	0.000235988	0	0	0.00019006	0	0.000189888	0	0.000542888	0.00114025	0	0.00244898	0	0.00257448	0.00147095	0.00163998	0	0.00214198	0.00085778	0.000842176	0.000609385	0.000330006	0.000657462	0.00106809	0	0.000276778	0.001554	0.000382555	0	0.000583601	0	0.000516129	0.000413942	0.00222363	0.000707839	0.000136537	0.000596303	0.00200056	0	0	0	0.00158692	0	0.00127877	0	8.34864e-05
Geobacter	5.24769e-05	0	7.76699e-05	0	0	0	0	0	0	4.74721e-05	0	0	0	0	0	0	0	0.000245158	0	0	0.000305998	0	0	0	8.25014e-05	0	0	0	0	0	9.56389e-05	0	0	0	0	0	0	0	0	0	4.65246e-05	0	0	0	0	0	0.000127877	0	0
Georgenia	0	0	0	0	0	0	0	0	0	4.74721e-05	0.000576037	0	0	0	0	0	0	0.000245158	9.64692e-05	0	0.000305998	0	0.000168435	0	0	0.000328731	0.000267023	0	0	0	0	0	0	0	0	8.27883e-05	0.000105887	0	0	0	0.000139574	0	0	0	0	0	0.000127877	0	0
Giesbergeria	0	0.000123335	0	0	0	0	0	4.7515e-05	7.06015e-05	4.74721e-05	0	0	0	0	0	0	0	0.000490316	0	0	0	0.000257334	0	0	0.000247504	0	0	0	0	8.63334e-05	9.56389e-05	0	0	0	0.000129032	8.27883e-05	0	0	0	0	0.000232623	0	0	0	0	0	0.000255754	0	8.34864e-05
Glaciecola	0.000104954	0	0	0	0.000471976	0	0	4.7515e-05	0.000141203	4.74721e-05	0	0	0.00114025	0	0	0.000248016	0.000735565	0	0	0	0	0.00042889	0.000168435	0	8.25014e-05	0	0	0	0	0.000345334	0	0	0	0	0	0.000165577	0.000211775	0	0	0.000596303	4.65246e-05	0	0	0	0	0	0	0	0
Gordonia	5.24769e-05	0.000123335	7.76699e-05	0	0.000353982	0	0	4.7515e-05	0.000353008	0.00147164	0	0.000542888	0	0.000437445	0	0	0	0	0	0	0	0	0	0.000609385	0	0	0.000133511	0.00120192	0	0.000172667	0	0	0	0	0.000387097	0	0	0	0	0	9.30492e-05	0	0	0	0	0	0.000127877	0	0
Gracilibacillus	5.24769e-05	0	0	0	0.000117994	0	0	4.7515e-05	0	0	0.000576037	0	0	0	0	0	0.000367782	0	0.000192938	0	0	0	0	0	0.000330006	0	0	0	0	0	0	0.00188917	0.000875401	0	0	8.27883e-05	0	0.00017696	0.000273075	0	0.000186098	0	0	0	7.93462e-05	0	0.000127877	0.000492854	0
Granulicatella	0.000104954	0	0.00264078	0	0.000589971	0	0.00383436	0.00028509	0.00169444	0.000427249	0.000576037	0.00271444	0	0.0177165	0	0.000992063	0.000367782	0.000980633	0.000289408	0	0.00367197	0.000171556	0	0	0	0.000657462	0.00560748	0	0.00525879	0.000259	9.56389e-05	0	0.0002918	0	0.000387097	0.00182134	0	0.00141568	0	0.000596303	0.000139574	0.00217155	0	0.00223464	0.000158692	0	0.0011509	0.000492854	0.00091835
Haemophilus	0.000209908	0.000123335	0.000466019	0	0.000353982	0.00357143	0.00460123	0.00038012	0.000988421	9.49442e-05	0.00115207	0	0	0.0229659	0.00244898	0.000248016	0	0.000367737	9.64692e-05	0	0.00244798	0.000686224	0	0	8.25014e-05	0.00295858	0.0124166	0	0.00166067	8.63334e-05	0.000765111	0	0.000583601	0	0.000129032	0	0	0	0.0010923	0	0	0	0	0	0	0	0.000127877	0	0
Haererehalobacter	0.00183669	0.00074001	7.76699e-05	0	0.000353982	0.00178571	0.000766871	0.000332605	0.000211805	0	0.00172811	0	0.00114025	0	0.000816327	0	0	0.000735474	0.00144704	0	0	0.000600446	0.00033687	0.00121877	0.000412507	0.000657462	0.000267023	0	0	0.000345334	0.000765111	0.000629723	0	0.00240385	0.000387097	0.000910671	0.000847099	0	0.000273075	0.000596303	0.000418722	0	0	0.00111732	0.000317385	0	0.000511509	0.000492854	8.34864e-05
Halobacillus	0	0	0	0	0	0	0	4.7515e-05	0	0	0	0	0	0	0	0	0	0	9.64692e-05	0	0	0	0.000168435	0	0	0	0	0	0	8.63334e-05	0	0	0	0	0	0	0	0	0	0	4.65246e-05	0	0	0	7.93462e-05	0	0	0	0
Halochromatium	5.24769e-05	0	7.76699e-05	0	0	0	0	0	0	0	0	0	0	0	0	0	0	0	0.000192938	0	0	0	0	0	0	0	0	0	0	8.63334e-05	0	0	0	0	0	0	0.000211775	0	0	0	9.30492e-05	0	0	0	0	0	0	0	0
Halomonas	0.543503	0.254317	0.0281942	0.108527	0.0969912	0.0696429	0.0207055	0.12734	0.0372776	0.0199383	0.353111	0.0190011	0.161916	0.0188101	0.228571	0.0114087	0.206694	0.125644	0.468648	0.0746269	0.321297	0.153886	0.196901	0.0850091	0.191321	0.0756082	0.101335	0.332933	0.160255	0.231633	0.216622	0.145466	0.528451	0.194712	0.171097	0.225019	0.340957	0.00389312	0.308165	0.19678	0.223318	0.0597177	0.076006	0.103911	0.233754	0.0103093	0.203964	0.276984	0.0324762
Herbaspirillum	0.00881612	0	0	0	0	0	0	0	0	0	0.00748848	0	0	0	0	0	0	0	0.00607756	0	0	8.5778e-05	0	0	0	0	0	0	0	0	9.56389e-05	0	0.0002918	0	0	8.27883e-05	0.000105887	0	0.00505188	0	0	0	0	0	0.0030945	0	0	0	0
Herminiimonas	0	0	0	0	0.000117994	0	0	0	0	0	0	0	0	0	0	0	0	0.000122579	0	0	0	8.5778e-05	0.000168435	0	8.25014e-05	0	0	0	0	0	9.56389e-05	0	0	0	0	0	0.000105887	0	0	0	9.30492e-05	0	0	0	0	0	0	0	0
HTCC	5.24769e-05	0	0	0	0	0	0	4.7515e-05	0	0	0	0	0	0.000437445	0	0	0	0	0	0	0	0	0	0	0	0	0	0	0	8.63334e-05	9.56389e-05	0	0	0	0.000129032	0	0	0	0	0	4.65246e-05	0	0	0	0	0	0	0.000492854	8.34864e-05
HTCC2207	0.000104954	0	0	0	0.000117994	0	0	0	0	0	0	0	0	0	0	0	0	0.000245158	0	0	0	8.5778e-05	0.000168435	0	0	0	0	0	0	0	0	0	0	0	0	0	0.000105887	0	0	0	9.30492e-05	0	0	0	0	0	0	0	8.34864e-05
Hydrogenophaga	0.000629723	0.00234336	0.00139806	0.00775194	0.00259587	0.00178571	0.00153374	0.00242326	0.000847218	0.000427249	0	0	0.00570125	0.000437445	0.0106122	0	0.00367782	0.00171611	0.000482346	0.00298507	0.00305998	0.00660491	0.00387401	0.00304692	0.00354756	0.00197239	0.000133511	0.00901442	0.0038749	0.00224467	0.00392119	0.00251889	0.0017508	0	0.00451613	0.00529845	0.00434138	0	0.00054615	0.00417412	0.00330325	0.00217155	0.00298063	0.00558659	0.000476077	0	0.00421995	0	0.000250459
Hydrogenophilus	5.24769e-05	0	0	0	0.000589971	0	0	0	0	0	0	0	0	0	0	0	0	0	0	0	0	0	0	0	0	0	0	0	0	0	0	0	0	0	0	0	0	0	0	0	0	0	0	0	0	0	0	0	0
Hylemonella	0.000367338	0.00222003	0.000466019	0	0.00235988	0	0.000766871	0.00137793	0.000141203	0.000189888	0	0.000542888	0.0022805	0.000218723	0.00326531	0	0.000367782	0.00110321	0	0.00298507	0.00214198	0.00325956	0.00134748	0.000304692	0.00214504	0.000986193	0.000400534	0.000600962	0.00138389	0.00172667	0.00372992	0.00188917	0	0	0.00180645	0.00198692	0.0025413	0	0.000136537	0.00238521	0.00227971	0	0.00149031	0.00111732	0.000238039	0	0.00217391	0.000985707	0.000333946
Hymenobacter	0	0	0	0	0	0	0	0	0	0	0	0	0	0	0	0	0	0	0	0	0	0	0	0	0	0	0.00200267	0	0	0	9.56389e-05	0	0	0	0	0.000331153	0	0	0	0	4.65246e-05	0	0	0	0	0	0	0	0
Hyphomicrobium	0	0	0	0	0.000117994	0	0	0	0	4.74721e-05	0	0.000542888	0	0.000218723	0	0	0	0	0	0	0	8.5778e-05	0	0	0	0	0.000267023	0	0	0	0	0	0	0	0	8.27883e-05	0	0	0.00054615	0.000596303	4.65246e-05	0	0	0	0	0	0	0	0
Idiomarina	0.0141688	0.00456339	0.000699029	0	0.00283186	0	0	0.00446641	0.000706015	0.00066461	0.00979263	0.000542888	0.0022805	0.000218723	0.00979592	0	0.00478117	0.00367737	0.00974339	0	0.0116279	0.00840624	0.00303183	0.00426569	0.00519759	0.00328731	0.00293725	0.00240385	0.00276778	0.00880601	0.00554705	0.00440806	0.01459	0	0.00503226	0.00620912	0.0049767	0	0.0103768	0.00238521	0.00539685	0	0	0.00558659	0.00507816	0.0103093	0.00434783	0.00837851	0.000500918
Janibacter	0	0	0	0	0	0	0	0	0	9.49442e-05	0	0	0	0	0	0	0	0	0	0	0.00152999	0	0	0	8.25014e-05	0.000328731	0	0	0.000276778	0	0	0	0	0	0	0	0	0	0	0	0	0	0	0	0	0	0	0	0
Janthinobacterium	0.00241394	0.00024667	7.76699e-05	0	0.000589971	0.00178571	0	0.00028509	0.000353008	0	0.00288018	0	0.00114025	0	0.00163265	0	0.000735565	0.000367737	0.00221879	0	0.000917993	0.000343112	0.000505306	0	0.000495009	0.000328731	0.00186916	0.00120192	0	0.001295	0.000765111	0.00188917	0.0002918	0	0.000516129	8.27883e-05	0.000105887	0	0.000955762	0.000596303	0.000511771	0	0	0	0.000555423	0	0.000127877	0.000492854	8.34864e-05
Jeotgalicoccus	0	0	7.76699e-05	0	0	0	0	9.50299e-05	0	4.74721e-05	0	0	0	0.000218723	0	0	0	0.000122579	0	0	0.000305998	8.5778e-05	0.000673741	0	0	0.000657462	0.000934579	0	0	0	0	0	0.0002918	0	0	0	0	0.000530879	0	0	9.30492e-05	0	0	0	0	0	0.000255754	0	0
K82	0	0	0	0	0	0	0	0	0	0	0	0	0	0	0	0	0	0	0	0	0	0	0	0	0	0	0	0.000600962	0	0	9.56389e-05	0	0	0	0	8.27883e-05	0	0	0	0	0.000325672	0	0	0	0	0	0	0	0
Kaistobacter	0	0	0	0	0	0	0	9.50299e-05	0	0	0	0	0	0	0.00163265	0	0	0	0	0	0.000305998	0.000600446	0	0	0.000247504	0	0.000534045	0	0	0.000172667	0	0	0	0	0	0	0	0	0.000136537	0.000596303	9.30492e-05	0	0	0	0	0	0.000255754	0	0
KD1-23	0.00209908	0.00320671	0.000543689	0	0.00578171	0	0.00383436	0.00118787	0.00134143	0.000142416	0.00115207	0.00108578	0.0022805	0.000656168	0.00163265	0.000248016	0.00698786	0.002329	0.000482346	0	0.000611995	0.00832047	0.00555836	0.00243754	0.00759013	0.00164366	0.000801068	0.00120192	0.00193745	0.00397134	0.00745983	0.00629723	0.0002918	0	0.00129032	0.0014074	0.00285896	0	0.000682687	0.00775194	0.00507118	0.00325733	0	0.00223464	0.000317385	0	0.0016624	0.00246427	0.000834864
Kineosporia	5.24769e-05	0	0	0	0	0	0	0	0	0	0	0	0	0	0	0	0	0	0	0	0.000611995	0	0	0.000304692	0	0	0	0	0	8.63334e-05	9.56389e-05	0	0	0	0	0	0	0	0.000136537	0	4.65246e-05	0	0	0	0	0	0.000127877	0	0
Kingella	0.000157431	0	0	0	0	0	0.000766871	0	0	0	0	0	0	0.000437445	0	0	0.000367782	0	0	0	0	0	0	0	0	0	0.000133511	0	0.000276778	0	0	0	0	0	0.000258065	8.27883e-05	0	0	0	0	4.65246e-05	0	0	0	0	0	0.000127877	0	0.000417432
Kitasatospora	0.000104954	0	0	0	0	0	0	0	0	0	0	0	0.00114025	0	0.000816327	0	0	0	9.64692e-05	0	0	0	0.000168435	0.000304692	0	0.000328731	0.000267023	0	0	0	9.56389e-05	0	0.0002918	0	0	8.27883e-05	0.000105887	0	0.000136537	0	0	0	0	0	0	0	0	0	0
Klebsiella	0	0.000370005	7.76699e-05	0	0.00117994	0	0	0.00047515	0.000423609	0	0.00172811	0	0.00570125	0	0	0	0.000735565	0.000735474	0.000192938	0	0.000305998	0.00042889	0.00033687	0	0.000247504	0	0.0012016	0	0.000830335	0.00120867	0.000573833	0.00125945	0.0002918	0	0.000129032	0.000413942	0.000105887	0	0.000409612	0.000596303	0.000418722	0.00108578	0	0	0.000158692	0	0	0.000492854	8.34864e-05
Knoellia	0	0	0	0	0.000117994	0	0	0	0	0	0	0	0	0	0	0	0	0	9.64692e-05	0	0.0100979	0	0	0.000304692	0.00173253	0	0.000534045	0.00120192	0	0	0	0	0	0	0	0	0	0	0.000409612	0	0	0	0	0	0.000158692	0	0	0	0
Kocuria	0.00760915	0.00863345	0.000543689	0	0.00235988	0	0.000766871	0.00133042	0.000988421	0.00104439	0.0132488	0	0.00798176	0	0.00326531	0.000744048	0.0062523	0.00502574	0.00762107	0.00298507	0.0119339	0.00634757	0.00471619	0.0100548	0.0136127	0.00394477	0.00213618	0.00360577	0.00332134	0.00543901	0.00526014	0.00692695	0.011672	0.00721154	0.0043871	0.00670585	0.00868276	0.00017696	0.0105134	0.00357782	0.00790918	0	0.00149031	0.00558659	0.00563358	0	0.00127877	0.00542139	0.000751378
Kurthia	0	0	0	0	0	0	0	0	0	0	0	0	0	0	0	0	0	0	0	0	0	0	0	0	0	0	0	0	0	0	0	0	0	0	0	0	0	0	0	0	0.00107007	0	0	0	0	0	0	0	0
Kushneria	0.000787154	0.000123335	7.76699e-05	0	0.000235988	0.00178571	0	9.50299e-05	0	0	0	0	0.00114025	0.000218723	0	0	0	0	0.000482346	0	0.000305998	8.5778e-05	0.000168435	0	0.000165003	0	0.000133511	0	0	8.63334e-05	0	0	0	0	0	8.27883e-05	0.000317662	0	0.000273075	0	0.000139574	0	0	0	0.000238039	0	0.000127877	0	8.34864e-05
Lactobacillus	0.000157431	0.000123335	0.00023301	0	0.000235988	0.00178571	0	4.7515e-05	0.000847218	0.000237361	0.00230415	0.000542888	0	0.000874891	0	0.000248016	0	0	0	0	0	0.000171556	0.0028634	0	8.25014e-05	0.00197239	0.00453939	0	0.0105176	0.000518001	0	0	0	0.00240385	0	0.000413942	0	0	0.0010923	0	9.30492e-05	0	0	0	0.000634769	0	0.000511509	0	0
Lactococcus	0.000104954	0	0	0	0.000117994	0	0	0	7.06015e-05	0	0	0	0	0.000437445	0	0.000496032	0.000367782	0.000122579	0.000192938	0.00298507	0.00244798	0.000171556	0	0.00182815	0	0	0.000133511	0	0	0.000172667	0.000286917	0	0	0.00240385	0.000903226	0.000165577	0.000105887	0.00017696	0.000136537	0	0.000186098	0	0.00149031	0	0.000158692	0	0.000127877	0	0
Lampropedia	0	0	0	0	0	0	0	0	0	0	0	0	0	0	0	0	0	0	0	0	0	0	0	0	0	0.00624589	0	0	0	0	0	0	0	0	0	0	0	0	0	0	0	0	0	0	0	0	0	0	0
Lautropia	0	0	0	0	0	0	0	0	0	0	0	0	0	0.000437445	0	0	0	0	0	0	0	0	0	0	0	0.000986193	0.000534045	0	0.000276778	0	0	0	0	0	0.000903226	0	0	0	0	0	0	0.00108578	0	0	0	0	0.00127877	0	0
LCP-6	5.24769e-05	0.000123335	7.76699e-05	0	0.000117994	0	0	0	0.000141203	0	0	0.000542888	0	0	0	0	0	0.000122579	0	0	0	8.5778e-05	0	0.000304692	0.000165003	0	0	0.000600962	0	0	0.000191278	0	0	0	0	8.27883e-05	0.000105887	0	0.000136537	0	9.30492e-05	0	0	0	7.93462e-05	0	0.000127877	0	0
Legionella	0.000209908	0	0.00015534	0	0	0	0.00153374	9.50299e-05	0	0	0	0	0	0	0.000816327	0	0	0	0	0	0.000611995	0.00085778	0	0	0	0.000657462	0.000267023	0	0	0.000259	0	0	0	0	0	0	0	0	0	0	0	0	0	0	0	0	0	0	0
Lentibacillus	0.000314861	0.00024667	0	0	0.000353982	0	0	4.7515e-05	0	4.74721e-05	0.000576037	0	0	0	0	0.000248016	0	0.000122579	0.000385877	0	0.000305998	0.000171556	0	0	8.25014e-05	0	0	0	0	0.000259	0.000382555	0	0	0	0.000516129	8.27883e-05	0.000317662	0	0.000273075	0.000596303	0.000186098	0	0	0	0.000158692	0	0	0	8.34864e-05
Leptothrix	0	0.000370005	0	0	0.000235988	0	0	0.000237575	0	0	0	0	0.00114025	0	0	0	0.000367782	0.000367737	9.64692e-05	0	0.000305998	0.000514668	0.000505306	0	0.000495009	0	0	0	0.000276778	0.000259	0.000191278	0.000629723	0.0002918	0	0.000387097	0.000165577	0.000211775	0	0	0	0.000279148	0	0	0	0	0	0.000255754	0.000492854	0.000166973
Leptotrichia	5.24769e-05	0.000123335	0	0	0.000235988	0	0.00306748	0	0.000847218	0	0	0	0	0.0113736	0	0	0	0.000122579	0	0	0	0	0	0	0	0.000657462	0.00360481	0	0.00276778	0	9.56389e-05	0	0	0	0	8.27883e-05	0	0	0	0	0	0	0	0	0	0	0	0	0
Leucobacter	0	0	0	0	0	0	0	0	7.06015e-05	4.74721e-05	0.000576037	0	0	0.000218723	0	0	0	0	0	0	0	0.000171556	0.00033687	0	0.000742513	0	0.0012016	0	0	0	0	0	0	0	0	0	0	0	0.000136537	0	0	0	0	0	0	0	0	0	0
Leuconostoc	0	0	0	0	0	0	0	4.7515e-05	0	0	0	0	0	0	0	0	0	0	0	0	0.0195838	0	0	0	0	0	0	0	0	0	0	0	0	0	0	0	0	0	0	0	0.000837443	0	0	0	0	0	0	0	8.34864e-05
Limnobacter	5.24769e-05	0	7.76699e-05	0	0.000117994	0	0	9.50299e-05	7.06015e-05	0	0	0	0	0.000218723	0	0	0	0	0	0	0.000305998	0	0	0	0	0	0	0	0	0.000172667	0	0	0	0	0	8.27883e-05	0	0	0.000136537	0	4.65246e-05	0	0	0	0	0	0.000127877	0	0
Limnohabitans	0.0130668	0.0594475	0.00434951	0.0620155	0.0664307	0.0392857	0.0276074	0.00589186	0.0124259	0.00113933	0.0109447	0.0092291	0.059293	0.00524934	0.0293878	0.00248016	0.0691431	0.0382447	0.00520934	0.0179104	0.00979192	0.0905816	0.0633316	0.0341255	0.0769738	0.0230112	0.00720961	0.0108173	0.0135621	0.0565484	0.070964	0.0743073	0.00992121	0.0216346	0.0134194	0.0210282	0.0139771	0.000707839	0.00955762	0.0858676	0.0814646	0.00977199	0.0283159	0.0111732	0.00372927	0.0103093	0.0107417	0.0162642	0.0122725
Lupinus	0	0	0	0	0	0	0	4.7515e-05	0	0	0	0	0	0	0	0	0	0	0	0	0	0	0	0.000304692	0	0.000328731	0.0012016	0	0	0	0	0	0	0	0	0	0	0	0	0	9.30492e-05	0	0	0	0	0	0	0	0
Luteimonas	0.000104954	0	0	0	0	0	0	0	0	0	0	0	0	0	0	0	0	0	0	0	0	8.5778e-05	0	0	8.25014e-05	0	0.000267023	0	0	0	0	0	0	0	0	0	0	0	0	0	0	0	0	0	0	0	0	0	0
Lysinibacillus	5.24769e-05	0	0	0	0	0	0	9.50299e-05	7.06015e-05	0	0	0	0	0	0	0	0	0	9.64692e-05	0	0.000305998	0	0	0	8.25014e-05	0	0	0	0	0	0	0	0	0	0	0	0	0.000530879	0.000409612	0	4.65246e-05	0	0	0	0	0	0	0	8.34864e-05
Lysobacter	0.000104954	0	0	0	0	0	0	0	0	0	0	0	0	0	0	0	0	0	0	0	0	0	0.000168435	0	8.25014e-05	0.000657462	0.000133511	0.000600962	0	0	0	0	0.0002918	0	0	0	0	0	0	0	9.30492e-05	0	0	0	0	0	0.000383632	0	0
Macrococcus	0.000104954	0	0	0	0	0	0	0	0	0	0.000576037	0	0	0	0	0	0	0.000245158	9.64692e-05	0	0	0	0	0	0	0.000986193	0.00213618	0	0	0	0	0	0	0	0	0.000579518	0.000211775	0.00017696	0	0.000596303	0.00186098	0	0.00149031	0	7.93462e-05	0	0.000127877	0.000492854	0
Magnetospirillum	0	0	0	0	0	0	0	0	0	0	0	0	0	0	0	0	0	0	0	0	0	0	0	0	0	0	0	0	0	0	0	0	0	0	0	0	0.000423549	0	0	0	0	0	0	0	0	0	0	0	0
Marina	5.24769e-05	0	0	0	0.000235988	0	0	0	0	0	0	0.000542888	0.00114025	0	0	0	0	0	9.64692e-05	0	0	0	0	0.000304692	0	0	0	0	0	8.63334e-05	0	0	0	0	0	0	0	0	0	0	4.65246e-05	0	0	0	0	0	0	0	0
Marinilactibacillus	0	0	0.00038835	0	0	0	0.00306748	0	0	0	0.000576037	0.00162866	0	0.000218723	0	0.00124008	0	0	0	0	0	0	0	0	0	0	0	0	0	0	0	0	0	0	0.000129032	0	0	0	0	0	4.65246e-05	0	0	0	0	0	0	0	0
Marinobacter	0.000577246	0.00024667	0.00015534	0	0.000235988	0	0	0.000237575	7.06015e-05	4.74721e-05	0.000576037	0	0	0.000218723	0.000816327	0	0.000367782	0	0.000289408	0	0.000611995	0.000171556	0.000505306	0.000304692	0.000660012	0	0	0.000600962	0.000276778	0.000172667	0.000191278	0	0.000583601	0	0.000129032	8.27883e-05	0.000317662	0	0	0	0.000418722	0	0	0	0	0	0.000383632	0	0
[truncated: 186 more rows]
[truncated: 45 more columns]

## Sheet: Ezc_16s_L6_Abun
#SampleID	EZC36	EZC39	EZC37	EZC41	EZC40	EZC38		EZC47	EZC50	EZC52	EZC51	EZC48	EZC49		EZC62	EZC60	EZC59	EZC61	EZC63		EZC8	EZC7	EZC10	EZC6	EZC9		EZC16	EZC17	EZC19	EZC18	EZC20		EZC54	EZC56	EZC55	EZC53	EZC58	EZC57		EZC78	EZC77	EZC80	EZC79	EZC76		EZC3	EZC1	EZC2	EZC5
[truncated: 357 more rows]
[truncated: 29 more columns]

[truncated: 1 more sheets: Sheet2]
