# Supplementary material for: Cutaneous dysbiosis may amplify barrier dysfunction in patients with atopic dermatitis
Source: Front Microbiol. 2022 Nov 14;13:944365. doi: 10.3389/fmicb.2022.944365 (PMC9701744; doi:10.3389/fmicb.2022.944365)
Supplement: Supplementary file 6 [file Table_2.XLSX]

## Sheet: Q5_Myco
#SampleID	EZC1	EZC22	EZC24	EZC2	EZC85	EZC86						Neck and Axillary Line
Disease (Atopic Dermatitis[AD] or Allergic (a)Contact Dermatitis[CD])	AD	AD	AD	AD	AD	AD						Fungi
Status	A	A	A	UA	UA	UA						Cohort	AD_Affected	AD_UnAffected
Site	NE	APA	NE	APA	NE	APA						SDI	2.52961	2.41977
Q5 Myco	1	1	1	2	2	2						Richness	17	27
SampleID	EZC1	EZC22	EZC24	EZC2	EZC85	EZC86						PE	0.648387	0.65432
Disease	AD	AD	AD	AD	AD	AD
Status	A	A	A	UA	UA	UA
Site	NE	APA	NE	APA	NE	APA
CodeID	MA584_A_NE	DA597_A_APA	DA597_A_NE	MA584_UA_APA	WA618_UA_NE	WA618_UA_APA					Neck and Axillary Line Combined
Patient	1	5	5	1	16	16	Fungi					AD_Affected (3)	AD_Unaffected (3)
Description	Neck_affected	Anterior_Posterior_Axillary_line_affected	Neck_affected	Anterior_Posterior_Axillary_line_unaffected	Neck_unaffected	Anterior_Axillary_line_unaffected	Neak_APA	AD_Affected	AD_UnAff			Mean abundance	Mean	Fold Change	T test
Cladophialophora	0	2	0	0	0	0	Cladophialophora	2	0		Malassezia	0.354978	0.00510204	69.5758	0.436999
Cladosporium	0	0	2	0	0	0	Cladosporium	2	0		Derxomyces	0.333333	0.331633	1.00513	0.573005
Coprinellus	0	0	0	0	2	0	Coprinellus	0	2		Aspergillus	0.0562771	0.047619	1.18182	0.518361
Emericella	1	0	0	0	1	0	Emericella	1	1		Paratritirachium	0.0519481	0.0153061	3.39394	0.837691
Peniophorella	0	0	0	0	2	0	Peniophorella	0	2		Candida	0.047619	0.0221088	2.15385	0.88478
Rhodosporidium	0	0	0	0	2	0	Rhodosporidium	0	2		Fuscoporia	0.038961	0.00680272	5.72727	0.543156
Rhodotorula	0	0	0	0	2	0	Rhodotorula	0	2		Heterobasidion	0.021645	0.0085034	2.54545	1
Schizophyllum	0	0	0	0	2	0	Schizophyllum	0	2		Penicillium	0.021645	0.0408163	-1.88571	0.489888
Scleroderma	1	0	0	0	1	0	Scleroderma	1	1		Lipomyces	0.012987	0	#DIV/0!	0.42265
Taphrina	0	0	0	2	0	0	Taphrina	0	2		Cladosporium	0.00865801	0	#DIV/0!	0.42265
Tilletiopsis	0	0	0	1	0	1	Tilletiopsis	0	2		Trichosporon	0.00865801	0	#DIV/0!	0.42265
Trichosporon	0	2	0	0	0	0	Trichosporon	2	0		Xylaria	0.00865801	0	#DIV/0!	0.42265
Xylaria	0	2	0	0	0	0	Xylaria	2	0		Bullera	0.00865801	0.00340136	2.54545	1
Eurotium	0	0	0	0	0	3	Eurotium	0	3		Boletus	0.00865801	0.0952381	-11	0.131218
Lipomyces	0	3	0	0	0	0	Lipomyces	3	0		Cladophialophora	0.00865801	0	2.15385	0.42265
Bullera	2	0	0	0	0	2	Bullera	2	2		Emericella	0.004329	0.00170068	2.54545	1
Davidiella	0	0	0	0	4	0	Davidiella	0	4		Scleroderma	0.004329	0.00170068	2.54545	1
Ganoderma	0	0	0	0	6	0	Ganoderma	0	6		Tilletiopsis	0	0.00340136	#DIV/0!	0.183503
Dendrophora	0	0	0	0	7	0	Dendrophora	0	7		Dendrophora	0	0.0119048	#DIV/0!	0.42265
Phellinus	0	0	0	0	7	0	Phellinus	0	7		Eurotium	0	0.00510204	#DIV/0!	0.42265
Heterobasidion	4	1	0	0	5	0	Heterobasidion	5	5		Ganoderma	0	0.0102041	#DIV/0!	0.42265
Fuscoporia	2	7	0	0	4	0	Fuscoporia	9	4		Peniophora	0	0.246599	#DIV/0!	0.42265
Paratritirachium	12	0	0	1	7	1	Paratritirachium	12	9		Phellinus	0	0.0119048	#DIV/0!	0.42265
Candida	2	9	0	11	1	1	Candida	11	13		Rhizomucor	0	0.0561224	#DIV/0!	0.42265
Saccharomyces	0	0	0	0	28	0	Saccharomyces	0	28		Saccharomyces	0	0.047619	#DIV/0!	0.42265
Penicillium	0	5	0	0	23	1	Penicillium	5	24		Coprinellus	0	0.00340136	#DIV/0!	0.42265
Rhizomucor	0	0	0	0	33	0	Rhizomucor	0	33		Davidiella	0	0.00680272	#DIV/0!	0.42265
Aspergillus	1	12	0	0	20	8	Aspergillus	13	28		Peniophorella	0	0.00340136	#DIV/0!	0.42265
Boletus	1	0	1	17	7	32	Boletus	2	56		Rhodosporidium	0	0.00340136	#DIV/0!	0.42265
Malassezia	82	0	0	0	2	1	Malassezia	82	3		Rhodotorula	0	0.00340136	#DIV/0!	0.42265
Peniophora	0	0	0	0	145	0	Peniophora	0	145		Schizophyllum	0	0.00340136	#DIV/0!	0.42265
Derxomyces	38	34	5	12	182	1	Derxomyces	77	195		Taphrina	0	0.00340136	#DIV/0!	0.42265
								231	588

## Sheet: Q6_Myco
#SampleID	EZC1	EZC22	EZC24	EZC2	EZC85	EZC86	EZC16	EZC17	EZC42	EZC44	EZC49	EZC52	EZC53	EZC57	EZC77	EZC80	EZC13	EZC14	EZC28	EZC29	EZC34	EZC35	EZC39	EZC40	EZC6	EZC60	EZC63	EZC64	EZC67	EZC72	EZC73												Neck and Axillary Line
Disease	AD	AD	AD	AD	AD	AD	AD_CD	AD_CD	AD_CD	AD_CD	AD_CD	AD_CD	CD	CD	AD_CD	AD_CD	CD	CD	CD	CD	CD	CD	CD	CD	CD	CD	CD	CD	CD	CD	CD												Fungi
Status	A	A	A	UA	UA	UA	A	UA	A	UA	UA	UA	UA	UA	A	UA	UA	UA	UA	UA	A	A	A	UA	UA	A	UA	A	UA	UA	A												Cohort	AD+AD_CD_all	CD_all
Site	NE	APA	NE	APA	NE	APA	NE	APA	NE	APA	NE	APA	APA	NE	NE	APA	NE	APA	NE	APA	NE	APA	NE	APA	NE	APA	NE	APA	NE	APA	NE												SDI	1.94632	1.44457
Q6 Myco	1	1	1	1	1	1	1	1	1	1	1	1	1	1	1	1	2	2	2	2	2	2	2	2	2	2	2	2	2	2	2												Richness	94	104
CodeID	MA584_A_NE	DA597_A_APA	DA597_A_NE	MA584_UA_APA	WA618_UA_NE	WA618_UA_APA	KA592_A_NE	KA592_UA_APA	RA603_A_NE	RA603_UA_APA	DA604_UA_NE	DA604_UA_APA	KA605_UA_APA	KA605_UA_NE	LA609_A_NE	LA609_UA_APA	PA591_UA_NE	PA591_UA_APA	HA598_UA_NE	HA598_UA_APA	NA596_A_NE	NA596_A_APA	CA601_A_NE	CA601_UA_APA	GA590_UA_NE	DA606_A_APA	DA606_UA_NE	TA607_A_APA	TA607_UA_NE	SA608_UA_APA	SA608_A_NE					Neck and Axillary Line Combined							PE	0.428394	0.311035
Patient	1	5	5	1	16	16	4	4	9	9	10	10	11	11	15	15	3	3	6	6	7	7	8	8	2	12	12	13	13	14	14	Reads
Description	Neck_affected	Anterior_Posterior_Axillary_line_affected	Neck_affected	Anterior_Posterior_Axillary_line_unaffected	Neck_unaffected	Anterior_Axillary_line_unaffected	Neck_affected	Anterior_Posterior_Axillary_line_unaffected	Neck_affected	Anterior_Posterior_Axillary_line_unaffected	Neck_unaffected_atopic_and_allergic_contact_dermititis	Anterior_Posterior_Axillary_line_unaffected_atopic_and_allergic_contact_dermititis	Anterior_Posterior_Axillary_line_unaffected	Neck_unaffected	Neck_affected	Posterior_Axillary_line_unaffected	Neck_unaffected	Anterior_Posterior_Axillary_line_unaffected	Neck_unaffected	Anterior_Posterior_Axillary_line_unaffected	Neck_affected	Anterior_Posterior_Axillary_line_affected	Neck_affected	Anterior_Posterior_Axillary_line_unaffected	Neck_unaffected	Anterior_Posterior_Axillary_line_affected	Neck_unaffected	Anterior_Posterior_Axillary_line_affected	Neck_unaffected	Anterior_Axillary_line_unaffected	Neck_affected	NE_APL	AD+AD_CD_all	CD_all			AD+AD_CD_all (16)	CD_all (15)	Fold Change	ttest(pvalue)
Acremonium	0	0	0	0	0	0	0	0	0	0	0	0	0	13	0	0	0	0	0	0	0	0	1	0	0	0	0	0	0	0	0	Acremonium	13	1		Falcocladium	0	0.266667	#DIV/0!	0.0405686
Alternaria	0	0	0	0	0	0	0	0	0	0	0	0	5	2	31	0	0	0	1	0	0	0	0	0	0	0	0	2	7	1	0	Alternaria	38	11		Rhizophydium	0	0.6	#DIV/0!	0.0951312
Amanita	0	0	0	0	0	0	0	0	0	0	0	0	0	1	1	0	0	0	1	0	0	0	0	0	0	0	0	1	0	1	0	Amanita	2	3		Boletus	7	1.8	3.88889	0.103689
Amylostereum	0	0	0	0	0	0	0	0	0	0	0	0	0	0	0	1	0	0	0	0	0	0	0	0	0	0	1	0	0	0	0	Amylostereum	1	1		Trametes	0.0625	2.06667	-33.0667	0.156172
Antrodia	0	0	0	0	0	0	0	0	0	0	0	0	1	0	0	0	0	0	0	0	0	0	0	0	0	0	0	12	0	0	0	Antrodia	1	12		Kurtzmanomyces	0.125	0.466667	-3.73333	0.157128
Arachnion	0	0	0	0	0	0	0	0	0	0	0	0	0	0	0	0	0	0	0	0	0	0	0	0	0	0	0	0	0	0	0	Arachnion	0	0		Mrakiella	0.5625	0	#DIV/0!	0.16665
Armillaria	0	0	0	0	0	0	0	0	0	0	0	0	0	0	0	0	0	0	0	0	0	0	0	0	0	0	0	0	0	0	0	Armillaria	0	0		Stereum	0	2.2	#DIV/0!	0.171951			AD+AD_CD_all	CD_all
Arthrinium	0	0	0	0	0	0	0	0	0	0	0	0	0	0	0	6	0	0	0	0	0	0	0	0	0	0	0	0	0	0	0	Arthrinium	6	0		Xylaria	0.3125	0.666667	-2.13333	0.183399				1.94632	1.44457
Arthroderma	0	0	0	0	0	0	0	0	0	0	0	0	0	0	0	0	0	1	0	0	0	0	0	0	0	0	0	0	0	0	0	Arthroderma	0	1		Exidia	1.875	0.0666667	28.125	0.195061			>	S
Articulospora	0	0	0	0	0	0	0	0	0	0	0	0	0	0	0	0	0	0	0	0	0	0	0	0	0	0	0	2	0	0	0	Articulospora	0	2		Coprinellus	0.4375	0	#DIV/0!	0.203125			AD+AD_CD_all	CD_all
Artomyces	0	0	0	0	0	0	0	0	0	0	0	0	0	0	0	0	0	0	0	0	0	0	0	0	0	0	0	0	0	0	0	Artomyces	0	0		Rhodosporidium	0.3125	0.0666667	4.6875	0.207006				94	104
Aspergillus	1	12	0	0	20	8	1	0	2	2	0	7	2	8	38	13	0	45	3	0	2	0	4	7	8	4	24	30	5	13	26	Aspergillus	114	171		Pseudogymnoascus	0	0.8	#DIV/0!	0.216969			>	J
Aureobasidium	0	0	0	0	0	0	0	0	0	0	0	0	0	8	5	0	0	0	0	0	0	0	0	0	1	0	7	17	0	0	3	Aureobasidium	13	28		Cryptococcus	1.625	0.333333	4.875	0.232503			AD+AD_CD_all	CD_all
Auricularia	0	0	0	0	0	0	0	0	0	0	0	0	0	0	0	0	0	0	0	0	0	0	0	0	0	0	0	0	0	0	0	Auricularia	0	0		Sterigmatomyces	0	1.13333	#DIV/0!	0.243248				0.428394	0.311035
Boletus	1	0	1	17	7	32	4	0	2	1	0	6	0	1	37	3	0	0	2	0	0	1	12	0	0	0	0	4	1	0	7	Boletus	112	27		Eurotium	0.3125	0.666667	-2.13333	0.256036
Botrytis	0	0	0	0	0	0	0	0	0	0	0	0	0	0	0	0	0	0	0	0	0	0	0	0	1	0	7	0	0	0	0	Botrytis	0	8		Toxicocladosporium	0.1875	3.6	-19.2	0.257988
Bullera	2	0	0	0	0	2	0	0	0	0	0	0	0	9	5	1	0	0	0	1	0	1	0	0	1	0	2	14	1	3	2	Bullera	19	25		Lipomyces	0.75	0.333333	2.25	0.259166
Byssochlamys	0	0	0	0	0	0	0	0	0	0	0	0	0	0	0	0	0	0	0	0	0	0	0	0	0	0	0	0	0	0	0	Byssochlamys	0	0		Sclerococcum	0.25	1.2	-4.8	0.263329
Camarosporula	0	0	0	0	0	0	0	0	0	0	0	0	0	0	0	0	0	0	0	0	0	0	0	0	0	0	0	0	0	0	0	Camarosporula	0	0		Phlebia	0	0.466667	#DIV/0!	0.263737
Candida	2	9	0	11	1	1	2	8	4	0	1	8	1	6	68	13	0	5	2	6	5	6	6	1	5	2	0	1	10	42	8	Candida	135	99		Redeckera	0	0.466667	#DIV/0!	0.263737
Capnobotryella	0	0	0	0	0	0	1	0	0	0	0	0	1	4	19	0	0	0	0	0	0	0	0	0	0	0	0	86	6	3	5	Capnobotryella	25	100		Botrytis	0	0.533333	#DIV/0!	0.272266
Capronia	0	0	0	0	0	0	0	0	0	0	1	0	0	0	4	0	0	0	0	0	0	0	0	0	0	0	0	11	0	0	0	Capronia	5	11		Cystocoleus	0.5625	1.6	-2.84444	0.277421
Caryophylloseptoria	0	0	0	0	0	0	0	0	0	0	0	0	0	0	3	1	0	0	0	0	0	0	0	0	0	0	1	0	0	0	0	Caryophylloseptoria	4	1		Cryptococcus	0.25	0.733333	-2.93333	0.279056
Catenaria	0	0	0	0	0	0	0	0	0	0	0	0	0	0	0	0	0	0	0	0	0	0	0	0	0	0	0	0	0	0	0	Catenaria	0	0		Phoma	1.5	0.266667	5.625	0.283223
Catenulostroma	0	0	0	0	0	0	0	0	0	0	0	0	0	0	0	0	0	0	0	0	0	0	0	0	0	0	0	19	2	0	0	Catenulostroma	0	21		Phaeococcomyces	0.375	0.0666667	5.625	0.286357
Cercospora	0	0	0	0	0	0	0	0	0	0	0	0	0	1	0	0	0	0	0	0	0	0	0	0	0	0	0	0	0	2	1	Cercospora	1	3		Catenulostroma	0	1.4	#DIV/0!	0.286762
Ceriporia	0	0	0	0	0	0	0	0	0	0	0	0	0	0	2	0	0	0	0	0	0	0	0	0	0	0	0	0	1	1	0	Ceriporia	2	2		Cladosporium	0.1875	0.533333	-2.84444	0.293955
Chaenothecopsis	0	0	0	0	0	0	0	0	0	0	0	0	0	0	0	0	0	0	0	0	0	0	0	0	0	0	1	0	0	0	0	Chaenothecopsis	0	1		Sistotremastrum	0.6875	0.0666667	10.3125	0.294382
Cladophialophora	0	2	0	0	0	0	0	0	0	0	0	0	0	0	0	0	0	0	1	0	0	0	0	0	0	0	0	0	0	0	1	Cladophialophora	2	2		Schizophyllum	0.125	1.13333	-9.06667	0.305244
Cladosporium	0	0	2	0	0	0	0	0	0	0	0	0	0	1	0	0	0	0	0	0	0	0	0	0	0	0	0	3	0	3	2	Cladosporium	3	8		Phialocephala	0	1.2	#DIV/0!	0.306454
Coprinellus	0	0	0	0	2	0	0	0	0	0	0	0	0	0	5	0	0	0	0	0	0	0	0	0	0	0	0	0	0	0	0	Coprinellus	7	0		Peziza	0.1875	0.0666667	2.8125	0.326625
Coprinopsis	0	0	1	0	0	0	0	0	0	0	0	0	0	0	0	0	0	0	0	0	0	0	0	0	0	0	0	0	0	0	0	Coprinopsis	1	0		Phaeosphaeria	0.1875	0.0666667	2.8125	0.326625
Cryptococcus	0	0	0	0	1	0	0	0	1	0	0	0	0	2	0	0	0	0	0	0	3	0	3	0	0	0	0	5	0	0	0	Cryptococcus	4	11		Trichosporon	0.75	0.4	1.875	0.329063
Cryptococcus	0	0	0	0	0	0	0	0	2	0	0	0	2	16	5	1	0	0	0	0	0	0	0	0	0	0	2	3	0	0	0	Cryptococcus	26	5		Cyberlindnera	0.6875	8.86667	-12.897	0.329631
Cyberlindnera	0	0	0	0	0	0	0	0	8	0	0	1	0	2	0	0	0	0	0	0	0	1	1	0	2	0	1	1	122	3	2	Cyberlindnera	11	133		Aspergillus	7.125	11.4	-1.6	0.331813
Cystocoleus	0	0	0	1	0	0	0	0	2	0	0	0	0	3	3	0	0	0	2	1	0	0	2	0	0	0	0	7	0	12	0	Cystocoleus	9	24		Arthrinium	0.375	0	#DIV/0!	0.33317
Cystofilobasidium	0	0	0	0	0	0	0	0	0	0	0	0	0	2	0	0	0	0	1	0	0	0	1	0	0	0	0	0	0	0	0	Cystofilobasidium	2	2		Ganoderma	0.375	0	#DIV/0!	0.33317
Davidiella	0	0	0	0	4	0	0	0	0	0	0	0	1	23	11	31	0	0	2	1	0	0	0	1	0	0	9	38	3	0	3	Davidiella	70	57		Hanseniaspora	0.375	0	#DIV/0!	0.33317
Delicatula	0	0	0	0	0	0	0	0	0	0	0	0	0	0	0	0	0	0	0	0	0	0	0	0	0	0	0	17	0	0	0	Delicatula	0	17		Coprinopsis	0.0625	0	#DIV/0!	0.33317
Dendrophora	0	0	0	0	7	0	0	0	0	0	0	0	0	0	0	0	0	0	0	0	0	0	0	0	0	0	0	3	0	0	1	Dendrophora	7	4		Diaporthe	0.3125	0	#DIV/0!	0.33317
Derxomyces	38	34	5	12	182	1	16	2	149	13	3	12	61	456	83	41	2	6	12	8	10	15	24	4	138	2	231	668	29	35	34	Derxomyces	1108	1218		Gloeophyllum	0.0625	0	#DIV/0!	0.33317
Diaporthe	0	0	0	0	0	0	0	0	0	0	0	0	0	5	0	0	0	0	0	0	0	0	0	0	0	0	0	0	0	0	0	Diaporthe	5	0		Kuehneromyces	0.0625	0	#DIV/0!	0.33317
Embellisia	0	0	0	0	0	0	0	0	0	0	0	0	0	1	0	0	0	0	0	0	0	0	0	0	0	0	0	0	3	0	0	Embellisia	1	3		Ophiostoma	0.0625	0	#DIV/0!	0.33317
Emericella	1	0	0	0	1	0	0	0	1	0	0	0	0	0	0	3	0	0	0	0	0	0	0	0	0	0	1	0	0	15	2	Emericella	6	18		Typhula	0.8125	0	#DIV/0!	0.33317
Endoconidioma	0	0	0	0	0	0	0	0	0	0	0	0	0	0	0	0	0	0	0	0	0	0	0	0	0	0	0	0	0	0	114	Endoconidioma	0	114		Rhizomucor	2.0625	0	#DIV/0!	0.33317
Erythrobasidium	0	1	0	0	0	0	0	0	0	0	1	0	0	1	0	0	0	0	0	0	0	0	0	0	0	0	0	4	0	0	0	Erythrobasidium	3	4		Arthroderma	0	0.0666667	#DIV/0!	0.334282
Eurotium	0	0	0	0	0	3	0	0	0	0	0	1	0	0	1	0	0	2	0	0	0	0	2	0	0	0	2	0	1	1	2	Eurotium	5	10		Articulospora	0	0.133333	#DIV/0!	0.334282
Exidia	0	0	0	0	0	0	0	0	0	0	0	0	0	0	19	11	0	0	0	0	0	0	0	0	0	0	0	0	1	0	0	Exidia	30	1		Chaenothecopsis	0	0.0666667	#DIV/0!	0.334282
Exophiala	0	1	0	0	0	0	0	0	8	1	0	0	0	2	7	0	0	0	0	0	0	9	0	0	0	0	3	10	0	0	6	Exophiala	19	28		Delicatula	0	1.13333	#DIV/0!	0.334282
Falcocladium	0	0	0	0	0	0	0	0	0	0	0	0	0	0	0	0	0	1	0	0	0	0	1	0	1	0	0	0	0	0	1	Falcocladium	0	4		Endoconidioma	0	7.6	#DIV/0!	0.334282
Fomitiporia	0	0	0	0	0	0	0	0	0	0	0	0	0	1	1	0	0	0	0	0	0	0	0	0	0	0	0	1	0	0	0	Fomitiporia	2	1		Hyphoderma	0	0.133333	#DIV/0!	0.334282
Fomitopsis	0	0	0	0	0	0	0	0	0	0	0	0	0	0	0	0	0	0	0	0	0	0	0	0	0	0	0	0	0	0	0	Fomitopsis	0	0		Hyphodontia	0	0.0666667	#DIV/0!	0.334282
Fusarium	0	0	0	0	0	0	0	0	0	0	0	0	0	1	3	0	0	0	0	0	0	0	0	0	0	0	0	0	0	1	0	Fusarium	4	1		Lyophyllum	0	2.2	#DIV/0!	0.334282
Fuscoporia	2	7	0	0	4	0	0	0	2	0	0	0	1	7	8	7	0	0	0	0	0	0	0	0	3	1	2	49	1	2	3	Fuscoporia	38	61		Psathyrella	0	0.0666667	#DIV/0!	0.334282
Ganoderma	0	0	0	0	6	0	0	0	0	0	0	0	0	0	0	0	0	0	0	0	0	0	0	0	0	0	0	0	0	0	0	Ganoderma	6	0		Rhinocladiella	0	2.73333	#DIV/0!	0.334282
Gloeophyllum	0	0	0	0	0	0	0	0	0	0	0	0	0	0	1	0	0	0	0	0	0	0	0	0	0	0	0	0	0	0	0	Gloeophyllum	1	0		Sclerotinia	0	2.2	#DIV/0!	0.334282
Grammothele	0	0	0	0	0	0	0	0	0	0	0	0	0	0	0	0	0	0	0	0	0	0	0	0	0	0	0	0	0	0	0	Grammothele	0	0		Teratosphaeria	0	0.0666667	#DIV/0!	0.334282
Hanseniaspora	0	0	0	0	0	0	0	0	0	0	0	0	0	0	6	0	0	0	0	0	0	0	0	0	0	0	0	0	0	0	0	Hanseniaspora	6	0		Zasmidium	0	0.0666667	#DIV/0!	0.334282
Harzia	0	0	0	0	0	0	0	0	0	0	0	0	0	21	0	0	0	0	0	0	0	0	0	0	0	0	1	0	0	0	0	Harzia	21	1		Zymoseptoria	0	0.733333	#DIV/0!	0.334282
Heterobasidion	4	1	0	0	5	0	0	1	7	0	1	2	4	12	3	7	0	0	1	0	1	1	1	0	3	2	4	43	1	1	7	Heterobasidion	47	65		Mrakia	49.5625	0.333333	148.688	0.335705
Heterochaete	0	0	0	0	0	0	0	0	0	0	0	0	0	0	0	1	0	0	0	0	0	0	0	0	0	0	0	0	0	0	5	Heterochaete	1	5		Phaeotheca	0.1875	0.466667	-2.48889	0.336475
Hyphoderma	0	0	0	0	0	0	0	0	0	0	0	0	0	0	0	0	0	0	0	0	0	0	0	0	0	0	0	0	0	0	2	Hyphoderma	0	2		Taphrina	0.125	1.8	-14.4	0.350379
Hyphodermella	0	0	0	0	0	0	0	0	0	0	0	0	0	0	0	0	0	0	0	0	0	0	0	0	0	0	0	0	0	0	0	Hyphodermella	0	0		Peniophora	9.0625	0.4	22.6562	0.354503
Hyphodontia	0	0	0	0	0	0	0	0	0	0	0	0	0	0	0	0	0	0	0	0	0	0	0	0	0	0	0	1	0	0	0	Hyphodontia	0	1		Harzia	1.3125	0.0666667	19.6875	0.358085
Irpex	0	0	0	0	1	0	0	0	0	0	0	0	0	0	0	0	0	0	0	0	0	0	0	0	0	0	0	9	0	0	0	Irpex	1	9		Rhodotorula	0.4375	0.866667	-1.98095	0.361651
Kabatiella	0	0	0	0	0	1	0	0	0	0	0	0	0	0	0	0	0	0	0	0	0	0	0	0	0	0	0	2	0	0	0	Kabatiella	1	2		Antrodia	0.0625	0.8	-12.8	0.373436
Kuehneromyces	0	0	0	0	0	0	0	0	0	0	0	0	0	0	1	0	0	0	0	0	0	0	0	0	0	0	0	0	0	0	0	Kuehneromyces	1	0		Acremonium	0.8125	0.0666667	12.1875	0.374542
Kurtzmanomyces	0	0	0	0	1	0	0	0	0	0	0	0	0	1	0	0	0	0	0	0	0	1	1	0	0	0	0	3	1	0	1	Kurtzmanomyces	2	7		Lycoperdon	0.0625	0.666667	-10.6667	0.381903
Leccinum	0	0	0	0	0	0	0	0	0	0	0	0	0	0	0	0	0	0	0	0	0	0	0	0	0	0	0	0	0	0	0	Leccinum	0	0		Caryophylloseptoria	0.25	0.0666667	3.75	0.382205
Leptospora	0	0	0	0	0	0	0	0	0	0	0	0	1	0	0	0	0	0	0	0	0	0	0	0	0	0	0	0	0	0	9	Leptospora	1	9		Fusarium	0.25	0.0666667	3.75	0.382205
Lipomyces	0	3	0	0	0	0	0	0	0	0	0	1	0	3	4	1	0	0	0	0	1	1	1	0	0	0	0	0	0	1	1	Lipomyces	12	5		Irpex	0.0625	0.6	-9.6	0.387665
Lycoperdon	0	0	0	0	1	0	0	0	0	0	0	0	0	0	0	0	0	0	0	0	0	0	0	0	0	0	0	0	0	10	0	Lycoperdon	1	10		Leptospora	0.0625	0.6	-9.6	0.387665
Lyophyllum	0	0	0	0	0	0	0	0	0	0	0	0	0	0	0	0	0	0	0	0	0	0	0	0	0	0	0	33	0	0	0	Lyophyllum	0	33		Capnobotryella	1.5625	6.66667	-4.26667	0.393579
Malassezia	82	0	0	0	2	1	4	5	386	6	102	30	867	2036	7	24	2	5	6	171	11	0	7	3	2421	65	4629	103	74	10	28	Malassezia	3552	7535		Cercospora	0.0625	0.2	-3.2	0.393994
Mrakia	0	0	0	0	0	0	0	0	0	0	0	0	0	0	792	1	0	0	3	0	0	0	0	0	0	0	0	0	0	2	0	Mrakia	793	5		Alternaria	2.375	0.733333	3.23864	0.421679
Mrakiella	0	0	0	0	0	0	0	0	1	0	0	0	0	2	6	0	0	0	0	0	0	0	0	0	0	0	0	0	0	0	0	Mrakiella	9	0		Emericella	0.375	1.2	-3.2	0.429529
Mucor	0	0	0	0	0	0	0	0	0	0	0	0	0	0	0	0	0	0	0	0	0	0	0	0	0	0	0	0	0	0	0	Mucor	0	0		Aureobasidium	0.8125	1.86667	-2.29744	0.432836
Neofusicoccum	0	0	0	0	0	0	0	0	0	0	0	0	0	2	0	0	0	0	0	0	0	0	0	0	0	0	0	0	0	1	0	Neofusicoccum	2	1		Sporobolomyces	0.1875	0.0666667	2.8125	0.433563
Ochrolechia	0	0	0	0	0	0	0	0	1	0	0	0	0	1	5	0	0	0	1	0	0	0	0	0	0	0	1	1	0	0	0	Ochrolechia	7	3		Heterochaete	0.0625	0.333333	-5.33333	0.437007
Oidiodendron	0	0	0	0	0	0	0	0	0	0	0	0	0	0	0	0	0	0	0	0	0	0	0	0	0	0	0	0	0	0	0	Oidiodendron	0	0		Talaromyces	0.0625	0.333333	-5.33333	0.437007
Ophiognomonia	0	0	0	0	0	0	0	0	0	0	0	0	0	1	0	0	0	0	0	0	0	0	0	0	0	0	0	3	0	0	0	Ophiognomonia	1	3		Malassezia	222	502.333	-2.26276	0.446728
Ophiostoma	0	0	0	0	0	0	0	0	0	0	0	0	0	1	0	0	0	0	0	0	0	0	0	0	0	0	0	0	0	0	0	Ophiostoma	1	0		Ochrolechia	0.4375	0.2	2.1875	0.485215
Paratritirachium	12	0	0	1	7	1	1	0	0	0	1	0	3	76	2	1	0	0	1	0	0	1	0	0	1	0	4	106	10	0	0	Paratritirachium	105	123		Embellisia	0.0625	0.2	-3.2	0.520622
Passalora	0	0	0	0	0	0	0	0	0	0	0	0	0	0	0	0	0	0	0	0	0	0	0	0	0	0	0	0	0	0	0	Passalora	0	0		Ophiognomonia	0.0625	0.2	-3.2	0.520622
Penicillium	0	5	0	0	23	1	0	0	0	0	0	2	3	9	1	11	0	0	0	0	0	0	2	0	2	0	4	16	3	1	12	Penicillium	55	40		Exophiala	1.1875	1.86667	-1.57193	0.545601
Peniophora	0	0	0	0	145	0	0	0	0	0	0	0	0	0	0	0	0	0	0	0	0	0	0	0	0	0	0	4	0	0	2	Peniophora	145	6		Saccharomyces	1.875	0.8	2.34375	0.562552
Peniophorella	0	0	0	0	2	0	1	0	1	0	0	1	1	0	0	0	0	0	0	0	0	0	1	0	0	0	0	4	0	2	0	Peniophorella	6	7		Amanita	0.125	0.2	-1.6	0.588051
Peziza	0	0	0	0	0	0	0	0	1	1	0	0	0	1	0	0	0	0	0	0	0	0	0	0	0	0	0	1	0	0	0	Peziza	3	1		Capronia	0.3125	0.733333	-2.34667	0.594492
Phaeobotryon	0	0	0	0	0	0	0	0	0	0	0	0	4	0	0	0	0	0	0	0	0	0	0	0	0	0	0	0	0	0	2	Phaeobotryon	4	2		Fomitiporia	0.125	0.0666667	1.875	0.594545
Phaeococcomyces	0	0	0	0	0	0	0	0	4	0	0	0	0	2	0	0	0	0	0	0	0	0	0	0	0	0	0	0	0	0	1	Phaeococcomyces	6	1		Tarzetta	0.125	0.0666667	1.875	0.594545
Phaeosphaeria	0	0	0	0	0	0	0	0	0	0	0	0	1	1	0	1	0	0	0	0	0	0	0	0	0	0	0	1	0	0	0	Phaeosphaeria	3	1		Sarcinomyces	0.625	0.266667	2.34375	0.603691
Phaeotheca	0	0	0	0	0	0	0	0	0	0	0	0	3	0	0	0	0	1	0	1	0	0	0	0	0	0	1	0	3	0	1	Phaeotheca	3	7		Phellinus	0.4375	0.2	2.1875	0.61248
Phellinus	0	0	0	0	7	0	0	0	0	0	0	0	0	0	0	0	0	0	0	0	0	0	0	0	0	0	0	1	2	0	0	Phellinus	7	3		Fuscoporia	2.375	4.06667	-1.71228	0.61702
Phialocephala	0	0	0	0	0	0	0	0	0	0	0	0	0	0	0	0	0	0	0	0	0	0	0	0	0	0	0	17	1	0	0	Phialocephala	0	18		Polyporus	0.125	0.266667	-2.13333	0.61945
Phlebia	0	0	0	0	0	0	0	0	0	0	0	0	0	0	0	0	0	0	0	0	0	0	0	0	0	0	0	6	1	0	0	Phlebia	0	7		Kabatiella	0.0625	0.133333	-2.13333	0.635737
Phoma	0	0	0	0	0	0	0	0	1	0	0	0	1	17	5	0	0	0	0	0	0	0	0	0	0	0	0	4	0	0	0	Phoma	24	4		Heterobasidion	2.9375	4.33333	-1.47518	0.640306
Polyporus	0	0	0	0	0	0	0	0	0	0	0	0	0	1	1	0	0	0	0	0	0	0	0	0	0	0	0	0	0	4	0	Polyporus	2	4		Bullera	1.1875	1.66667	-1.40351	0.66816
Powellomyces	0	0	0	0	0	0	0	0	0	0	0	0	0	1	0	0	0	0	0	0	0	0	0	0	0	0	0	0	1	0	0	Powellomyces	1	1		Neofusicoccum	0.125	0.0666667	1.875	0.684362
Pringsheimia	0	0	0	0	0	0	0	0	2	0	0	0	0	0	0	0	0	0	0	0	0	0	0	0	0	0	0	1	0	0	0	Pringsheimia	2	1		Phaeobotryon	0.25	0.133333	1.875	0.684362
Psathyrella	0	0	0	0	0	0	0	0	0	0	0	0	0	0	0	0	0	0	0	0	0	0	0	0	0	0	0	0	1	0	0	Psathyrella	0	1		Pringsheimia	0.125	0.0666667	1.875	0.684362
Pseudochaete	0	0	0	0	0	0	0	0	0	0	0	0	0	0	0	0	0	0	0	0	0	0	0	0	0	0	0	0	0	0	0	Pseudochaete	0	0		Penicillium	3.4375	2.66667	1.28906	0.70225
Pseudogymnoascus	0	0	0	0	0	0	0	0	0	0	0	0	0	0	0	0	0	0	0	0	0	0	0	0	0	0	9	3	0	0	0	Pseudogymnoascus	0	12		Candida	8.4375	6.6	1.27841	0.709887
Pycnoporus	0	0	0	0	0	0	0	0	0	0	0	0	0	0	0	0	0	0	0	0	0	0	0	0	0	0	0	0	0	0	0	Pycnoporus	0	0		Dendrophora	0.4375	0.266667	1.64062	0.727417
Pyrenochaeta	0	0	0	0	0	0	0	0	1	0	0	0	0	0	0	0	0	0	0	0	0	0	1	0	0	0	0	0	0	0	0	Pyrenochaeta	1	1		Tilletiopsis	0.1875	0.266667	-1.42222	0.733724
Pyrenochaetopsis	0	0	0	0	0	0	0	0	3	0	0	0	0	8	0	0	0	0	7	0	0	0	0	0	0	0	0	0	0	0	0	Pyrenochaetopsis	11	7		Pyrenochaetopsis	0.6875	0.466667	1.47321	0.754778
Redeckera	0	0	0	0	0	0	0	0	0	0	0	0	0	0	0	0	0	0	0	0	0	0	0	0	0	0	0	6	0	1	0	Redeckera	0	7		Peniophorella	0.375	0.466667	-1.24444	0.78336
Rhinocladiella	0	0	0	0	0	0	0	0	0	0	0	0	0	0	0	0	0	0	0	0	0	0	0	0	0	0	0	0	41	0	0	Rhinocladiella	0	41		Erythrobasidium	0.1875	0.266667	-1.42222	0.784413
Rhizomucor	0	0	0	0	33	0	0	0	0	0	0	0	0	0	0	0	0	0	0	0	0	0	0	0	0	0	0	0	0	0	0	Rhizomucor	33	0		Derxomyces	69.25	81.2	-1.17256	0.82512
Rhizophydium	0	0	0	0	0	0	0	0	0	0	0	0	0	0	0	0	0	0	2	0	0	0	0	0	0	0	0	0	0	4	3	Rhizophydium	0	9		Wallemia	0.375	0.466667	-1.24444	0.832012
Rhodosporidium	0	0	0	0	2	0	0	0	0	0	0	0	0	2	1	0	0	0	0	0	0	0	0	0	0	0	1	0	0	0	0	Rhodosporidium	5	1		Selenophoma	0.5625	0.466667	1.20536	0.835534
Rhodotorula	0	0	0	0	2	0	0	0	0	0	0	0	1	2	0	2	0	0	0	0	0	0	1	0	0	0	5	4	0	1	2	Rhodotorula	7	13		Paratritirachium	6.5625	8.2	-1.24952	0.847864
Saccharomyces	0	0	0	0	28	0	0	0	0	0	0	0	0	0	2	0	0	0	0	0	0	0	0	0	1	0	0	4	0	0	7	Saccharomyces	30	12		Davidiella	4.375	3.8	1.15132	0.868525
Sarcinomyces	0	0	0	0	0	0	0	0	10	0	0	0	0	0	0	0	0	0	0	0	0	0	0	0	0	0	0	4	0	0	0	Sarcinomyces	10	4		Sclerophora	0.25	0.266667	-1.06667	0.930669
Schizophyllum	0	0	0	0	2	0	0	0	0	0	0	0	0	0	0	0	0	0	0	0	0	0	0	0	3	0	0	14	0	0	0	Schizophyllum	2	17		Schizopora	0.4375	0.4	1.09375	0.937587
Schizopora	0	0	0	0	0	0	0	0	0	0	0	0	1	0	6	0	0	2	0	0	0	0	0	0	0	0	0	4	0	0	0	Schizopora	7	6		Scleroderma	0.25	0.266667	-1.06667	0.944016
Sclerococcum	0	0	0	0	0	0	0	0	0	0	0	0	0	4	0	0	0	0	0	0	0	0	0	0	0	0	0	11	2	5	0	Sclerococcum	4	18		Xerocomellus	0.1875	0.2	-1.06667	0.954303
Scleroderma	1	0	0	0	1	0	0	0	0	0	0	0	0	1	0	1	0	0	0	0	0	0	0	0	1	0	0	3	0	0	0	Scleroderma	4	4		Ceriporia	0.125	0.133333	-1.06667	0.95739
Sclerophora	0	0	0	1	0	0	0	1	0	0	0	0	0	1	1	0	0	0	0	0	0	0	1	0	0	0	0	2	0	0	1	Sclerophora	4	4		Cladophialophora	0.125	0.133333	-1.06667	0.95739
Sclerotinia	0	0	0	0	0	0	0	0	0	0	0	0	0	0	0	0	0	0	0	0	0	0	0	0	0	0	33	0	0	0	0	Sclerotinia	0	33		Cystofilobasidium	0.125	0.133333	-1.06667	0.95739
Selenophoma	0	0	0	0	0	0	0	0	1	0	0	0	0	5	3	0	0	0	0	0	0	0	0	0	1	0	0	4	0	0	2	Selenophoma	9	7		Amylostereum	0.0625	0.0666667	-1.06667	0.963948
Sistotremastrum	0	0	0	0	0	0	0	0	0	9	0	0	0	0	2	0	0	0	1	0	0	0	0	0	0	0	0	0	0	0	0	Sistotremastrum	11	1		Powellomyces	0.0625	0.0666667	-1.06667	0.963948
Sporobolomyces	0	0	0	0	0	0	0	0	2	0	0	0	1	0	0	0	0	0	0	0	0	0	0	0	0	0	0	1	0	0	0	Sporobolomyces	3	1		Pyrenochaeta	0.0625	0.0666667	-1.06667	0.963948
Stereum	0	0	0	0	0	0	0	0	0	0	0	0	0	0	0	0	0	0	0	0	0	0	0	0	0	0	21	0	0	11	1	Stereum	0	33		Arachnion	0	0	#DIV/0!	#DIV/0!
Sterigmatomyces	0	0	0	0	0	0	0	0	0	0	0	0	0	0	0	0	0	0	0	0	0	2	0	0	0	1	0	14	0	0	0	Sterigmatomyces	0	17		Armillaria	0	0	#DIV/0!	#DIV/0!
Talaromyces	0	0	0	0	0	0	0	0	0	0	0	0	0	0	0	1	0	0	0	0	0	0	0	0	0	0	0	5	0	0	0	Talaromyces	1	5		Artomyces	0	0	#DIV/0!	#DIV/0!
Taphrina	0	0	0	2	0	0	0	0	0	0	0	0	0	0	0	0	0	0	0	0	0	0	0	0	0	0	0	26	1	0	0	Taphrina	2	27		Auricularia	0	0	#DIV/0!	#DIV/0!
Tarzetta	0	0	0	1	0	0	0	0	0	0	0	0	0	0	0	1	0	0	0	0	0	0	0	0	1	0	0	0	0	0	0	Tarzetta	2	1		Byssochlamys	0	0	#DIV/0!	#DIV/0!
Teratosphaeria	0	0	0	0	0	0	0	0	0	0	0	0	0	0	0	0	0	0	0	0	0	0	0	0	0	0	0	1	0	0	0	Teratosphaeria	0	1		Camarosporula	0	0	#DIV/0!	#DIV/0!
Tilletiopsis	0	0	0	1	0	1	0	0	0	0	0	0	0	0	0	1	0	0	0	0	0	0	0	0	3	1	0	0	0	0	0	Tilletiopsis	3	4		Catenaria	0	0	#DIV/0!	#DIV/0!
Toxicocladosporium	0	0	0	0	0	0	0	0	0	0	0	2	0	0	0	1	1	0	0	10	0	0	0	0	0	0	0	43	0	0	0	Toxicocladosporium	3	54		Fomitopsis	0	0	#DIV/0!	#DIV/0!
Trametes	0	0	0	1	0	0	0	0	0	0	0	0	0	0	0	0	2	0	0	0	0	0	0	0	3	0	20	1	0	5	0	Trametes	1	31		Grammothele	0	0	#DIV/0!	#DIV/0!
Trichosporon	0	2	0	0	0	0	4	0	2	0	0	0	1	0	1	2	0	0	2	1	1	0	0	0	0	0	0	0	2	0	0	Trichosporon	12	6		Hyphodermella	0	0	#DIV/0!	#DIV/0!
Trimmatostroma	0	0	0	0	0	0	0	0	0	0	0	0	0	0	0	0	0	0	0	0	0	0	0	0	0	0	0	0	0	0	0	Trimmatostroma	0	0		Leccinum	0	0	#DIV/0!	#DIV/0!
Typhula	0	0	0	0	0	0	0	0	0	0	0	0	0	0	0	13	0	0	0	0	0	0	0	0	0	0	0	0	0	0	0	Typhula	13	0		Mucor	0	0	#DIV/0!	#DIV/0!
Wallemia	0	0	0	0	0	0	0	5	0	0	0	0	0	0	0	1	0	0	0	2	0	0	0	0	0	0	1	4	0	0	0	Wallemia	6	7		Oidiodendron	0	0	#DIV/0!	#DIV/0!
Wolfiporia	0	0	0	0	0	0	0	0	0	0	0	0	0	0	0	0	0	0	0	0	0	0	0	0	0	0	0	0	0	0	0	Wolfiporia	0	0		Passalora	0	0	#DIV/0!	#DIV/0!
Xerocomellus	0	0	0	0	0	0	0	0	0	0	0	0	0	0	0	3	0	0	0	1	1	1	0	0	0	0	0	0	0	0	0	Xerocomellus	3	3		Pseudochaete	0	0	#DIV/0!	#DIV/0!
Xylaria	0	2	0	0	0	0	0	0	0	0	0	1	0	1	0	1	0	0	1	1	2	1	2	0	0	1	0	2	0	0	0	Xylaria	5	10		Pycnoporus	0	0	#DIV/0!	#DIV/0!
Xylodon	0	0	0	0	0	0	0	0	0	0	0	0	0	0	0	0	0	0	0	0	0	0	0	0	0	0	0	0	0	0	0	Xylodon	0	0		Trimmatostroma	0	0	#DIV/0!	#DIV/0!
Zasmidium	0	0	0	0	0	0	0	0	0	0	0	0	0	0	0	0	0	0	0	0	0	0	0	0	0	0	0	1	0	0	0	Zasmidium	0	1		Wolfiporia	0	0	#DIV/0!	#DIV/0!
Zymoseptoria	0	0	0	0	0	0	0	0	0	0	0	0	0	0	0	0	0	0	0	0	0	0	0	0	0	0	0	11	0	0	0	Zymoseptoria	0	11		Xylodon	0	0	#DIV/0!	#DIV/0!

## Sheet: Q7_Myco
#SampleID	EZC1	EZC22	EZC24	EZC34	EZC35	EZC39	EZC60	EZC64	EZC73	EZC13	EZC14	EZC28	EZC29	EZC40	EZC6	EZC63	EZC67	EZC12	EZC27	EZC36	EZC41	EZC62	EZC69	EZC7	EZC8	EZC15	EZC33	EZC70	EZC71	EZC45	EZC47	EZC50	EZC54	EZC55	EZC78
Disease	AD	AD	AD	CD	CD	CD	CD	CD	CD	CD	CD	CD	CD	CD	CD	CD	CD	CD	CD	CD	CD	CD	CD	CD	CD	CD	CD	CD	CD	AD_CD	AD_CD	AD_CD	CD	CD	AD_CD
Status	A	A	A	A	A	A	A	A	A	UA	UA	UA	UA	UA	UA	UA	UA	A	A	A	A	A	A	A	A	UA	UA	UA	UA	A	A	A	A	A	A
Site	NE	APA	NE	NE	APA	NE	APA	APA	NE	NE	APA	NE	APA	APA	NE	NE	NE	VW	VW	AF	VW	AF	AF	VW	AF	AF	VW	AF	VW	VW	AF	VW	AF	VW	AV
Q7 Myco	1	1	1	2	2	2	2	2	2	3	3	3	3	3	3	3	3	5	5	5	5	5	5	5	5	6	6	6	6	4	4	4	4	4	4
CodeID	MA584_A_NE	DA597_A_APA	DA597_A_NE	NA596_A_NE	NA596_A_APA	CA601_A_NE	DA606_A_APA	TA607_A_APA	SA608_A_NE	PA591_UA_NE	PA591_UA_APA	HA598_UA_NE	HA598_UA_APA	CA601_UA_APA	GA590_UA_NE	DA606_UA_NE	TA607_UA_NE	PA591_A_VW	HA598_A_VW	CA601_A_AF	CA601_A_VW	DA606_A_AF	TA607_A_AF	GA590_A_VW	GA590_A_AF	PA591_UA_AF	NA596_UA_VW	SA608_UA_AF	SA608_UA_VW	RA603_A_VW	DA604_A_AF	DA604_A_VW	KA605_A_AF	KA605_A_VW	LA609_A_AV		Neck and Axillary Line Combined						Neck and Axillary Line Combined						Neck and Axillary Line Combined
Patient	1	5	5	7	7	8	12	13	14	3	3	6	6	8	2	12	13	3	6	8	8	12	13	2	2	3	7	14	14	9	10	10	11	11	15			Welch Two Sample t-test						Welch Two Sample t-test
Description	Neck_affected	Anterior_Posterior_Axillary_line_affected	Neck_affected	Neck_affected	Anterior_Posterior_Axillary_line_affected	Neck_affected	Anterior_Posterior_Axillary_line_affected	Anterior_Posterior_Axillary_line_affected	Neck_affected	Neck_unaffected	Anterior_Posterior_Axillary_line_unaffected	Neck_unaffected	Anterior_Posterior_Axillary_line_unaffected	Anterior_Posterior_Axillary_line_unaffected	Neck_unaffected	Neck_unaffected	Neck_unaffected	Volar_wrist_affected	Volar_wrist_affected	Antecubital_Fossae_affected_	Volar_wrist_affected	Antecubital_Fossae_affected_	Antecubital_Fossae_affected_	Volar_wrist_affected	Antecubital_Fossae_affected	Antecubital_Fossae_unaffected	Volar_wrist_unaffected	Antecubital_Fossae_unaffected_	Volar_wrist_unaffected	Volar_wrist_affected	Antecubital_Fossae_affected_atopic_and_allergic_contact_dermititis	Volar_wrist_affected_atopic_and_allergic_contact_dermititis	Antecubital_Fossae_affected_	Volar_wrist_affected	Axillary_Vault_affected		Q7a	AD_Affected (3)	CD_Affected (6)				Q7a	AD_Affected (3)	CD_UnAffected (8)				Q7a
Acremonium	0	0	0	0	0	0.0133333	0	0	0	0	0	0	0	0	0	0	0	0	0	0	0	0.00149775	0	0	0	0	0	0	0	0	0	0.0163934	0	0	0			Mean Abun	Mean Abun	Fold Change	t-test			Mean Abun	Mean Abun	Fold Change	t-test
Alternaria	0	0	0	0	0	0	0	0.00130293	0	0	0	0.0192308	0	0	0	0	0.0207715	0	0	0	0	0	0	0	0	0	0	0.151786	0	0	0	0	0	0.00452489	0		Cyberlindnera	0	0.00747111	#DIV/0!	0.120699		Derxomyces	0.415403	0.134876	3.07989	0.0640696		Heterobasidion
Amanita	0	0	0	0	0	0	0	0.000651466	0	0	0	0.0192308	0	0	0	0	0	0	0	0.00242131	0	0.000499251	0	0	0	0	0	0	0	0	0	0	0.00518135	0	0.00282273		Kurtzmanomyces	0	0.00715063	#DIV/0!	0.1339		Davidiella	0	0.0145694	#DIV/0!	0.155071		Lipomyces
Amylostereum	0	0	0	0	0	0	0	0	0	0	0	0	0	0	0	0.000198886	0	0	0	0	0	0	0	0	0	0	0	0	0	0	0	0	0	0	0.000188182		Rhodotorula	0	0.0037318	#DIV/0!	0.147678		Phaeotheca	0	0.0035886	#DIV/0!	0.225475		Xylaria
Antrodia	0	0	0	0	0	0	0	0.00781759	0	0	0	0	0	0	0	0	0	0	0	0	0	0	0	0	0	0	0	0	0	0	0	0	0	0	0		Xerocomellus	0	0.00856955	#DIV/0!	0.175389		Toxicocladosporium	0	0.0239846	#DIV/0!	0.22849		Derxomyces
Arachnion	0	0	0	0	0	0	0	0	0	0	0	0	0	0	0	0	0	0	0	0	0	0	0	0	0	0	0	0.00357143	0	0	0	0	0	0	0		Aureobasidium	0	0.00345872	#DIV/0!	0.175895		Aureobasidium	0	0.000222102	#DIV/0!	0.245693		Kurtzmanomyces
Armillaria	0	0	0	0	0	0	0	0	0	0	0	0	0	0	0	0	0	0	0	0	0	0	0	0	0	0	0	0.00357143	0	0	0	0	0	0	0		Sterigmatomyces	0	0.0117599	#DIV/0!	0.188723		Botrytis	0	0.000222102	#DIV/0!	0.245693		Penicillium
Arthrinium	0	0	0	0	0	0	0	0	0	0	0	0	0	0	0	0	0	0	0	0	0	0	0	0	0	0	0	0	0	0	0	0	0	0	0		Cryptococcus	0	0.0207231	#DIV/0!	0.190037		Cyberlindnera	0	0.0453732	#DIV/0!	0.250813		Fuscoporia
Arthroderma	0	0	0	0	0	0	0	0	0	0	0.0147059	0	0	0	0	0	0	0	0	0	0	0	0	0	0	0	0	0	0	0	0	0	0	0	0.000188182		Dendrophora	0	0.000863367	#DIV/0!	0.190397		Malassezia	0.187215	0.446468	-2.38479	0.28125		Rhodotorula
Articulospora	0	0	0	0	0	0	0	0.00130293	0	0	0	0	0	0	0	0	0	0	0	0	0	0.00499251	0	0	0	0	0	0	0	0	0	0	0	0	0		Derxomyces	0.415403	0.254383	1.63298	0.201148		Cystocoleus	0	0.00542044	#DIV/0!	0.296763		Phaeotheca
Artomyces	0	0	0	0	0	0	0	0	0	0	0	0	0	0	0	0	0	0	0	0	0	0	0	0	0	0	0	0	0	0	0	0	0	0	0		Peniophora	0	0.00150958	#DIV/0!	0.219617		Heterobasidion	0.0133518	0.00301844	4.42342	0.321067		Alternaria
Aspergillus	0.00684932	0.151899	0	0.0540541	0	0.0533333	0.0506329	0.019544	0.083871	0	0.661765	0.0576923	0	0.4375	0.00307692	0.00477327	0.0148368	0	0.166667	0.00968523	0	0.0439341	0.0575221	0.0517241	0	0.107143	0.016129	0.0928571	0.173913	0.0247934	0.0909091	0.180328	0.0414508	0.0271493	0.23297		Selenophoma	0	0.00150958	#DIV/0!	0.219617		Falcocladium	0	0.00188631	#DIV/0!	0.342599		Sterigmatomyces
Aureobasidium	0	0	0	0	0	0	0	0.0110749	0.00967742	0	0	0	0	0	0.000384615	0.0013922	0	0	0	0	0	0.110834	0.00442478	0	0	0	0	0.0178571	0	0	0	0	0.0207254	0.00452489	0		Sclerophora	0	0.00297701	#DIV/0!	0.22193		Fuscoporia	0.0341021	0.000564872	60.3713	0.343651		Cryptococcus
Auricularia	0	0	0	0	0	0	0	0	0	0	0	0	0	0	0	0	0	0	0	0	0	0	0	0	0	0	0	0.00178571	0	0	0	0	0	0	0.00376364		Davidiella	0	0.00573885	#DIV/0!	0.222271		Wallemia	0	0.00125035	#DIV/0!	0.345535		Dendrophora
Boletus	0.00684932	0	0.111111	0	0.0243902	0.16	0	0.00260586	0.0225806	0	0	0.0384615	0	0	0	0	0.00296736	0	0	0.00968523	0.0909091	0.000998502	0.0176991	0.0517241	0	0.00324675	0.0483871	0.00178571	0	0	0.0727273	0.0163934	0	0.0316742	0.565864		Capnobotryella	0	0.0120258	#DIV/0!	0.247405		Trametes	0	0.0363557	#DIV/0!	0.346677		Candida
Botrytis	0	0	0	0	0	0	0	0	0	0	0	0	0	0	0.000384615	0.0013922	0	0	0	0	0	0	0	0	0	0.00324675	0	0	0	0	0	0	0	0	0		Eurotium	0	0.00551971	#DIV/0!	0.261165		Aspergillus	0.052916	0.147456	-2.78659	0.347555		Aureobasidium
Bullera	0.0136986	0	0	0	0.0243902	0	0	0.00912052	0.00645161	0	0	0	0.00490196	0	0.000384615	0.000397772	0.00296736	0	0	0.00242131	0	0.00499251	0.00442478	0	0	0.00324675	0	0	0	0.00826446	0	0	0.0103627	0.00452489	0.0287919		Falcocladium	0	0.00275986	#DIV/0!	0.261165		Eurotium	0	0.00409711	#DIV/0!	0.348956		Xerocomellus
Byssochlamys	0	0	0	0	0	0	0	0	0	0	0	0	0	0	0	0	0	0	0	0	0	0.00399401	0	0.0172414	0	0	0	0	0	0	0	0	0	0	0		Peniophorella	0	0.00265653	#DIV/0!	0.276837		Ochrolechia	0	0.00242871	#DIV/0!	0.350579		Bullera
Camarosporula	0	0	0	0	0	0	0	0	0	0	0	0	0	0	0	0	0	0	0	0	0	0	0	0	0	0.00324675	0	0.00535714	0	0	0	0	0	0	0		Cystocoleus	0	0.00520449	#DIV/0!	0.285803		Alternaria	0	0.00500029	#DIV/0!	0.355918		Peniophora
Candida	0.0136986	0.113924	0	0.135135	0.146341	0.08	0.0253165	0.000651466	0.0258065	0	0.0735294	0.0384615	0.0294118	0.0625	0.00192308	0	0.0296736	0	0	0.00726392	0	0.00299551	0.00884956	0.137931	0	0.012987	0.0322581	0.00357143	0.0434783	0.0247934	0.163636	0.0655738	0.0103627	0.0226244	0.00263455		Saccharomyces	0	0.00419775	#DIV/0!	0.308149		Amanita	0	0.00240385	#DIV/0!	0.355918		Sclerophora
Capnobotryella	0	0	0	0	0	0	0	0.0560261	0.016129	0	0	0	0	0	0	0	0.0178042	0	0	0	0	0.0114828	0	0	0	0	0	0.0214286	0	0.0495868	0	0	0.0103627	0	0		Heterobasidion	0.0133518	0.0234435	-1.75582	0.329505		Amylostereum	0	2.48608e-05	#DIV/0!	0.355918		Selenophoma
Capronia	0	0	0	0	0	0	0	0.00716612	0	0	0	0	0	0	0	0	0	0	0	0	0	0	0	0	0	0	0	0	0	0	0	0	0	0	0.000188182		Exophiala	0.00421941	0.0408969	-9.69258	0.355098		Arthroderma	0	0.00183824	#DIV/0!	0.355918		Botrytis
Caryophylloseptoria	0	0	0	0	0	0	0	0	0	0	0	0	0	0	0	0.000198886	0	0	0	0	0	0.00499251	0.00442478	0	0	0	0	0	0	0	0	0	0	0	0		Acremonium	0	0.00222222	#DIV/0!	0.363217		Caryophylloseptoria	0	2.48608e-05	#DIV/0!	0.355918		Cladosporium
Catenaria	0	0	0	0	0	0	0	0	0	0	0	0	0	0	0	0	0	0	0	0.0290557	0	0	0	0	0	0	0	0	0	0	0	0	0	0	0		Alternaria	0	0.000217155	#DIV/0!	0.363217		Chaenothecopsis	0	2.48608e-05	#DIV/0!	0.355918		Malassezia
Catenulostroma	0	0	0	0	0	0	0	0.0123779	0	0	0	0	0	0	0	0	0.00593472	0	0	0	0	0.00149775	0.039823	0	0	0	0	0.00178571	0	0	0	0	0	0	0		Amanita	0	0.000108578	#DIV/0!	0.363217		Cryptococcus	0	4.97216e-05	#DIV/0!	0.355918		Peniophorella
Cercospora	0	0	0	0	0	0	0	0	0.00322581	0	0	0	0	0	0	0	0	0	0	0	0	0.000998502	0	0	0	0	0	0.00178571	0	0	0	0	0	0	0		Antrodia	0	0.00130293	#DIV/0!	0.363217		Cystofilobasidium	0	0.00240385	#DIV/0!	0.355918		Aspergillus
Ceriporia	0	0	0	0	0	0	0	0	0	0	0	0	0	0	0	0	0.00296736	0	0	0	0	0	0	0	0	0	0	0.0160714	0	0	0	0	0	0	0		Articulospora	0	0.000217155	#DIV/0!	0.363217		Harzia	0	2.48608e-05	#DIV/0!	0.355918		Boletus
Chaenothecopsis	0	0	0	0	0	0	0	0	0	0	0	0	0	0	0	0.000198886	0	0	0	0	0	0.000499251	0	0	0	0	0	0	0	0	0	0	0	0	0.00414001		Capronia	0	0.00119435	#DIV/0!	0.363217		Mrakia	0	0.00721154	#DIV/0!	0.355918		Exophiala
Cladophialophora	0	0.0253165	0	0	0	0	0	0	0.00322581	0	0	0.0192308	0	0	0	0	0	0	0	0	0	0	0	0	0	0.00324675	0	0	0	0	0	0	0	0	0		Catenulostroma	0	0.00206298	#DIV/0!	0.363217		Pseudogymnoascus	0	0.000223747	#DIV/0!	0.355918		Saccharomyces
Cladosporium	0	0	0.222222	0	0	0	0	0.0019544	0.00645161	0	0	0	0	0	0	0	0	0	0	0	0	0.00249626	0	0	0	0.00324675	0	0.0303571	0	0	0	0	0	0	0.000188182		Cercospora	0	0.000537634	#DIV/0!	0.363217		Pyrenochaetopsis	0	0.0168269	#DIV/0!	0.355918		Toxicocladosporium
Coprinellus	0	0	0	0	0	0	0	0	0	0	0	0	0	0	0	0	0	0	0	0	0	0.000998502	0	0	0	0	0	0	0	0	0	0.0163934	0	0	0		Cryptococcus	0	0.000325733	#DIV/0!	0.363217		Rhizophydium	0	0.00480769	#DIV/0!	0.355918		Capnobotryella
Coprinopsis	0	0	0.111111	0	0	0	0	0	0	0	0	0	0	0	0	0	0	0	0	0	0	0	0.20354	0	0	0	0	0	0	0	0	0	0	0	0		Cystofilobasidium	0	0.00222222	#DIV/0!	0.363217		Rhodosporidium	0	2.48608e-05	#DIV/0!	0.355918		Trametes
Cryptococcus	0	0	0	0.0810811	0	0.04	0	0.00325733	0	0	0	0	0	0	0	0	0	0	0	0	0	0.000998502	0	0.0344828	0	0	0	0.00714286	0	0	0	0	0	0.00452489	0		Delicatula	0	0.00184582	#DIV/0!	0.363217		Rhodotorula	0	0.000124304	#DIV/0!	0.355918		Amylostereum
Cryptococcus	0	0	0	0	0	0	0	0.0019544	0	0	0	0	0	0	0	0.000397772	0	0	0	0	0	0.0299551	0	0	0	0	0	0.00178571	0	0	0	0	0.00518135	0.0135747	0		Endoconidioma	0	0.0612903	#DIV/0!	0.363217		Saccharomyces	0	4.80769e-05	#DIV/0!	0.355918		Arthroderma
Cyberlindnera	0	0	0	0	0.0243902	0.0133333	0	0.000651466	0.00645161	0	0	0	0	0	0.000769231	0.000198886	0.362018	0	0	0.00726392	0	0.00449326	0	0.0517241	0	0.012987	0	0.0107143	0	0	0	0.0163934	0.00518135	0	0		Fomitiporia	0	0.000108578	#DIV/0!	0.363217		Schizophyllum	0	0.000144231	#DIV/0!	0.355918		Caryophylloseptoria
Cystocoleus	0	0	0	0	0	0.0266667	0	0.00456026	0	0	0	0.0384615	0.00490196	0	0	0	0	0	0	0	0	0.001997	0.00442478	0	0	0	0	0	0	0	0	0.0163934	0	0	0		Heterochaete	0	0.00268817	#DIV/0!	0.363217		Schizopora	0	0.00367647	#DIV/0!	0.355918		Ceriporia
Cystofilobasidium	0	0	0	0	0	0.0133333	0	0	0	0	0	0.0192308	0	0	0	0	0	0	0	0	0	0.0534199	0	0.0172414	0	0	0	0.00178571	0	0	0	0	0.0103627	0	0		Hyphoderma	0	0.00107527	#DIV/0!	0.363217		Sclerotinia	0	0.000820406	#DIV/0!	0.355918		Chaenothecopsis
Davidiella	0	0	0	0	0	0	0	0.0247557	0.00967742	0	0	0.0384615	0.00490196	0.0625	0	0.00178998	0.00890208	0	0	0	0	0.0594109	0.0309735	0	0	0	0	0.0267857	0	0.00826446	0	0	0.0310881	0.0271493	0.00338728		Hyphodontia	0	0.000108578	#DIV/0!	0.363217		Selenophoma	0	4.80769e-05	#DIV/0!	0.355918		Embellisia
Delicatula	0	0	0	0	0	0	0	0.0110749	0	0	0	0	0	0	0	0	0	0	0	0	0	0	0	0	0	0	0	0	0	0	0	0	0	0	0		Irpex	0	0.000977199	#DIV/0!	0.363217		Sistotremastrum	0	0.00240385	#DIV/0!	0.355918		Exidia
Dendrophora	0	0	0	0	0	0	0	0.0019544	0.00322581	0	0	0	0	0	0	0	0	0	0	0	0	0	0	0	0	0	0	0	0	0	0	0	0	0	0		Kabatiella	0	0.000217155	#DIV/0!	0.363217		Stereum	0	0.000522076	#DIV/0!	0.355918		Harzia
Derxomyces	0.260274	0.43038	0.555556	0.27027	0.365854	0.32	0.0253165	0.435179	0.109677	0.285714	0.0882353	0.230769	0.0392157	0.25	0.0530769	0.0459427	0.0860534	0.333333	0.333333	0.818402	0.0909091	0.252621	0.176991	0.224138	0.333333	0.0941558	0.516129	0.0928571	0.26087	0.413223	0.145455	0.360656	0.233161	0.190045	0.0600301		Leptospora	0	0.00483871	#DIV/0!	0.363217		Tarzetta	0	4.80769e-05	#DIV/0!	0.355918		Mrakia
Diaporthe	0	0	0	0	0	0	0	0	0	0	0	0	0	0	0	0	0	0	0	0	0	0	0	0	0	0	0	0.00178571	0	0	0	0	0	0	0		Lyophyllum	0	0.00358306	#DIV/0!	0.363217		Tilletiopsis	0	0.000144231	#DIV/0!	0.355918		Powellomyces
Embellisia	0	0	0	0	0	0	0	0	0	0	0	0	0	0	0	0	0.00890208	0	0	0	0	0	0	0	0	0	0	0.0125	0	0	0	0	0.00518135	0	0		Ochrolechia	0	0.000108578	#DIV/0!	0.363217		Xerocomellus	0	0.000612745	#DIV/0!	0.355918		Psathyrella
Emericella	0.00684932	0	0	0	0	0	0	0	0.00645161	0	0	0	0	0	0	0.000198886	0	0	0	0	0	0.000499251	0.00884956	0	0	0.00324675	0	0.00892857	0.0869565	0	0	0.0163934	0	0	0.000564546		Ophiognomonia	0	0.000325733	#DIV/0!	0.363217		Cladosporium	0.0740741	0	#DIV/0!	0.42265		Pyrenochaetopsis
Endoconidioma	0	0	0	0	0	0	0	0	0.367742	0	0	0	0	0	0	0	0	0	0	0	0	0	0	0	0	0	0	0	0	0	0	0	0	0	0		Peziza	0	0.000108578	#DIV/0!	0.363217		Coprinopsis	0.037037	0	#DIV/0!	0.42265		Rhinocladiella
Erythrobasidium	0	0.0126582	0	0	0	0	0	0.00260586	0	0	0	0	0	0	0	0	0	0	0	0.00242131	0	0.000499251	0	0	0	0	0	0.00178571	0	0.00826446	0.0181818	0	0	0	0.000188182		Phaeobotryon	0	0.00107527	#DIV/0!	0.363217		Erythrobasidium	0.00421941	0	#DIV/0!	0.42265		Rhodosporidium
Eurotium	0	0	0	0	0	0.0266667	0	0	0.00645161	0	0.0294118	0	0	0	0	0.000397772	0.00296736	0	0	0	0	0.000499251	0.00442478	0	0	0	0	0	0	0	0	0	0.00518135	0	0.00112909		Phaeococcomyces	0	0.000537634	#DIV/0!	0.363217		Lipomyces	0.0126582	0	#DIV/0!	0.42265		Sclerotinia
Exidia	0	0	0	0	0	0	0	0	0	0	0	0	0	0	0	0	0.00296736	0	0	0	0	0	0	0	0	0	0	0.00535714	0	0	0	0	0	0	0		Phaeosphaeria	0	0.000108578	#DIV/0!	0.363217		Penicillium	0.021097	0.00130836	16.1248	0.42675		Sistotremastrum
Exophiala	0	0.0126582	0	0	0.219512	0	0	0.00651466	0.0193548	0	0	0	0	0	0	0.000596659	0	0	0	0	0	0.0204693	0	0	0	0.0649351	0	0	0	0.00826446	0	0	0	0	0		Phaeotheca	0	0.000537634	#DIV/0!	0.363217		Emericella	0.00228311	2.48608e-05	91.8356	0.427472		Tarzetta
Falcocladium	0	0	0	0	0	0.0133333	0	0	0.00322581	0	0.0147059	0	0	0	0.000384615	0	0	0	0	0	0	0	0	0	0	0	0	0	0	0	0	0	0.0103627	0	0		Phellinus	0	0.000108578	#DIV/0!	0.363217		Exophiala	0.00421941	7.45823e-05	56.5738	0.43051		Davidiella
Fomitiporia	0	0	0	0	0	0	0	0.000651466	0	0	0	0	0	0	0	0	0	0	0	0	0	0	0	0	0	0	0	0.00178571	0	0	0	0	0	0	0.000188182		Phialocephala	0	0.00184582	#DIV/0!	0.363217		Scleroderma	0.00228311	4.80769e-05	47.4886	0.432034		Acremonium
Fomitopsis	0	0	0	0	0	0	0	0	0	0	0	0	0	0	0	0	0	0	0	0	0	0	0	0	0	0	0	0	0	0	0	0	0	0	0		Phlebia	0	0.000651466	#DIV/0!	0.363217		Boletus	0.0393201	0.00517861	7.5928	0.446691		Antrodia
Fusarium	0	0	0	0	0	0	0	0	0	0	0	0	0	0	0	0	0	0	0	0	0	0.000998502	0.00442478	0	0	0	0	0.00357143	0	0	0.0363636	0	0	0	0.00131728		Phoma	0	0.000434311	#DIV/0!	0.363217		Paratritirachium	0.0273973	0.00626057	4.37616	0.466145		Articulospora
Fuscoporia	0.0136986	0.0886076	0	0	0	0	0.0126582	0.0319218	0.00967742	0	0	0	0	0	0.00115385	0.000397772	0.00296736	0	0	0.0242131	0	0.0124813	0.00884956	0	0.0555556	0	0.0483871	0	0.0434783	0.0247934	0	0	0.00518135	0.00904977	0.0073391		Pringsheimia	0	0.000108578	#DIV/0!	0.363217		Bullera	0.00456621	0.00108146	4.22225	0.498358		Capronia
Ganoderma	0	0	0	0	0	0	0	0	0	0	0	0	0	0	0	0	0	0	0	0	0	0.000499251	0	0	0	0	0	0.00357143	0	0	0	0	0	0	0.000188182		Pseudogymnoascus	0	0.000325733	#DIV/0!	0.363217		Cladophialophora	0.00843882	0.00240385	3.51055	0.576437		Cercospora
Gloeophyllum	0	0	0	0	0	0	0	0	0	0	0	0	0	0	0	0	0	0	0	0	0	0	0	0	0	0	0	0	0	0	0	0	0	0	0		Pyrenochaeta	0	0.00222222	#DIV/0!	0.363217		Xylaria	0.00843882	0.00301659	2.79747	0.621166		Delicatula
Grammothele	0	0	0	0	0	0	0	0	0	0	0	0	0	0	0	0	0	0	0	0	0	0	0	0	0	0	0	0	0	0	0	0	0	0	0		Redeckera	0	0.000651466	#DIV/0!	0.363217		Candida	0.0425409	0.0294374	1.44513	0.755601		Endoconidioma
Hanseniaspora	0	0	0	0	0	0	0	0	0	0	0	0	0	0	0	0	0	0	0	0	0	0	0	0	0	0	0	0	0	0	0	0	0	0	0		Rhizophydium	0	0.0016129	#DIV/0!	0.363217		Trichosporon	0.00843882	0.00616228	1.36943	0.834548		Erythrobasidium
Harzia	0	0	0	0	0	0	0	0	0	0	0	0	0	0	0	0.000198886	0	0	0	0	0	0.00249626	0	0	0	0	0	0	0	0	0	0	0	0	0		Sarcinomyces	0	0.000434311	#DIV/0!	0.363217		Acremonium	0	0	#DIV/0!	#DIV/0!		Fomitiporia
Heterobasidion	0.0273973	0.0126582	0	0.027027	0.0243902	0.0133333	0.0253165	0.028013	0.0225806	0	0	0.0192308	0	0	0.00115385	0.000795545	0.00296736	0	0	0.0799031	0	0.0134798	0.00442478	0.0344828	0	0.00324675	0.016129	0.00357143	0.0434783	0.0165289	0.0181818	0	0.00518135	0.0135747	0.00940911		Schizophyllum	0	0.00152009	#DIV/0!	0.363217		Antrodia	0	0	#DIV/0!	#DIV/0!		Heterochaete
Heterochaete	0	0	0	0	0	0	0	0	0.016129	0	0	0	0	0	0	0	0	0	0	0	0	0	0	0	0	0	0	0	0	0	0	0	0	0	0		Schizopora	0	0.000434311	#DIV/0!	0.363217		Arachnion	0	0	#DIV/0!	#DIV/0!		Hyphoderma
Hyphoderma	0	0	0	0	0	0	0	0	0.00645161	0	0	0	0	0	0	0	0	0	0	0	0	0	0.00442478	0	0	0	0	0	0	0	0	0	0	0	0		Sclerococcum	0	0.00119435	#DIV/0!	0.363217		Armillaria	0	0	#DIV/0!	#DIV/0!		Hyphodontia
Hyphodermella	0	0	0	0	0	0	0	0	0	0	0	0	0	0	0	0	0	0	0	0	0	0	0	0	0	0	0	0	0	0	0	0	0	0	0		Sporobolomyces	0	0.000108578	#DIV/0!	0.363217		Arthrinium	0	0	#DIV/0!	#DIV/0!		Irpex
Hyphodontia	0	0	0	0	0	0	0	0.000651466	0	0	0	0	0	0	0	0	0	0	0	0	0	0	0	0	0	0	0	0.0125	0	0	0	0	0	0	0.00244637		Stereum	0	0.000537634	#DIV/0!	0.363217		Articulospora	0	0	#DIV/0!	#DIV/0!		Kabatiella
Irpex	0	0	0	0	0	0	0	0.00586319	0	0	0	0	0	0	0	0	0	0	0	0	0	0	0.00884956	0	0	0	0	0	0	0	0	0	0	0	0		Talaromyces	0	0.000542888	#DIV/0!	0.363217		Artomyces	0	0	#DIV/0!	#DIV/0!		Leptospora
Kabatiella	0	0	0	0	0	0	0	0.00130293	0	0	0	0	0	0	0	0	0	0	0	0	0.0909091	0.000998502	0	0	0	0	0	0	0	0	0	0	0	0	0		Taphrina	0	0.00282302	#DIV/0!	0.363217		Auricularia	0	0	#DIV/0!	#DIV/0!		Lyophyllum
Kuehneromyces	0	0	0	0	0	0	0	0	0	0	0	0	0	0	0	0	0	0	0	0	0	0	0	0	0	0	0	0	0	0	0	0	0	0	0.0122318		Teratosphaeria	0	0.000108578	#DIV/0!	0.363217		Byssochlamys	0	0	#DIV/0!	#DIV/0!		Ophiognomonia
Kurtzmanomyces	0	0	0	0	0.0243902	0.0133333	0	0.0019544	0.00322581	0	0	0	0	0	0	0	0.00296736	0	0	0.00242131	0	0	0	0	0	0	0	0	0	0	0	0	0	0	0.000564546		Tilletiopsis	0	0.0021097	#DIV/0!	0.363217		Camarosporula	0	0	#DIV/0!	#DIV/0!		Peziza
Leccinum	0	0	0	0	0	0	0	0	0	0	0	0	0	0	0	0	0	0	0	0	0	0	0	0	0	0	0	0	0	0	0	0	0	0	0		Toxicocladosporium	0	0.00466884	#DIV/0!	0.363217		Capnobotryella	0	0.00222552	#DIV/0!	#DIV/0!		Phaeobotryon
Leptospora	0	0	0	0	0	0	0	0	0.0290323	0	0	0	0	0	0	0	0	0	0	0	0	0.000499251	0	0	0	0	0	0	0.0434783	0	0	0	0	0	0		Trametes	0	0.000108578	#DIV/0!	0.363217		Capronia	0	0	#DIV/0!	#DIV/0!		Phaeococcomyces
Lipomyces	0	0.0379747	0	0.027027	0.0243902	0.0133333	0	0	0.00322581	0	0	0	0	0	0	0	0	0	0	0	0	0	0	0.0172414	0	0.00324675	0	0	0	0.00826446	0.0363636	0	0	0.00452489	0		Wallemia	0	0.000434311	#DIV/0!	0.363217		Catenaria	0	0	#DIV/0!	#DIV/0!		Phaeosphaeria
Lycoperdon	0	0	0	0	0	0	0	0	0	0	0	0	0	0	0	0	0	0	0	0	0	0	0.00442478	0	0	0	0	0.278571	0	0	0	0	0	0	0.000188182		Zasmidium	0	0.000108578	#DIV/0!	0.363217		Catenulostroma	0	0.00074184	#DIV/0!	#DIV/0!		Phoma
Lyophyllum	0	0	0	0	0	0	0	0.0214984	0	0	0	0	0	0	0	0	0	0	0	0	0	0	0	0	0	0	0	0	0	0	0	0	0	0	0		Zymoseptoria	0	0.00119435	#DIV/0!	0.363217		Cercospora	0	0	#DIV/0!	#DIV/0!		Pringsheimia
Malassezia	0.561644	0	0	0.297297	0	0.0933333	0.822785	0.067101	0.0903226	0.285714	0.0735294	0.115385	0.838235	0.1875	0.931154	0.920644	0.219585	0	0	0	0	0.0299551	0.123894	0.241379	0.444444	0.314935	0.0967742	0.0196429	0	0.322314	0.236364	0.180328	0.46114	0.579186	0.00508092		Xylaria	0.00843882	0.0198454	-2.35167	0.372946		Ceriporia	0	0.00037092	#DIV/0!	#DIV/0!		Pyrenochaeta
Mrakia	0	0	0	0	0	0	0	0	0	0	0	0.0576923	0	0	0	0	0	0	0	0	0	0.000499251	0	0	0	0	0	0	0	0.0247934	0	0	0	0.00452489	0.00696274		Coprinopsis	0.037037	0	#DIV/0!	0.42265		Coprinellus	0	0	#DIV/0!	#DIV/0!		Redeckera
Mrakiella	0	0	0	0	0	0	0	0	0	0	0	0	0	0	0	0	0	0	0	0	0	0	0	0	0	0	0	0	0	0	0	0	0	0	0		Cladosporium	0.0740741	0.001401	52.8722	0.430002		Cryptococcus	0	0	#DIV/0!	#DIV/0!		Sarcinomyces
Mucor	0	0	0	0	0	0	0	0	0	0	0	0	0	0	0	0	0	0	0	0	0	0.0269596	0	0	0	0	0	0	0	0	0	0	0	0	0		Cladophialophora	0.00843882	0.000537634	15.6962	0.448058		Delicatula	0	0	#DIV/0!	#DIV/0!		Sporobolomyces
Neofusicoccum	0	0	0	0	0	0	0	0	0	0	0	0	0	0	0	0	0	0	0	0	0	0.000499251	0	0	0	0	0	0.00892857	0	0	0	0	0	0	0		Fuscoporia	0.0341021	0.00904291	3.77114	0.460025		Dendrophora	0	0	#DIV/0!	#DIV/0!		Talaromyces
Ochrolechia	0	0	0	0	0	0	0	0.000651466	0	0	0	0.0192308	0	0	0	0.000198886	0	0	0	0	0	0.001997	0.00442478	0	0	0	0	0.00535714	0	0	0	0	0	0	0.000188182		Erythrobasidium	0.00421941	0.000434311	9.71519	0.464673		Diaporthe	0	0	#DIV/0!	#DIV/0!		Teratosphaeria
Oidiodendron	0	0	0	0	0	0	0	0	0	0	0	0	0	0	0	0	0	0	0	0	0	0.00149775	0	0	0	0	0	0	0	0	0	0	0	0	0		Scleroderma	0.00228311	0.000325733	7.00913	0.482362		Embellisia	0	0.00111276	#DIV/0!	#DIV/0!		Zasmidium
Ophiognomonia	0	0	0	0	0	0	0	0.0019544	0	0	0	0	0	0	0	0	0	0	0	0	0	0	0	0	0	0	0	0	0	0	0	0	0	0	0		Candida	0.0425409	0.0688752	-1.61903	0.579904		Endoconidioma	0	0	#DIV/0!	#DIV/0!		Zymoseptoria
Ophiostoma	0	0	0	0	0	0	0	0	0	0	0	0	0	0	0	0	0	0	0	0	0	0.000998502	0	0	0	0.00324675	0	0.00535714	0	0	0	0	0	0	0.000188182		Emericella	0.00228311	0.00107527	2.12329	0.665677		Exidia	0	0.00037092	#DIV/0!	#DIV/0!		Ochrolechia
Paratritirachium	0.0821918	0	0	0	0.0243902	0	0	0.0690554	0	0	0	0.0192308	0	0	0.000384615	0.000795545	0.0296736	0	0	0	0	0.0214678	0.0132743	0	0	0	0	0	0	0	0	0	0.0673575	0	0		Trichosporon	0.00843882	0.0045045	1.87342	0.706881		Fomitiporia	0	0	#DIV/0!	#DIV/0!		Amanita
Passalora	0	0	0	0	0	0	0	0	0	0	0	0	0	0	0	0	0	0	0	0	0	0	0	0	0	0	0	0	0	0.00826446	0	0	0	0	0		Paratritirachium	0.0273973	0.0155743	1.75914	0.719533		Fomitopsis	0	0	#DIV/0!	#DIV/0!		Emericella
Penicillium	0	0.0632911	0	0	0	0.0266667	0	0.0104235	0.0387097	0	0	0	0	0	0.000769231	0.000795545	0.00890208	0	0	0	0	0.0279581	0	0.0172414	0.0555556	0.00324675	0	0.0642857	0	0	0	0.0491803	0.00518135	0	0.00752729		Penicillium	0.021097	0.0126333	1.66996	0.733362		Fusarium	0	0	#DIV/0!	#DIV/0!		Tilletiopsis
Peniophora	0	0	0	0	0	0	0	0.00260586	0.00645161	0	0	0	0	0	0	0	0	0	0	0	0	0	0	0.0172414	0	0	0	0	0	0	0	0.0163934	0	0	0		Bullera	0.00456621	0.0066604	-1.45863	0.741403		Ganoderma	0	0	#DIV/0!	#DIV/0!		Schizophyllum
Peniophorella	0	0	0	0	0	0.0133333	0	0.00260586	0	0	0	0	0	0	0	0	0	0	0	0	0	0	0	0	0	0	0	0	0	0	0	0	0	0	0.000188182		Malassezia	0.187215	0.228473	-1.22038	0.863939		Gloeophyllum	0	0	#DIV/0!	#DIV/0!		Schizopora
Peziza	0	0	0	0	0	0	0	0.000651466	0	0	0	0	0	0	0	0	0	0	0	0	0	0.000499251	0	0	0	0	0	0	0	0	0	0	0	0	0		Aspergillus	0.052916	0.0435725	1.21443	0.869837		Grammothele	0	0	#DIV/0!	#DIV/0!		Phellinus
Phaeobotryon	0	0	0	0	0	0	0	0	0.00645161	0	0	0	0	0	0	0	0	0	0	0	0	0	0	0	0	0	0	0	0	0	0	0	0	0.00452489	0		Boletus	0.0393201	0.0349295	1.1257	0.925265		Hanseniaspora	0	0	#DIV/0!	#DIV/0!		Taphrina
Phaeococcomyces	0	0	0	0	0	0	0	0	0.00322581	0	0	0	0	0	0	0	0	0	0	0	0	0.0284573	0	0	0	0.025974	0	0.00178571	0	0	0	0	0	0	0		Lipomyces	0.0126582	0.0113294	1.11729	0.929106		Heterochaete	0	0	#DIV/0!	#DIV/0!		Cyberlindnera
Phaeosphaeria	0	0	0	0	0	0	0	0.000651466	0	0	0	0	0	0	0	0	0	0	0	0	0	0.00349476	0	0	0	0	0	0	0	0	0	0	0	0.00452489	0		Amylostereum	0	0	#DIV/0!	#DIV/0!		Hyphoderma	0	0	#DIV/0!	#DIV/0!		Scleroderma
Phaeotheca	0	0	0	0	0	0	0	0	0.00322581	0	0.0147059	0	0.00490196	0	0	0.000198886	0.00890208	0	0	0	0	0.00299551	0.00442478	0	0	0	0	0.00178571	0	0	0	0	0	0.00452489	0		Arachnion	0	0	#DIV/0!	#DIV/0!		Hyphodermella	0	0	#DIV/0!	#DIV/0!		Cryptococcus
Phellinus	0	0	0	0	0	0	0	0.000651466	0	0	0	0	0	0	0	0	0.00593472	0	0	0	0	0.00649026	0	0	0	0	0	0	0	0	0	0	0	0	0		Armillaria	0	0	#DIV/0!	#DIV/0!		Hyphodontia	0	0	#DIV/0!	#DIV/0!		Phialocephala
Phialocephala	0	0	0	0	0	0	0	0.0110749	0	0	0	0	0	0	0	0	0.00296736	0	0	0	0	0	0	0	0	0	0	0	0	0	0	0	0	0	0		Arthrinium	0	0	#DIV/0!	#DIV/0!		Irpex	0	0	#DIV/0!	#DIV/0!		Paratritirachium
Phlebia	0	0	0	0	0	0	0	0.00390879	0	0	0	0	0	0	0	0	0.00296736	0	0	0	0	0	0.00442478	0	0	0	0	0	0	0	0	0	0	0	0.01242		Arthroderma	0	0	#DIV/0!	#DIV/0!		Kabatiella	0	0	#DIV/0!	#DIV/0!		Cladophialophora
Phoma	0	0	0	0	0	0	0	0.00260586	0	0	0	0	0	0	0	0	0	0	0	0	0	0.00649026	0.00884956	0	0	0	0	0.00892857	0.0434783	0	0	0	0.0103627	0.0135747	0.00169364		Artomyces	0	0	#DIV/0!	#DIV/0!		Kuehneromyces	0	0	#DIV/0!	#DIV/0!		Rhizophydium
Polyporus	0	0	0	0	0	0	0	0	0	0	0	0	0	0	0	0	0	0	0	0	0	0.000998502	0	0	0	0	0	0	0	0	0	0	0	0	0		Auricularia	0	0	#DIV/0!	#DIV/0!		Kurtzmanomyces	0	0.00037092	#DIV/0!	#DIV/0!		Wallemia
Powellomyces	0	0	0	0	0	0	0	0	0	0	0	0	0	0	0	0	0.00296736	0	0	0	0	0	0	0	0	0	0	0	0	0	0	0	0	0	0		Botrytis	0	0	#DIV/0!	#DIV/0!		Leccinum	0	0	#DIV/0!	#DIV/0!		Catenulostroma
Pringsheimia	0	0	0	0	0	0	0	0.000651466	0	0	0	0	0	0	0	0	0	0	0	0	0	0	0	0	0	0	0	0	0	0	0	0	0	0	0		Byssochlamys	0	0	#DIV/0!	#DIV/0!		Leptospora	0	0	#DIV/0!	#DIV/0!		Phlebia
Psathyrella	0	0	0	0	0	0	0	0	0	0	0	0	0	0	0	0	0.00296736	0	0	0	0	0	0	0	0	0	0	0	0	0	0	0	0	0	0		Camarosporula	0	0	#DIV/0!	#DIV/0!		Lycoperdon	0	0	#DIV/0!	#DIV/0!		Sclerococcum
Pseudochaete	0	0	0	0	0	0	0	0	0	0	0	0	0	0	0	0	0	0	0	0	0	0	0	0	0	0	0	0	0	0	0	0	0	0	0		Caryophylloseptoria	0	0	#DIV/0!	#DIV/0!		Lyophyllum	0	0	#DIV/0!	#DIV/0!		Falcocladium
Pseudogymnoascus	0	0	0	0	0	0	0	0.0019544	0	0	0	0	0	0	0	0.00178998	0	0	0	0	0	0.110834	0	0	0	0	0	0	0	0	0	0	0	0	0		Catenaria	0	0	#DIV/0!	#DIV/0!		Mrakiella	0	0	#DIV/0!	#DIV/0!		Pseudogymnoascus
Pycnoporus	0	0	0	0	0	0	0	0	0	0	0	0	0	0	0	0	0	0	0	0	0	0	0	0	0	0	0	0	0	0	0	0	0	0	0		Ceriporia	0	0	#DIV/0!	#DIV/0!		Mucor	0	0	#DIV/0!	#DIV/0!		Trichosporon
Pyrenochaeta	0	0	0	0	0	0.0133333	0	0	0	0	0	0	0	0	0	0	0	0	0	0	0	0.000499251	0	0	0	0	0	0	0	0	0	0	0	0	0		Chaenothecopsis	0	0	#DIV/0!	#DIV/0!		Neofusicoccum	0	0	#DIV/0!	#DIV/0!		Eurotium
Pyrenochaetopsis	0	0	0	0	0	0	0	0	0	0	0	0.134615	0	0	0	0	0	0	0	0	0	0.000998502	0	0	0	0	0	0	0	0	0	0	0	0.00452489	0		Coprinellus	0	0	#DIV/0!	#DIV/0!		Oidiodendron	0	0	#DIV/0!	#DIV/0!		Cystofilobasidium
Redeckera	0	0	0	0	0	0	0	0.00390879	0	0	0	0	0	0	0	0	0	0	0	0	0	0	0	0	0	0.00324675	0	0.0178571	0	0	0	0	0	0	0		Diaporthe	0	0	#DIV/0!	#DIV/0!		Ophiognomonia	0	0	#DIV/0!	#DIV/0!		Cystocoleus
Rhinocladiella	0	0	0	0	0	0	0	0	0	0	0	0	0	0	0	0	0.121662	0	0	0	0	0.000998502	0.00442478	0	0	0	0	0	0	0	0	0	0	0	0		Embellisia	0	0	#DIV/0!	#DIV/0!		Ophiostoma	0	0	#DIV/0!	#DIV/0!		Stereum
Rhizomucor	0	0	0	0	0	0	0	0	0	0	0	0	0	0	0	0	0	0	0	0	0	0.000499251	0.00442478	0	0	0	0	0	0	0	0	0	0	0	0		Exidia	0	0	#DIV/0!	#DIV/0!		Passalora	0	0	#DIV/0!	#DIV/0!		Arachnion
Rhizophydium	0	0	0	0	0	0	0	0	0.00967742	0	0	0.0384615	0	0	0	0	0	0	0	0	0	0	0	0	0	0.00649351	0	0	0	0	0	0	0	0	0.000188182		Fomitopsis	0	0	#DIV/0!	#DIV/0!		Peniophora	0	0	#DIV/0!	#DIV/0!		Armillaria
Rhodosporidium	0	0	0	0	0	0	0	0	0	0	0	0	0	0	0	0.000198886	0	0	0	0	0	0.000998502	0.00884956	0	0	0	0	0	0	0	0	0	0	0	0		Fusarium	0	0	#DIV/0!	#DIV/0!		Peniophorella	0	0	#DIV/0!	#DIV/0!		Arthrinium
Rhodotorula	0	0	0	0	0	0.0133333	0	0.00260586	0.00645161	0	0	0	0	0	0	0.000994431	0	0	0	0	0	0.001997	0	0	0	0	0	0.00357143	0	0	0	0	0	0.00452489	0		Ganoderma	0	0	#DIV/0!	#DIV/0!		Peziza	0	0	#DIV/0!	#DIV/0!		Artomyces
Saccharomyces	0	0	0	0	0	0	0	0.00260586	0.0225806	0	0	0	0	0	0.000384615	0	0	0	0.166667	0	0	0	0.00442478	0	0	0	0	0.00535714	0	0	0	0	0	0	0		Gloeophyllum	0	0	#DIV/0!	#DIV/0!		Phaeobotryon	0	0	#DIV/0!	#DIV/0!		Auricularia
Sarcinomyces	0	0	0	0	0	0	0	0.00260586	0	0	0	0	0	0	0	0	0	0	0	0	0	0	0	0	0	0	0	0	0	0	0	0	0	0	0		Grammothele	0	0	#DIV/0!	#DIV/0!		Phaeococcomyces	0	0	#DIV/0!	#DIV/0!		Byssochlamys
Schizophyllum	0	0	0	0	0	0	0	0.00912052	0	0	0	0	0	0	0.00115385	0	0	0	0	0	0	0	0.039823	0	0	0	0	0	0	0	0	0	0	0	0		Hanseniaspora	0	0	#DIV/0!	#DIV/0!		Phaeosphaeria	0	0	#DIV/0!	#DIV/0!		Camarosporula
Schizopora	0	0	0	0	0	0	0	0.00260586	0	0	0.0294118	0	0	0	0	0	0	0	0	0	0	0	0	0	0	0	0	0	0	0	0	0	0.0103627	0	0		Harzia	0	0	#DIV/0!	#DIV/0!		Phellinus	0	0.00074184	#DIV/0!	#DIV/0!		Catenaria
Sclerococcum	0	0	0	0	0	0	0	0.00716612	0	0	0	0	0	0	0	0	0.00593472	0	0	0	0	0.0339491	0	0	0	0	0	0	0	0	0	0.0327869	0	0	0.000188182		Hyphodermella	0	0	#DIV/0!	#DIV/0!		Phialocephala	0	0.00037092	#DIV/0!	#DIV/0!		Coprinellus
Scleroderma	0.00684932	0	0	0	0	0	0	0.0019544	0	0	0	0	0	0	0.000384615	0	0	0.166667	0	0.00242131	0	0.000998502	0	0	0	0	0.016129	0	0	0.00826446	0.0363636	0	0	0	0.000188182		Kuehneromyces	0	0	#DIV/0!	#DIV/0!		Phlebia	0	0.00037092	#DIV/0!	#DIV/0!		Coprinopsis
Sclerophora	0	0	0	0	0	0.0133333	0	0.00130293	0.00322581	0	0	0	0	0	0	0	0	0	0	0.00242131	0	0	0	0	0	0.00324675	0	0.00178571	0	0	0	0	0	0	0.0231464		Leccinum	0	0	#DIV/0!	#DIV/0!		Phoma	0	0	#DIV/0!	#DIV/0!		Diaporthe
Sclerotinia	0	0	0	0	0	0	0	0	0	0	0	0	0	0	0	0.00656325	0	0	0	0	0	0.001997	0	0	0	0.00324675	0	0	0	0	0	0.0163934	0	0	0		Lycoperdon	0	0	#DIV/0!	#DIV/0!		Polyporus	0	0	#DIV/0!	#DIV/0!		Fomitopsis
Selenophoma	0	0	0	0	0	0	0	0.00260586	0.00645161	0	0	0	0	0	0.000384615	0	0	0	0	0	0	0.0224663	0.00442478	0	0	0	0	0.00178571	0	0	0	0	0.0103627	0	0		Mrakia	0	0	#DIV/0!	#DIV/0!		Powellomyces	0	0.00037092	#DIV/0!	#DIV/0!		Fusarium
Sistotremastrum	0	0	0	0	0	0	0	0	0	0	0	0.0192308	0	0	0	0	0	0	0	0	0	0	0	0	0	0	0	0	0	0	0	0	0	0	0		Mrakiella	0	0	#DIV/0!	#DIV/0!		Pringsheimia	0	0	#DIV/0!	#DIV/0!		Ganoderma
Sporobolomyces	0	0	0	0	0	0	0	0.000651466	0	0	0	0	0	0	0	0	0	0	0	0	0	0.001997	0.00442478	0	0	0	0	0.0178571	0	0	0	0	0	0.00904977	0		Mucor	0	0	#DIV/0!	#DIV/0!		Psathyrella	0	0.00037092	#DIV/0!	#DIV/0!		Gloeophyllum
Stereum	0	0	0	0	0	0	0	0	0.00322581	0	0	0	0	0	0	0.00417661	0	0	0	0	0	0	0.0176991	0	0	0	0	0	0	0	0	0	0	0	0		Neofusicoccum	0	0	#DIV/0!	#DIV/0!		Pseudochaete	0	0	#DIV/0!	#DIV/0!		Grammothele
Sterigmatomyces	0	0	0	0	0.0487805	0	0.0126582	0.00912052	0	0	0	0	0	0	0	0	0	0	0	0	0.454545	0.000499251	0.0221239	0	0	0	0	0	0	0	0.0909091	0	0	0	0		Oidiodendron	0	0	#DIV/0!	#DIV/0!		Pycnoporus	0	0	#DIV/0!	#DIV/0!		Hanseniaspora
Talaromyces	0	0	0	0	0	0	0	0.00325733	0	0	0	0	0	0	0	0	0	0	0	0	0	0	0	0	0	0.00974026	0	0	0	0	0	0	0	0	0		Ophiostoma	0	0	#DIV/0!	#DIV/0!		Pyrenochaeta	0	0	#DIV/0!	#DIV/0!		Hyphodermella
Taphrina	0	0	0	0	0	0	0	0.0169381	0	0	0	0	0	0	0	0	0.00296736	0	0	0	0	0.000499251	0	0	0	0.0194805	0	0	0.0434783	0	0	0	0	0	0		Passalora	0	0	#DIV/0!	#DIV/0!		Redeckera	0	0	#DIV/0!	#DIV/0!		Kuehneromyces
Tarzetta	0	0	0	0	0	0	0	0	0	0	0	0	0	0	0.000384615	0	0	0	0	0	0	0	0.0132743	0.0172414	0	0	0	0	0	0	0	0	0	0	0		Polyporus	0	0	#DIV/0!	#DIV/0!		Rhinocladiella	0	0.0152077	#DIV/0!	#DIV/0!		Leccinum
Teratosphaeria	0	0	0	0	0	0	0	0.000651466	0	0	0	0	0	0	0	0	0	0	0	0	0	0	0	0	0	0.00324675	0	0	0	0	0	0	0	0	0		Powellomyces	0	0	#DIV/0!	#DIV/0!		Rhizomucor	0	0	#DIV/0!	#DIV/0!		Lycoperdon
Tilletiopsis	0	0	0	0	0	0	0.0126582	0	0	0	0	0	0	0	0.00115385	0	0	0.5	0	0	0.0909091	0.000499251	0.0132743	0.0172414	0	0	0	0	0	0	0	0	0	0	0		Psathyrella	0	0	#DIV/0!	#DIV/0!		Sarcinomyces	0	0	#DIV/0!	#DIV/0!		Mrakiella
Toxicocladosporium	0	0	0	0	0	0	0	0.028013	0	0.142857	0	0	0.0490196	0	0	0	0	0	0	0	0	0.000998502	0.0176991	0	0	0.194805	0	0	0	0	0	0	0	0	0		Pseudochaete	0	0	#DIV/0!	#DIV/0!		Sclerococcum	0	0.00074184	#DIV/0!	#DIV/0!		Mucor
Trametes	0	0	0	0	0	0	0	0.000651466	0	0.285714	0	0	0	0	0.00115385	0.00397772	0	0	0	0	0	0.000998502	0.0309735	0.0172414	0	0.0584416	0	0	0.0869565	0	0	0	0	0	0		Pycnoporus	0	0	#DIV/0!	#DIV/0!		Sclerophora	0	0	#DIV/0!	#DIV/0!		Neofusicoccum
Trichosporon	0	0.0253165	0	0.027027	0	0	0	0	0	0	0	0.0384615	0.00490196	0	0	0	0.00593472	0	0	0	0	0.000998502	0	0.0172414	0	0	0.016129	0	0	0.0247934	0.0181818	0	0.015544	0	0.00112909		Pyrenochaetopsis	0	0	#DIV/0!	#DIV/0!		Sporobolomyces	0	0	#DIV/0!	#DIV/0!		Oidiodendron
Trimmatostroma	0	0	0	0	0	0	0	0	0	0	0	0	0	0	0	0	0	0	0	0	0	0	0	0	0	0	0	0	0	0	0	0	0	0	0		Rhinocladiella	0	0	#DIV/0!	#DIV/0!		Sterigmatomyces	0	0	#DIV/0!	#DIV/0!		Ophiostoma
Typhula	0	0	0	0	0	0	0	0	0	0	0	0	0	0	0	0	0	0	0	0	0	0	0	0	0	0	0	0	0	0	0	0	0	0	0		Rhizomucor	0	0	#DIV/0!	#DIV/0!		Talaromyces	0	0	#DIV/0!	#DIV/0!		Passalora
Wallemia	0	0	0	0	0	0	0	0.00260586	0	0	0	0	0.00980392	0	0	0.000198886	0	0	0	0	0.181818	0	0	0	0	0	0.193548	0	0	0	0.0181818	0	0	0	0		Rhodosporidium	0	0	#DIV/0!	#DIV/0!		Taphrina	0	0.00037092	#DIV/0!	#DIV/0!		Polyporus
Wolfiporia	0	0	0	0	0	0	0	0	0	0	0	0	0	0	0	0	0	0	0	0	0	0	0	0	0	0	0	0	0	0	0	0	0	0	0		Sclerotinia	0	0	#DIV/0!	#DIV/0!		Teratosphaeria	0	0	#DIV/0!	#DIV/0!		Pseudochaete
Xerocomellus	0	0	0	0.027027	0.0243902	0	0	0	0	0	0	0	0.00490196	0	0	0	0	0	0	0	0	0	0	0	0	0	0	0.00357143	0	0	0	0	0	0	0		Sistotremastrum	0	0	#DIV/0!	#DIV/0!		Trimmatostroma	0	0	#DIV/0!	#DIV/0!		Pycnoporus
Xylaria	0	0.0253165	0	0.0540541	0.0243902	0.0266667	0.0126582	0.00130293	0	0	0	0.0192308	0.00490196	0	0	0	0	0	0.333333	0	0	0.001997	0.0309735	0.0172414	0.111111	0	0	0.00357143	0.130435	0.0165289	0.0181818	0	0.00518135	0	0		Tarzetta	0	0	#DIV/0!	#DIV/0!		Typhula	0	0	#DIV/0!	#DIV/0!		Rhizomucor
Xylodon	0	0	0	0	0	0	0	0	0	0	0	0	0	0	0	0	0	0	0	0	0	0	0	0	0	0.0162338	0	0	0	0	0	0	0	0.0135747	0		Trimmatostroma	0	0	#DIV/0!	#DIV/0!		Wolfiporia	0	0	#DIV/0!	#DIV/0!		Trimmatostroma
Zasmidium	0	0	0	0	0	0	0	0.000651466	0	0	0	0	0	0	0	0	0	0	0	0	0	0	0.00442478	0	0	0.00649351	0	0	0	0	0	0	0	0	0		Typhula	0	0	#DIV/0!	#DIV/0!		Xylodon	0	0	#DIV/0!	#DIV/0!		Typhula
Zymoseptoria	0	0	0	0	0	0	0	0.00716612	0	0	0	0	0	0	0	0	0	0	0	0	0	0	0.0176991	0	0	0.00649351	0	0	0	0	0	0	0	0	0		Wolfiporia	0	0	#DIV/0!	#DIV/0!		Zasmidium	0	0	#DIV/0!	#DIV/0!		Wolfiporia
																																					Xylodon	0	0	#DIV/0!	#DIV/0!		Zymoseptoria	0	0	#DIV/0!	#DIV/0!		Xylodon
[truncated: 19 more columns]

## Sheet: Q7_read Diversisty
#SampleID	EZC1	EZC22	EZC24	EZC34	EZC35	EZC39	EZC60	EZC64	EZC73	EZC13	EZC14	EZC28	EZC29	EZC40	EZC6	EZC63	EZC67	EZC12	EZC27	EZC36	EZC41	EZC62	EZC69	EZC7	EZC8	EZC15	EZC33	EZC70	EZC71	EZC45	EZC47	EZC50	EZC54	EZC55	EZC78	Neck and Axillary Line				Volar Wrist And Antecubital Fossae
Disease	AD	AD	AD	CD	CD	CD	CD	CD	CD	CD	CD	CD	CD	CD	CD	CD	CD	CD	CD	CD	CD	CD	CD	CD	CD	CD	CD	CD	CD	AD_CD	AD_CD	AD_CD	CD	AD_CD	AD_CD	Fungi				Fungi
Status	A	A	A	A	A	A	A	A	A	UA	UA	UA	UA	UA	UA	UA	UA	A	A	A	A	A	A	A	A	UA	UA	UA	UA	A	A	A	A	A	A	Cohort	AD_Affected	CD_Affected	CD_UnAff	Cohort	AD_Affected	CD_Affected	CD_UnAff
Site	NE	APA	NE	NE	APA	NE	APA	APA	NE	NE	APA	NE	APA	APA	NE	NE	NE	VW	VW	AF	VW	AF	AF	VW	AF	AF	VW	AF	VW	VW	AF	VW	AF	VW	AV	SDI	1.89615	2.85575	0.657678	SDI	1.75885	2.89568	3.03199
Q7 Myco	1	1	1	2	2	2	2	2	2	3	3	3	3	3	3	3	3	5	5	5	5	5	5	5	5	6	6	6	6	4	4	4	4	4	4	Richness	20	87	64	Richness	67	86	66
CodeID	MA584_A_NE	DA597_A_APA	DA597_A_NE	NA596_A_NE	NA596_A_APA	CA601_A_NE	DA606_A_APA	TA607_A_APA	SA608_A_NE	PA591_UA_NE	PA591_UA_APA	HA598_UA_NE	HA598_UA_APA	CA601_UA_APA	GA590_UA_NE	DA606_UA_NE	TA607_UA_NE	PA591_A_VW	HA598_A_VW	CA601_A_AF	CA601_A_VW	DA606_A_AF	TA607_A_AF	GA590_A_VW	GA590_A_AF	PA591_UA_AF	NA596_UA_VW	SA608_UA_AF	SA608_UA_VW	RA603_A_VW	DA604_A_AF	DA604_A_VW	KA605_A_AF	KA605_A_VW	LA609_A_AV	PE	0.632949	0.639454	0.158138	PE	0.418306	0.65008	0.723685
Patient	1	5	5	7	7	8	12	13	14	3	3	6	6	8	2	12	13	3	6	8	8	12	13	2	2	3	7	14	14	9	10	10	11	11	15	Fungi	Neck + Axilary Line			Volar Wrist And Antecubital Fossae
Description	Neck_affected	Anterior_Posterior_Axillary_line_affected	Neck_affected	Neck_affected	Anterior_Posterior_Axillary_line_affected	Neck_affected	Anterior_Posterior_Axillary_line_affected	Anterior_Posterior_Axillary_line_affected	Neck_affected	Neck_unaffected	Anterior_Posterior_Axillary_line_unaffected	Neck_unaffected	Anterior_Posterior_Axillary_line_unaffected	Anterior_Posterior_Axillary_line_unaffected	Neck_unaffected	Neck_unaffected	Neck_unaffected	Volar_wrist_affected	Volar_wrist_affected	Antecubital_Fossae_affected_	Volar_wrist_affected	Antecubital_Fossae_affected_	Antecubital_Fossae_affected_	Volar_wrist_affected	Antecubital_Fossae_affected	Antecubital_Fossae_unaffected	Volar_wrist_unaffected	Antecubital_Fossae_unaffected_	Volar_wrist_unaffected	Volar_wrist_affected	Antecubital_Fossae_affected_atopic_and_allergic_contact_dermititis	Volar_wrist_affected_atopic_and_allergic_contact_dermititis	Antecubital_Fossae_affected_	Volar_wrist_affected	Axillary_Vault_affected		AD_Affected	CD_Affected	CD_UnAff	AD_Affected	CD_Affected	CD_UnAff
Acremonium	0	0	0	0	0	1	0	0	0	0	0	0	0	0	0	0	0	0	0	0	0	3	0	0	0	0	0	0	0	0	0	1	0	0	0	Amylostereum	0	0	1	1	0	0	2
Alternaria	0	0	0	0	0	0	0	2	0	0	0	1	0	0	0	0	7	0	0	0	0	0	0	0	0	0	0	85	0	0	0	0	0	1	0	Arachnion	0	0	0	0	0	2	2
Amanita	0	0	0	0	0	0	0	1	0	0	0	1	0	0	0	0	0	0	0	1	0	1	0	0	0	0	0	0	0	0	0	0	1	0	15	Armillaria	0	0	0	0	0	2	2
Amylostereum	0	0	0	0	0	0	0	0	0	0	0	0	0	0	0	1	0	0	0	0	0	0	0	0	0	0	0	0	0	0	0	0	0	0	1	Arthroderma	0	0	1	1	0	0	2
Antrodia	0	0	0	0	0	0	0	12	0	0	0	0	0	0	0	0	0	0	0	0	0	0	0	0	0	0	0	0	0	0	0	0	0	0	0	Peziza	0	1	0	0	1	0	2
Arachnion	0	0	0	0	0	0	0	0	0	0	0	0	0	0	0	0	0	0	0	0	0	0	0	0	0	0	0	2	0	0	0	0	0	0	0	Polyporus	0	0	0	0	2	0	2
Armillaria	0	0	0	0	0	0	0	0	0	0	0	0	0	0	0	0	0	0	0	0	0	0	0	0	0	0	0	2	0	0	0	0	0	0	0	Pyrenochaeta	0	1	0	0	1	0	2
Arthrinium	0	0	0	0	0	0	0	0	0	0	0	0	0	0	0	0	0	0	0	0	0	0	0	0	0	0	0	0	0	0	0	0	0	0	0	Rhizomucor	0	0	0	0	2	0	2
Arthroderma	0	0	0	0	0	0	0	0	0	0	1	0	0	0	0	0	0	0	0	0	0	0	0	0	0	0	0	0	0	0	0	0	0	0	1	Teratosphaeria	0	1	0	0	0	1	2
Articulospora	0	0	0	0	0	0	0	2	0	0	0	0	0	0	0	0	0	0	0	0	0	10	0	0	0	0	0	0	0	0	0	0	0	0	0	Coprinellus	0	0	0	1	2	0	3
Artomyces	0	0	0	0	0	0	0	0	0	0	0	0	0	0	0	0	0	0	0	0	0	0	0	0	0	0	0	0	0	0	0	0	0	0	0	Fomitiporia	0	1	0	1	0	1	3
Aspergillus	1	12	0	2	0	4	4	30	26	0	45	3	0	7	8	24	5	0	1	4	0	88	13	3	0	33	1	52	4	3	5	11	8	6	1238	Hyphoderma	0	2	0	0	1	0	3
Aureobasidium	0	0	0	0	0	0	0	17	3	0	0	0	0	0	1	7	0	0	0	0	0	222	1	0	0	0	0	10	0	0	0	0	4	1	0	Oidiodendron	0	0	0	0	3	0	3
Auricularia	0	0	0	0	0	0	0	0	0	0	0	0	0	0	0	0	0	0	0	0	0	0	0	0	0	0	0	1	0	0	0	0	0	0	20	Ophiognomonia	0	3	0	0	0	0	3
Boletus	1	0	1	0	1	12	0	4	7	0	0	2	0	0	0	0	1	0	0	4	1	2	4	3	0	1	3	1	0	0	4	1	0	7	3007	Phaeobotryon	0	2	0	1	0	0	3
Botrytis	0	0	0	0	0	0	0	0	0	0	0	0	0	0	1	7	0	0	0	0	0	0	0	0	0	1	0	0	0	0	0	0	0	0	0	Camarosporula	0	0	0	0	0	4	4
Bullera	2	0	0	0	1	0	0	14	2	0	0	0	1	0	1	2	1	0	0	1	0	10	1	0	0	1	0	0	0	1	0	0	2	1	153	Cercospora	0	1	0	0	2	1	4
Byssochlamys	0	0	0	0	0	0	0	0	0	0	0	0	0	0	0	0	0	0	0	0	0	8	0	1	0	0	0	0	0	0	0	0	0	0	0	Dendrophora	0	4	0	0	0	0	4
Camarosporula	0	0	0	0	0	0	0	0	0	0	0	0	0	0	0	0	0	0	0	0	0	0	0	0	0	1	0	3	0	0	0	0	0	0	0	Exidia	0	0	1	0	0	3	4
Candida	2	9	0	5	6	6	2	1	8	0	5	2	6	1	5	0	10	0	0	3	0	6	2	8	0	4	2	2	1	3	9	4	2	5	14	Ganoderma	0	0	0	1	1	2	4
Capnobotryella	0	0	0	0	0	0	0	86	5	0	0	0	0	0	0	0	6	0	0	0	0	23	0	0	0	0	0	12	0	6	0	0	2	0	0	Sarcinomyces	0	4	0	0	0	0	4
Capronia	0	0	0	0	0	0	0	11	0	0	0	0	0	0	0	0	0	0	0	0	0	0	0	0	0	0	0	0	0	0	0	0	0	0	1	Zasmidium	0	1	0	0	1	2	4
Caryophylloseptoria	0	0	0	0	0	0	0	0	0	0	0	0	0	0	0	1	0	0	0	0	0	10	1	0	0	0	0	0	0	0	0	0	0	0	0	Acremonium	0	1	0	1	3	0	5
Catenaria	0	0	0	0	0	0	0	0	0	0	0	0	0	0	0	0	0	0	0	12	0	0	0	0	0	0	0	0	0	0	0	0	0	0	0	Cladophialophora	2	1	1	0	0	1	5
Catenulostroma	0	0	0	0	0	0	0	19	0	0	0	0	0	0	0	0	2	0	0	0	0	3	9	0	0	0	0	1	0	0	0	0	0	0	0	Heterochaete	0	5	0	0	0	0	5
Cercospora	0	0	0	0	0	0	0	0	1	0	0	0	0	0	0	0	0	0	0	0	0	2	0	0	0	0	0	1	0	0	0	0	0	0	0	Kabatiella	0	2	0	0	3	0	5
Ceriporia	0	0	0	0	0	0	0	0	0	0	0	0	0	0	0	0	1	0	0	0	0	0	0	0	0	0	0	9	0	0	0	0	0	0	0	Rhodosporidium	0	0	1	0	4	0	5
Chaenothecopsis	0	0	0	0	0	0	0	0	0	0	0	0	0	0	0	1	0	0	0	0	0	1	0	0	0	0	0	0	0	0	0	0	0	0	22	Tarzetta	0	0	1	0	4	0	5
Cladophialophora	0	2	0	0	0	0	0	0	1	0	0	1	0	0	0	0	0	0	0	0	0	0	0	0	0	1	0	0	0	0	0	0	0	0	0	Xerocomellus	0	2	1	0	0	2	5
Cladosporium	0	0	2	0	0	0	0	3	2	0	0	0	0	0	0	0	0	0	0	0	0	5	0	0	0	1	0	17	0	0	0	0	0	0	1	Falcocladium	0	2	2	2	0	0	6
Coprinellus	0	0	0	0	0	0	0	0	0	0	0	0	0	0	0	0	0	0	0	0	0	2	0	0	0	0	0	0	0	0	0	1	0	0	0	Harzia	0	0	1	0	5	0	6
Coprinopsis	0	0	1	0	0	0	0	0	0	0	0	0	0	0	0	0	0	0	0	0	0	0	46	0	0	0	0	0	0	0	0	0	0	0	0	Neofusicoccum	0	0	0	0	1	5	6
Cryptococcus	0	0	0	3	0	3	0	5	0	0	0	0	0	0	0	0	0	0	0	0	0	2	0	2	0	0	0	4	0	0	0	0	0	1	0	Peniophorella	0	5	0	1	0	0	6
Cryptococcus	0	0	0	0	0	0	0	3	0	0	0	0	0	0	0	2	0	0	0	0	0	60	0	0	0	0	0	1	0	0	0	0	1	3	0	Ophiostoma	0	0	0	1	2	4	7
Cyberlindnera	0	0	0	0	1	1	0	1	2	0	0	0	0	0	2	1	122	0	0	3	0	9	0	3	0	4	0	6	0	0	0	1	1	0	0	Peniophora	0	6	0	1	1	0	8
Cystocoleus	0	0	0	0	0	2	0	7	0	0	0	2	1	0	0	0	0	0	0	0	0	4	1	0	0	0	0	0	0	0	0	1	0	0	0	Rhizophydium	0	3	2	1	0	2	8
Cystofilobasidium	0	0	0	0	0	1	0	0	0	0	0	1	0	0	0	0	0	0	0	0	0	107	0	1	0	0	0	1	0	0	0	0	2	0	0	Schizopora	0	4	2	2	0	0	8
Davidiella	0	0	0	0	0	0	0	38	3	0	0	2	1	1	0	9	3	0	0	0	0	119	7	0	0	0	0	15	0	1	0	0	6	6	18	Talaromyces	0	5	0	0	0	3	8
Delicatula	0	0	0	0	0	0	0	17	0	0	0	0	0	0	0	0	0	0	0	0	0	0	0	0	0	0	0	0	0	0	0	0	0	0	0	Xylodon	0	0	0	3	0	5	8
Dendrophora	0	0	0	0	0	0	0	3	1	0	0	0	0	0	0	0	0	0	0	0	0	0	0	0	0	0	0	0	0	0	0	0	0	0	0	Botrytis	0	0	8	0	0	1	9
Derxomyces	38	34	5	10	15	24	2	668	34	2	6	12	8	4	138	231	29	2	2	338	1	506	40	13	6	29	32	52	6	50	8	22	45	42	319	Byssochlamys	0	0	0	0	9	0	9
Diaporthe	0	0	0	0	0	0	0	0	0	0	0	0	0	0	0	0	0	0	0	0	0	0	0	0	0	0	0	1	0	0	0	0	0	0	0	Phaeosphaeria	0	1	0	1	7	0	9
Embellisia	0	0	0	0	0	0	0	0	0	0	0	0	0	0	0	0	3	0	0	0	0	0	0	0	0	0	0	7	0	0	0	0	1	0	0	Ceriporia	0	0	1	0	0	9	10
Emericella	1	0	0	0	0	0	0	0	2	0	0	0	0	0	0	1	0	0	0	0	0	1	2	0	0	1	0	5	2	0	0	1	0	0	3	Pyrenochaetopsis	0	0	7	1	2	0	10
Endoconidioma	0	0	0	0	0	0	0	0	114	0	0	0	0	0	0	0	0	0	0	0	0	0	0	0	0	0	0	0	0	0	0	0	0	0	0	Embellisia	0	0	3	1	0	7	11
Erythrobasidium	0	1	0	0	0	0	0	4	0	0	0	0	0	0	0	0	0	0	0	1	0	1	0	0	0	0	0	1	0	1	1	0	0	0	1	Erythrobasidium	1	4	0	3	2	1	11
Eurotium	0	0	0	0	0	2	0	0	2	0	2	0	0	0	0	2	1	0	0	0	0	1	1	0	0	0	0	0	0	0	0	0	1	0	6	Irpex	0	9	0	0	2	0	11
Exidia	0	0	0	0	0	0	0	0	0	0	0	0	0	0	0	0	1	0	0	0	0	0	0	0	0	0	0	3	0	0	0	0	0	0	0	Kurtzmanomyces	0	6	1	3	1	0	11
Exophiala	0	1	0	0	9	0	0	10	6	0	0	0	0	0	0	3	0	0	0	0	0	41	0	0	0	20	0	0	0	1	0	0	0	0	0	Leptospora	0	9	0	0	1	1	11
Falcocladium	0	0	0	0	0	1	0	0	1	0	1	0	0	0	1	0	0	0	0	0	0	0	0	0	0	0	0	0	0	0	0	0	2	0	0	Antrodia	0	12	0	0	0	0	12
Fomitiporia	0	0	0	0	0	0	0	1	0	0	0	0	0	0	0	0	0	0	0	0	0	0	0	0	0	0	0	1	0	0	0	0	0	0	1	Articulospora	0	2	0	0	10	0	12
Fomitopsis	0	0	0	0	0	0	0	0	0	0	0	0	0	0	0	0	0	0	0	0	0	0	0	0	0	0	0	0	0	0	0	0	0	0	0	Capronia	0	11	0	1	0	0	12
Fusarium	0	0	0	0	0	0	0	0	0	0	0	0	0	0	0	0	0	0	0	0	0	2	1	0	0	0	0	2	0	0	2	0	0	0	7	Caryophylloseptoria	0	0	1	0	11	0	12
Fuscoporia	2	7	0	0	0	0	1	49	3	0	0	0	0	0	3	2	1	0	0	10	0	25	2	0	1	0	3	0	1	3	0	0	1	2	39	Catenaria	0	0	0	0	12	0	12
Ganoderma	0	0	0	0	0	0	0	0	0	0	0	0	0	0	0	0	0	0	0	0	0	1	0	0	0	0	0	2	0	0	0	0	0	0	1	Ochrolechia	0	1	2	1	5	3	12
Gloeophyllum	0	0	0	0	0	0	0	0	0	0	0	0	0	0	0	0	0	0	0	0	0	0	0	0	0	0	0	0	0	0	0	0	0	0	0	Lipomyces	3	4	0	4	1	1	13
Grammothele	0	0	0	0	0	0	0	0	0	0	0	0	0	0	0	0	0	0	0	0	0	0	0	0	0	0	0	0	0	0	0	0	0	0	0	Tilletiopsis	0	1	3	0	9	0	13
Hanseniaspora	0	0	0	0	0	0	0	0	0	0	0	0	0	0	0	0	0	0	0	0	0	0	0	0	0	0	0	0	0	0	0	0	0	0	0	Fusarium	0	0	0	9	3	2	14
Harzia	0	0	0	0	0	0	0	0	0	0	0	0	0	0	0	1	0	0	0	0	0	5	0	0	0	0	0	0	0	0	0	0	0	0	0	Scleroderma	1	3	1	4	4	1	14
Heterobasidion	4	1	0	1	1	1	2	43	7	0	0	1	0	0	3	4	1	0	0	33	0	27	1	2	0	1	1	2	1	2	1	0	1	3	50	Phaeotheca	0	1	6	1	7	1	16
Heterochaete	0	0	0	0	0	0	0	0	5	0	0	0	0	0	0	0	0	0	0	0	0	0	0	0	0	0	0	0	0	0	0	0	0	0	0	Phellinus	0	1	2	0	13	0	16
Hyphoderma	0	0	0	0	0	0	0	0	2	0	0	0	0	0	0	0	0	0	0	0	0	0	1	0	0	0	0	0	0	0	0	0	0	0	0	Delicatula	0	17	0	0	0	0	17
Hyphodermella	0	0	0	0	0	0	0	0	0	0	0	0	0	0	0	0	0	0	0	0	0	0	0	0	0	0	0	0	0	0	0	0	0	0	0	Redeckera	0	6	0	0	0	11	17
Hyphodontia	0	0	0	0	0	0	0	1	0	0	0	0	0	0	0	0	0	0	0	0	0	0	0	0	0	0	0	7	0	0	0	0	0	0	13	Saccharomyces	0	11	1	0	2	3	17
Irpex	0	0	0	0	0	0	0	9	0	0	0	0	0	0	0	0	0	0	0	0	0	0	2	0	0	0	0	0	0	0	0	0	0	0	0	Zymoseptoria	0	11	0	0	4	2	17
Kabatiella	0	0	0	0	0	0	0	2	0	0	0	0	0	0	0	0	0	0	0	0	1	2	0	0	0	0	0	0	0	0	0	0	0	0	0	Cystocoleus	0	9	3	1	5	0	18
Kuehneromyces	0	0	0	0	0	0	0	0	0	0	0	0	0	0	0	0	0	0	0	0	0	0	0	0	0	0	0	0	0	0	0	0	0	0	65	Eurotium	0	4	5	7	2	0	18
Kurtzmanomyces	0	0	0	0	1	1	0	3	1	0	0	0	0	0	0	0	1	0	0	1	0	0	0	0	0	0	0	0	0	0	0	0	0	0	3	Phialocephala	0	17	1	0	0	0	18
Leccinum	0	0	0	0	0	0	0	0	0	0	0	0	0	0	0	0	0	0	0	0	0	0	0	0	0	0	0	0	0	0	0	0	0	0	0	Sporobolomyces	0	1	0	2	5	10	18
Leptospora	0	0	0	0	0	0	0	0	9	0	0	0	0	0	0	0	0	0	0	0	0	1	0	0	0	0	0	0	1	0	0	0	0	0	0	Emericella	1	2	1	4	3	8	19
Lipomyces	0	3	0	1	1	1	0	0	1	0	0	0	0	0	0	0	0	0	0	0	0	0	0	1	0	1	0	0	0	1	2	0	0	1	0	Rhodotorula	0	7	5	1	4	2	19
Lycoperdon	0	0	0	0	0	0	0	0	0	0	0	0	0	0	0	0	0	0	0	0	0	0	1	0	0	0	0	156	0	0	0	0	0	0	1	Amanita	0	1	1	16	2	0	20
Lyophyllum	0	0	0	0	0	0	0	33	0	0	0	0	0	0	0	0	0	0	0	0	0	0	0	0	0	0	0	0	0	0	0	0	0	0	0	Cryptococcus	0	11	0	1	4	4	20
Malassezia	82	0	0	11	0	7	65	103	28	2	5	6	171	3	2421	4629	74	0	0	0	0	60	28	14	8	97	6	11	0	39	13	11	89	128	27	Auricularia	0	0	0	20	0	1	21
Mrakia	0	0	0	0	0	0	0	0	0	0	0	3	0	0	0	0	0	0	0	0	0	1	0	0	0	0	0	0	0	3	0	0	0	1	37	Hyphodontia	0	1	0	13	0	7	21
Mrakiella	0	0	0	0	0	0	0	0	0	0	0	0	0	0	0	0	0	0	0	0	0	0	0	0	0	0	0	0	0	0	0	0	0	0	0	Wallemia	0	4	3	1	2	12	22
Mucor	0	0	0	0	0	0	0	0	0	0	0	0	0	0	0	0	0	0	0	0	0	54	0	0	0	0	0	0	0	0	0	0	0	0	0	Chaenothecopsis	0	0	1	22	1	0	24
Neofusicoccum	0	0	0	0	0	0	0	0	0	0	0	0	0	0	0	0	0	0	0	0	0	1	0	0	0	0	0	5	0	0	0	0	0	0	0	Trichosporon	2	1	5	13	3	1	25
Ochrolechia	0	0	0	0	0	0	0	1	0	0	0	1	0	0	0	1	0	0	0	0	0	4	1	0	0	0	0	3	0	0	0	0	0	0	1	Schizophyllum	0	14	3	0	9	0	26
Oidiodendron	0	0	0	0	0	0	0	0	0	0	0	0	0	0	0	0	0	0	0	0	0	3	0	0	0	0	0	0	0	0	0	0	0	0	0	Stereum	0	1	21	0	4	0	26
Ophiognomonia	0	0	0	0	0	0	0	3	0	0	0	0	0	0	0	0	0	0	0	0	0	0	0	0	0	0	0	0	0	0	0	0	0	0	0	Cladosporium	2	5	0	1	5	18	31
Ophiostoma	0	0	0	0	0	0	0	0	0	0	0	0	0	0	0	0	0	0	0	0	0	2	0	0	0	1	0	3	0	0	0	0	0	0	1	Lyophyllum	0	33	0	0	0	0	33
Paratritirachium	12	0	0	0	1	0	0	106	0	0	0	1	0	0	1	4	10	0	0	0	0	43	3	0	0	0	0	0	0	0	0	0	13	0	0	Sterigmatomyces	0	17	0	5	11	0	33
Passalora	0	0	0	0	0	0	0	0	0	0	0	0	0	0	0	0	0	0	0	0	0	0	0	0	0	0	0	0	0	1	0	0	0	0	0	Catenulostroma	0	19	2	0	12	1	34
Penicillium	0	5	0	0	0	2	0	16	12	0	0	0	0	0	2	4	3	0	0	0	0	56	0	1	1	1	0	36	0	0	0	3	1	0	40	Taphrina	0	26	1	0	1	7	35
Peniophora	0	0	0	0	0	0	0	4	2	0	0	0	0	0	0	0	0	0	0	0	0	0	0	1	0	0	0	0	0	0	0	1	0	0	0	Xylaria	2	8	2	4	16	5	37
Peniophorella	0	0	0	0	0	1	0	4	0	0	0	0	0	0	0	0	0	0	0	0	0	0	0	0	0	0	0	0	0	0	0	0	0	0	1	Phoma	0	4	0	14	15	6	39
Peziza	0	0	0	0	0	0	0	1	0	0	0	0	0	0	0	0	0	0	0	0	0	1	0	0	0	0	0	0	0	0	0	0	0	0	0	Sclerotinia	0	0	33	1	4	1	39
Phaeobotryon	0	0	0	0	0	0	0	0	2	0	0	0	0	0	0	0	0	0	0	0	0	0	0	0	0	0	0	0	0	0	0	0	0	1	0	Rhinocladiella	0	0	41	0	3	0	44
Phaeococcomyces	0	0	0	0	0	0	0	0	1	0	0	0	0	0	0	0	0	0	0	0	0	57	0	0	0	8	0	1	0	0	0	0	0	0	0	Mrakia	0	0	3	41	1	0	45
Phaeosphaeria	0	0	0	0	0	0	0	1	0	0	0	0	0	0	0	0	0	0	0	0	0	7	0	0	0	0	0	0	0	0	0	0	0	1	0	Coprinopsis	1	0	0	0	46	0	47
Phaeotheca	0	0	0	0	0	0	0	0	1	0	1	0	1	0	0	1	3	0	0	0	0	6	1	0	0	0	0	1	0	0	0	0	0	1	0	Mucor	0	0	0	0	54	0	54
Phellinus	0	0	0	0	0	0	0	1	0	0	0	0	0	0	0	0	2	0	0	0	0	13	0	0	0	0	0	0	0	0	0	0	0	0	0	Selenophoma	0	6	1	2	46	1	56
Phialocephala	0	0	0	0	0	0	0	17	0	0	0	0	0	0	0	0	1	0	0	0	0	0	0	0	0	0	0	0	0	0	0	0	0	0	0	Trametes	0	1	25	0	10	20	56
Phlebia	0	0	0	0	0	0	0	6	0	0	0	0	0	0	0	0	1	0	0	0	0	0	1	0	0	0	0	0	0	0	0	0	0	0	66	Kuehneromyces	0	0	0	65	0	0	65
Phoma	0	0	0	0	0	0	0	4	0	0	0	0	0	0	0	0	0	0	0	0	0	13	2	0	0	0	0	5	1	0	0	0	2	3	9	Phaeococcomyces	0	1	0	0	57	9	67
Polyporus	0	0	0	0	0	0	0	0	0	0	0	0	0	0	0	0	0	0	0	0	0	2	0	0	0	0	0	0	0	0	0	0	0	0	0	Cryptococcus	0	3	2	4	60	1	70
Powellomyces	0	0	0	0	0	0	0	0	0	0	0	0	0	0	0	0	1	0	0	0	0	0	0	0	0	0	0	0	0	0	0	0	0	0	0	Phlebia	0	6	1	66	1	0	74
Pringsheimia	0	0	0	0	0	0	0	1	0	0	0	0	0	0	0	0	0	0	0	0	0	0	0	0	0	0	0	0	0	0	0	0	0	0	0	Sclerococcum	0	11	2	3	68	0	84
Psathyrella	0	0	0	0	0	0	0	0	0	0	0	0	0	0	0	0	1	0	0	0	0	0	0	0	0	0	0	0	0	0	0	0	0	0	0	Exophiala	1	25	3	1	41	20	91
Pseudochaete	0	0	0	0	0	0	0	0	0	0	0	0	0	0	0	0	0	0	0	0	0	0	0	0	0	0	0	0	0	0	0	0	0	0	0	Alternaria	0	2	8	1	0	85	96
Pseudogymnoascus	0	0	0	0	0	0	0	3	0	0	0	0	0	0	0	9	0	0	0	0	0	222	0	0	0	0	0	0	0	0	0	0	0	0	0	Cystofilobasidium	0	1	1	2	108	1	113
Pycnoporus	0	0	0	0	0	0	0	0	0	0	0	0	0	0	0	0	0	0	0	0	0	0	0	0	0	0	0	0	0	0	0	0	0	0	0	Endoconidioma	0	114	0	0	0	0	114
Pyrenochaeta	0	0	0	0	0	1	0	0	0	0	0	0	0	0	0	0	0	0	0	0	0	1	0	0	0	0	0	0	0	0	0	0	0	0	0	Toxicocladosporium	0	43	11	0	6	60	120
Pyrenochaetopsis	0	0	0	0	0	0	0	0	0	0	0	7	0	0	0	0	0	0	0	0	0	2	0	0	0	0	0	0	0	0	0	0	0	1	0	Sclerophora	0	4	0	123	1	2	130
Redeckera	0	0	0	0	0	0	0	6	0	0	0	0	0	0	0	0	0	0	0	0	0	0	0	0	0	1	0	10	0	0	0	0	0	0	0	Candida	11	28	29	37	19	9	133
Rhinocladiella	0	0	0	0	0	0	0	0	0	0	0	0	0	0	0	0	41	0	0	0	0	2	1	0	0	0	0	0	0	0	0	0	0	0	0	Capnobotryella	0	91	6	8	23	12	140
Rhizomucor	0	0	0	0	0	0	0	0	0	0	0	0	0	0	0	0	0	0	0	0	0	1	1	0	0	0	0	0	0	0	0	0	0	0	0	Fuscoporia	9	53	6	45	38	4	155
Rhizophydium	0	0	0	0	0	0	0	0	3	0	0	2	0	0	0	0	0	0	0	0	0	0	0	0	0	2	0	0	0	0	0	0	0	0	1	Cyberlindnera	0	5	125	2	15	10	157
Rhodosporidium	0	0	0	0	0	0	0	0	0	0	0	0	0	0	0	1	0	0	0	0	0	2	2	0	0	0	0	0	0	0	0	0	0	0	0	Lycoperdon	0	0	0	1	1	156	158
Rhodotorula	0	0	0	0	0	1	0	4	2	0	0	0	0	0	0	5	0	0	0	0	0	4	0	0	0	0	0	2	0	0	0	0	0	1	0	Penicillium	5	30	9	44	58	37	183
Saccharomyces	0	0	0	0	0	0	0	4	7	0	0	0	0	0	1	0	0	0	1	0	0	0	1	0	0	0	0	3	0	0	0	0	0	0	0	Bullera	2	17	5	157	12	1	194
Sarcinomyces	0	0	0	0	0	0	0	4	0	0	0	0	0	0	0	0	0	0	0	0	0	0	0	0	0	0	0	0	0	0	0	0	0	0	0	Heterobasidion	5	55	9	57	63	5	194
Schizophyllum	0	0	0	0	0	0	0	14	0	0	0	0	0	0	3	0	0	0	0	0	0	0	9	0	0	0	0	0	0	0	0	0	0	0	0	Paratritirachium	12	107	16	13	46	0	194
Schizopora	0	0	0	0	0	0	0	4	0	0	2	0	0	0	0	0	0	0	0	0	0	0	0	0	0	0	0	0	0	0	0	0	2	0	0	Davidiella	0	41	16	31	126	15	229
Sclerococcum	0	0	0	0	0	0	0	11	0	0	0	0	0	0	0	0	2	0	0	0	0	68	0	0	0	0	0	0	0	0	0	2	0	0	1	Pseudogymnoascus	0	3	9	0	222	0	234
Scleroderma	1	0	0	0	0	0	0	3	0	0	0	0	0	0	1	0	0	1	0	1	0	2	0	0	0	0	1	0	0	1	2	0	0	0	1	Aureobasidium	0	20	8	5	223	10	266
Sclerophora	0	0	0	0	0	1	0	2	1	0	0	0	0	0	0	0	0	0	0	1	0	0	0	0	0	1	0	1	0	0	0	0	0	0	123	Aspergillus	13	66	92	1271	109	90	1641
Sclerotinia	0	0	0	0	0	0	0	0	0	0	0	0	0	0	0	33	0	0	0	0	0	4	0	0	0	1	0	0	0	0	0	1	0	0	0	Derxomyces	77	753	430	486	908	119	2773
Selenophoma	0	0	0	0	0	0	0	4	2	0	0	0	0	0	1	0	0	0	0	0	0	45	1	0	0	0	0	1	0	0	0	0	2	0	0	Boletus	2	24	3	3019	14	5	3067
Sistotremastrum	0	0	0	0	0	0	0	0	0	0	0	1	0	0	0	0	0	0	0	0	0	0	0	0	0	0	0	0	0	0	0	0	0	0	0	Malassezia	82	214	7311	307	110	114	8138
Sporobolomyces	0	0	0	0	0	0	0	1	0	0	0	0	0	0	0	0	0	0	0	0	0	4	1	0	0	0	0	10	0	0	0	0	0	2	0
Stereum	0	0	0	0	0	0	0	0	1	0	0	0	0	0	0	21	0	0	0	0	0	0	4	0	0	0	0	0	0	0	0	0	0	0	0
Sterigmatomyces	0	0	0	0	2	0	1	14	0	0	0	0	0	0	0	0	0	0	0	0	5	1	5	0	0	0	0	0	0	0	5	0	0	0	0
Talaromyces	0	0	0	0	0	0	0	5	0	0	0	0	0	0	0	0	0	0	0	0	0	0	0	0	0	3	0	0	0	0	0	0	0	0	0
Taphrina	0	0	0	0	0	0	0	26	0	0	0	0	0	0	0	0	1	0	0	0	0	1	0	0	0	6	0	0	1	0	0	0	0	0	0
Tarzetta	0	0	0	0	0	0	0	0	0	0	0	0	0	0	1	0	0	0	0	0	0	0	3	1	0	0	0	0	0	0	0	0	0	0	0
Teratosphaeria	0	0	0	0	0	0	0	1	0	0	0	0	0	0	0	0	0	0	0	0	0	0	0	0	0	1	0	0	0	0	0	0	0	0	0
Tilletiopsis	0	0	0	0	0	0	1	0	0	0	0	0	0	0	3	0	0	3	0	0	1	1	3	1	0	0	0	0	0	0	0	0	0	0	0
Toxicocladosporium	0	0	0	0	0	0	0	43	0	1	0	0	10	0	0	0	0	0	0	0	0	2	4	0	0	60	0	0	0	0	0	0	0	0	0
Trametes	0	0	0	0	0	0	0	1	0	2	0	0	0	0	3	20	0	0	0	0	0	2	7	1	0	18	0	0	2	0	0	0	0	0	0
Trichosporon	0	2	0	1	0	0	0	0	0	0	0	2	1	0	0	0	2	0	0	0	0	2	0	1	0	0	1	0	0	3	1	0	3	0	6
Trimmatostroma	0	0	0	0	0	0	0	0	0	0	0	0	0	0	0	0	0	0	0	0	0	0	0	0	0	0	0	0	0	0	0	0	0	0	0
Typhula	0	0	0	0	0	0	0	0	0	0	0	0	0	0	0	0	0	0	0	0	0	0	0	0	0	0	0	0	0	0	0	0	0	0	0
Wallemia	0	0	0	0	0	0	0	4	0	0	0	0	2	0	0	1	0	0	0	0	2	0	0	0	0	0	12	0	0	0	1	0	0	0	0
Wolfiporia	0	0	0	0	0	0	0	0	0	0	0	0	0	0	0	0	0	0	0	0	0	0	0	0	0	0	0	0	0	0	0	0	0	0	0
Xerocomellus	0	0	0	1	1	0	0	0	0	0	0	0	1	0	0	0	0	0	0	0	0	0	0	0	0	0	0	2	0	0	0	0	0	0	0
Xylaria	0	2	0	2	1	2	1	2	0	0	0	1	1	0	0	0	0	0	2	0	0	4	7	1	2	0	0	2	3	2	1	0	1	0	0
Xylodon	0	0	0	0	0	0	0	0	0	0	0	0	0	0	0	0	0	0	0	0	0	0	0	0	0	5	0	0	0	0	0	0	0	3	0
Zasmidium	0	0	0	0	0	0	0	1	0	0	0	0	0	0	0	0	0	0	0	0	0	0	1	0	0	2	0	0	0	0	0	0	0	0	0
Zymoseptoria	0	0	0	0	0	0	0	11	0	0	0	0	0	0	0	0	0	0	0	0	0	0	4	0	0	2	0	0	0	0	0	0	0	0	0
	146	79	9	37	41	75	79	1535	310	7	68	52	204	16	2600	5028	337	6	6	413	11	2003	226	58	18	308	62	560	23	121	55	61	193	221	5314

## Sheet: ITS_Q1-Q7_Reads
#SampleID	EZC1	EZC22	EZC24	EZC34	EZC35	EZC39	EZC60	EZC64	EZC73	EZC13	EZC14	EZC28	EZC29	EZC40	EZC6	EZC63	EZC67	EZC12	EZC27	EZC36	EZC41	EZC62	EZC69	EZC7	EZC8	EZC15	EZC33	EZC70	EZC71	EZC45	EZC47	EZC50	EZC54	EZC55	EZC78	EZC2	EZC85	EZC86	EZC16	EZC17	EZC42	EZC44	EZC49	EZC52	EZC53	EZC57	EZC77	EZC80	EZC72
Disease (Atopic Dermatitis[AD] or Allergic (a)Contact Dermatitis[CD])	AD	AD	AD	CD	CD	CD	CD	CD	CD	CD	CD	CD	CD	CD	CD	CD	CD	CD	CD	CD	CD	CD	CD	CD	CD	CD	CD	CD	CD	AD_CD	AD_CD	AD_CD	CD	CD	AD_CD	AD	AD	AD	AD_CD	AD_CD	AD_CD	AD_CD	AD_CD	AD_CD	CD	CD	AD_CD	AD_CD	CD
Status	A	A	A	A	A	A	A	A	A	UA	UA	UA	UA	UA	UA	UA	UA	A	A	A	A	A	A	A	A	UA	UA	UA	UA	A	A	A	A	A	A	UA	UA	UA	A	UA	A	UA	UA	UA	UA	UA	A	UA	UA
Site	NE	APA	NE	NE	APA	NE	APA	APA	NE	NE	APA	NE	APA	APA	NE	NE	NE	VW	VW	AF	VW	AF	AF	VW	AF	AF	VW	AF	VW	VW	AF	VW	AF	VW	AV	APA	NE	APA	NE	APA	NE	APA	NE	APA	APA	NE	NE	APA	APA
Q1 Bac
Q2 Bac	1		1	3	3	3	3	3	3	4	4	4	4	4	4	4	4																				2		1	2	1	2	2	2	2	2	1	2	4
Q3 Bac
Q4 Bac
Q5 Myco	1	1	1																																	2	2	2
Q6 Myco	1	1	1	2	2	2	2	2	2	2	2	2	2	2	2	2	2																			1	1	1	1	1	1	1	1	1	1	1	1	1	2
Q7 Myco	1	1	1	2	2	2	2	2	2	3	3	3	3	3	3	3	3	5	5	5	5	5	5	5	5	6	6	6	6	4	4	4	4	4	4
SampleID	EZC1	EZC22	EZC24	EZC34	EZC35	EZC39	EZC60	EZC64	EZC73	EZC13	EZC14	EZC28	EZC29	EZC40	EZC6	EZC63	EZC67	EZC12	EZC27	EZC36	EZC41	EZC62	EZC69	EZC7	EZC8	EZC15	EZC33	EZC70	EZC71	EZC45	EZC47	EZC50	EZC54	EZC55	EZC78	EZC2	EZC85	EZC86	EZC16	EZC17	EZC42	EZC44	EZC49	EZC52	EZC53	EZC57	EZC77	EZC80	EZC72
Disease	AD	AD	AD	CD	CD	CD	CD	CD	CD	CD	CD	CD	CD	CD	CD	CD	CD	CD	CD	CD	CD	CD	CD	CD	CD	CD	CD	CD	CD	AD_CD	AD_CD	AD_CD	CD	CD	AD_CD	AD	AD	AD	AD_CD	AD_CD	AD_CD	AD_CD	AD_CD	AD_CD	CD	CD	AD_CD	AD_CD	CD
Status	A	A	A	A	A	A	A	A	A	UA	UA	UA	UA	UA	UA	UA	UA	A	A	A	A	A	A	A	A	UA	UA	UA	UA	A	A	A	A	A	A	UA	UA	UA	A	UA	A	UA	UA	UA	UA	UA	A	UA	UA
Site	NE	APA	NE	NE	APA	NE	APA	APA	NE	NE	APA	NE	APA	APA	NE	NE	NE	VW	VW	AF	VW	AF	AF	VW	AF	AF	VW	AF	VW	VW	AF	VW	AF	VW	AV	APA	NE	APA	NE	APA	NE	APA	NE	APA	APA	NE	NE	APA	APA
CodeID	MA584_A_NE	DA597_A_APA	DA597_A_NE	NA596_A_NE	NA596_A_APA	CA601_A_NE	DA606_A_APA	TA607_A_APA	SA608_A_NE	PA591_UA_NE	PA591_UA_APA	HA598_UA_NE	HA598_UA_APA	CA601_UA_APA	GA590_UA_NE	DA606_UA_NE	TA607_UA_NE	PA591_A_VW	HA598_A_VW	CA601_A_AF	CA601_A_VW	DA606_A_AF	TA607_A_AF	GA590_A_VW	GA590_A_AF	PA591_UA_AF	NA596_UA_VW	SA608_UA_AF	SA608_UA_VW	RA603_A_VW	DA604_A_AF	DA604_A_VW	KA605_A_AF	KA605_A_VW	LA609_A_AV	MA584_UA_APA	WA618_UA_NE	WA618_UA_APA	KA592_A_NE	KA592_UA_APA	RA603_A_NE	RA603_UA_APA	DA604_UA_NE	DA604_UA_APA	KA605_UA_APA	KA605_UA_NE	LA609_A_NE	LA609_UA_APA	SA608_UA_APA
Patient	1	5	5	7	7	8	12	13	14	3	3	6	6	8	2	12	13	3	6	8	8	12	13	2	2	3	7	14	14	9	10	10	11	11	15	1	16	16	4	4	9	9	10	10	11	11	15	15	14
Description	Neck_affected	Anterior_Posterior_Axillary_line_affected	Neck_affected	Neck_affected	Anterior_Posterior_Axillary_line_affected	Neck_affected	Anterior_Posterior_Axillary_line_affected	Anterior_Posterior_Axillary_line_affected	Neck_affected	Neck_unaffected	Anterior_Posterior_Axillary_line_unaffected	Neck_unaffected	Anterior_Posterior_Axillary_line_unaffected	Anterior_Posterior_Axillary_line_unaffected	Neck_unaffected	Neck_unaffected	Neck_unaffected	Volar_wrist_affected	Volar_wrist_affected	Antecubital_Fossae_affected_	Volar_wrist_affected	Antecubital_Fossae_affected_	Antecubital_Fossae_affected_	Volar_wrist_affected	Antecubital_Fossae_affected	Antecubital_Fossae_unaffected	Volar_wrist_unaffected	Antecubital_Fossae_unaffected_	Volar_wrist_unaffected	Volar_wrist_affected	Antecubital_Fossae_affected_atopic_and_allergic_contact_dermititis	Volar_wrist_affected_atopic_and_allergic_contact_dermititis	Antecubital_Fossae_affected_	Volar_wrist_affected	Axillary_Vault_affected	Anterior_Posterior_Axillary_line_unaffected	Neck_unaffected	Anterior_Axillary_line_unaffected	Neck_affected	Anterior_Posterior_Axillary_line_unaffected	Neck_affected	Anterior_Posterior_Axillary_line_unaffected	Neck_unaffected_atopic_and_allergic_contact_dermititis	Anterior_Posterior_Axillary_line_unaffected_atopic_and_allergic_contact_dermititis	Anterior_Posterior_Axillary_line_unaffected	Neck_unaffected	Neck_affected	Posterior_Axillary_line_unaffected	Anterior_Axillary_line_unaffected
Acremonium	0	0	0	0	0	1	0	0	0	0	0	0	0	0	0	0	0	0	0	0	0	3	0	0	0	0	0	0	0	0	0	1	0	0	0	0	0	0	0	0	0	0	0	0	0	13	0	0	0
Alternaria	0	0	0	0	0	0	0	2	0	0	0	1	0	0	0	0	7	0	0	0	0	0	0	0	0	0	0	85	0	0	0	0	0	1	0	0	0	0	0	0	0	0	0	0	5	2	31	0	1
Amanita	0	0	0	0	0	0	0	1	0	0	0	1	0	0	0	0	0	0	0	1	0	1	0	0	0	0	0	0	0	0	0	0	1	0	15	0	0	0	0	0	0	0	0	0	0	1	1	0	1
Amylostereum	0	0	0	0	0	0	0	0	0	0	0	0	0	0	0	1	0	0	0	0	0	0	0	0	0	0	0	0	0	0	0	0	0	0	1	0	0	0	0	0	0	0	0	0	0	0	0	1	0
Antrodia	0	0	0	0	0	0	0	12	0	0	0	0	0	0	0	0	0	0	0	0	0	0	0	0	0	0	0	0	0	0	0	0	0	0	0	0	0	0	0	0	0	0	0	0	1	0	0	0	0
Arachnion	0	0	0	0	0	0	0	0	0	0	0	0	0	0	0	0	0	0	0	0	0	0	0	0	0	0	0	2	0	0	0	0	0	0	0	0	0	0	0	0	0	0	0	0	0	0	0	0	0
Armillaria	0	0	0	0	0	0	0	0	0	0	0	0	0	0	0	0	0	0	0	0	0	0	0	0	0	0	0	2	0	0	0	0	0	0	0	0	0	0	0	0	0	0	0	0	0	0	0	0	0
Arthrinium	0	0	0	0	0	0	0	0	0	0	0	0	0	0	0	0	0	0	0	0	0	0	0	0	0	0	0	0	0	0	0	0	0	0	0	0	0	0	0	0	0	0	0	0	0	0	0	6	0
Arthroderma	0	0	0	0	0	0	0	0	0	0	1	0	0	0	0	0	0	0	0	0	0	0	0	0	0	0	0	0	0	0	0	0	0	0	1	0	0	0	0	0	0	0	0	0	0	0	0	0	0
Articulospora	0	0	0	0	0	0	0	2	0	0	0	0	0	0	0	0	0	0	0	0	0	10	0	0	0	0	0	0	0	0	0	0	0	0	0	0	0	0	0	0	0	0	0	0	0	0	0	0	0
Artomyces	0	0	0	0	0	0	0	0	0	0	0	0	0	0	0	0	0	0	0	0	0	0	0	0	0	0	0	0	0	0	0	0	0	0	0	0	0	0	0	0	0	0	0	0	0	0	0	0	0
Aspergillus	1	12	0	2	0	4	4	30	26	0	45	3	0	7	8	24	5	0	1	4	0	88	13	3	0	33	1	52	4	3	5	11	8	6	1238	0	20	8	1	0	2	2	0	7	2	8	38	13	13
Aureobasidium	0	0	0	0	0	0	0	17	3	0	0	0	0	0	1	7	0	0	0	0	0	222	1	0	0	0	0	10	0	0	0	0	4	1	0	0	0	0	0	0	0	0	0	0	0	8	5	0	0
Auricularia	0	0	0	0	0	0	0	0	0	0	0	0	0	0	0	0	0	0	0	0	0	0	0	0	0	0	0	1	0	0	0	0	0	0	20	0	0	0	0	0	0	0	0	0	0	0	0	0	0
Boletus	1	0	1	0	1	12	0	4	7	0	0	2	0	0	0	0	1	0	0	4	1	2	4	3	0	1	3	1	0	0	4	1	0	7	3007	17	7	32	4	0	2	1	0	6	0	1	37	3	0
Botrytis	0	0	0	0	0	0	0	0	0	0	0	0	0	0	1	7	0	0	0	0	0	0	0	0	0	1	0	0	0	0	0	0	0	0	0	0	0	0	0	0	0	0	0	0	0	0	0	0	0
Bullera	2	0	0	0	1	0	0	14	2	0	0	0	1	0	1	2	1	0	0	1	0	10	1	0	0	1	0	0	0	1	0	0	2	1	153	0	0	2	0	0	0	0	0	0	0	9	5	1	3
Byssochlamys	0	0	0	0	0	0	0	0	0	0	0	0	0	0	0	0	0	0	0	0	0	8	0	1	0	0	0	0	0	0	0	0	0	0	0	0	0	0	0	0	0	0	0	0	0	0	0	0	0
Camarosporula	0	0	0	0	0	0	0	0	0	0	0	0	0	0	0	0	0	0	0	0	0	0	0	0	0	1	0	3	0	0	0	0	0	0	0	0	0	0	0	0	0	0	0	0	0	0	0	0	0
Candida	2	9	0	5	6	6	2	1	8	0	5	2	6	1	5	0	10	0	0	3	0	6	2	8	0	4	2	2	1	3	9	4	2	5	14	11	1	1	2	8	4	0	1	8	1	6	68	13	42
Capnobotryella	0	0	0	0	0	0	0	86	5	0	0	0	0	0	0	0	6	0	0	0	0	23	0	0	0	0	0	12	0	6	0	0	2	0	0	0	0	0	1	0	0	0	0	0	1	4	19	0	3
Capronia	0	0	0	0	0	0	0	11	0	0	0	0	0	0	0	0	0	0	0	0	0	0	0	0	0	0	0	0	0	0	0	0	0	0	1	0	0	0	0	0	0	0	1	0	0	0	4	0	0
Caryophylloseptoria	0	0	0	0	0	0	0	0	0	0	0	0	0	0	0	1	0	0	0	0	0	10	1	0	0	0	0	0	0	0	0	0	0	0	0	0	0	0	0	0	0	0	0	0	0	0	3	1	0
Catenaria	0	0	0	0	0	0	0	0	0	0	0	0	0	0	0	0	0	0	0	12	0	0	0	0	0	0	0	0	0	0	0	0	0	0	0	0	0	0	0	0	0	0	0	0	0	0	0	0	0
Catenulostroma	0	0	0	0	0	0	0	19	0	0	0	0	0	0	0	0	2	0	0	0	0	3	9	0	0	0	0	1	0	0	0	0	0	0	0	0	0	0	0	0	0	0	0	0	0	0	0	0	0
Cercospora	0	0	0	0	0	0	0	0	1	0	0	0	0	0	0	0	0	0	0	0	0	2	0	0	0	0	0	1	0	0	0	0	0	0	0	0	0	0	0	0	0	0	0	0	0	1	0	0	2
Ceriporia	0	0	0	0	0	0	0	0	0	0	0	0	0	0	0	0	1	0	0	0	0	0	0	0	0	0	0	9	0	0	0	0	0	0	0	0	0	0	0	0	0	0	0	0	0	0	2	0	1
Chaenothecopsis	0	0	0	0	0	0	0	0	0	0	0	0	0	0	0	1	0	0	0	0	0	1	0	0	0	0	0	0	0	0	0	0	0	0	22	0	0	0	0	0	0	0	0	0	0	0	0	0	0
Cladophialophora	0	2	0	0	0	0	0	0	1	0	0	1	0	0	0	0	0	0	0	0	0	0	0	0	0	1	0	0	0	0	0	0	0	0	0	0	0	0	0	0	0	0	0	0	0	0	0	0	0
Cladosporium	0	0	2	0	0	0	0	3	2	0	0	0	0	0	0	0	0	0	0	0	0	5	0	0	0	1	0	17	0	0	0	0	0	0	1	0	0	0	0	0	0	0	0	0	0	1	0	0	3
Coprinellus	0	0	0	0	0	0	0	0	0	0	0	0	0	0	0	0	0	0	0	0	0	2	0	0	0	0	0	0	0	0	0	1	0	0	0	0	2	0	0	0	0	0	0	0	0	0	5	0	0
Coprinopsis	0	0	1	0	0	0	0	0	0	0	0	0	0	0	0	0	0	0	0	0	0	0	46	0	0	0	0	0	0	0	0	0	0	0	0	0	0	0	0	0	0	0	0	0	0	0	0	0	0
Cryptococcus	0	0	0	3	0	3	0	5	0	0	0	0	0	0	0	0	0	0	0	0	0	2	0	2	0	0	0	4	0	0	0	0	0	1	0	0	1	0	0	0	1	0	0	0	0	2	0	0	0
Cryptococcus	0	0	0	0	0	0	0	3	0	0	0	0	0	0	0	2	0	0	0	0	0	60	0	0	0	0	0	1	0	0	0	0	1	3	0	0	0	0	0	0	2	0	0	0	2	16	5	1	0
Cyberlindnera	0	0	0	0	1	1	0	1	2	0	0	0	0	0	2	1	122	0	0	3	0	9	0	3	0	4	0	6	0	0	0	1	1	0	0	0	0	0	0	0	8	0	0	1	0	2	0	0	3
Cystocoleus	0	0	0	0	0	2	0	7	0	0	0	2	1	0	0	0	0	0	0	0	0	4	1	0	0	0	0	0	0	0	0	1	0	0	0	1	0	0	0	0	2	0	0	0	0	3	3	0	12
Cystofilobasidium	0	0	0	0	0	1	0	0	0	0	0	1	0	0	0	0	0	0	0	0	0	107	0	1	0	0	0	1	0	0	0	0	2	0	0	0	0	0	0	0	0	0	0	0	0	2	0	0	0
Davidiella	0	0	0	0	0	0	0	38	3	0	0	2	1	1	0	9	3	0	0	0	0	119	7	0	0	0	0	15	0	1	0	0	6	6	18	0	4	0	0	0	0	0	0	0	1	23	11	31	0
Delicatula	0	0	0	0	0	0	0	17	0	0	0	0	0	0	0	0	0	0	0	0	0	0	0	0	0	0	0	0	0	0	0	0	0	0	0	0	0	0	0	0	0	0	0	0	0	0	0	0	0
Dendrophora	0	0	0	0	0	0	0	3	1	0	0	0	0	0	0	0	0	0	0	0	0	0	0	0	0	0	0	0	0	0	0	0	0	0	0	0	7	0	0	0	0	0	0	0	0	0	0	0	0
Derxomyces	38	34	5	10	15	24	2	668	34	2	6	12	8	4	138	231	29	2	2	338	1	506	40	13	6	29	32	52	6	50	8	22	45	42	319	12	182	1	16	2	149	13	3	12	61	456	83	41	35
Diaporthe	0	0	0	0	0	0	0	0	0	0	0	0	0	0	0	0	0	0	0	0	0	0	0	0	0	0	0	1	0	0	0	0	0	0	0	0	0	0	0	0	0	0	0	0	0	5	0	0	0
Embellisia	0	0	0	0	0	0	0	0	0	0	0	0	0	0	0	0	3	0	0	0	0	0	0	0	0	0	0	7	0	0	0	0	1	0	0	0	0	0	0	0	0	0	0	0	0	1	0	0	0
Emericella	1	0	0	0	0	0	0	0	2	0	0	0	0	0	0	1	0	0	0	0	0	1	2	0	0	1	0	5	2	0	0	1	0	0	3	0	1	0	0	0	1	0	0	0	0	0	0	3	15
Endoconidioma	0	0	0	0	0	0	0	0	114	0	0	0	0	0	0	0	0	0	0	0	0	0	0	0	0	0	0	0	0	0	0	0	0	0	0	0	0	0	0	0	0	0	0	0	0	0	0	0	0
Erythrobasidium	0	1	0	0	0	0	0	4	0	0	0	0	0	0	0	0	0	0	0	1	0	1	0	0	0	0	0	1	0	1	1	0	0	0	1	0	0	0	0	0	0	0	1	0	0	1	0	0	0
Eurotium	0	0	0	0	0	2	0	0	2	0	2	0	0	0	0	2	1	0	0	0	0	1	1	0	0	0	0	0	0	0	0	0	1	0	6	0	0	3	0	0	0	0	0	1	0	0	1	0	1
Exidia	0	0	0	0	0	0	0	0	0	0	0	0	0	0	0	0	1	0	0	0	0	0	0	0	0	0	0	3	0	0	0	0	0	0	0	0	0	0	0	0	0	0	0	0	0	0	19	11	0
Exophiala	0	1	0	0	9	0	0	10	6	0	0	0	0	0	0	3	0	0	0	0	0	41	0	0	0	20	0	0	0	1	0	0	0	0	0	0	0	0	0	0	8	1	0	0	0	2	7	0	0
Falcocladium	0	0	0	0	0	1	0	0	1	0	1	0	0	0	1	0	0	0	0	0	0	0	0	0	0	0	0	0	0	0	0	0	2	0	0	0	0	0	0	0	0	0	0	0	0	0	0	0	0
Fomitiporia	0	0	0	0	0	0	0	1	0	0	0	0	0	0	0	0	0	0	0	0	0	0	0	0	0	0	0	1	0	0	0	0	0	0	1	0	0	0	0	0	0	0	0	0	0	1	1	0	0
Fomitopsis	0	0	0	0	0	0	0	0	0	0	0	0	0	0	0	0	0	0	0	0	0	0	0	0	0	0	0	0	0	0	0	0	0	0	0	0	0	0	0	0	0	0	0	0	0	0	0	0	0
Fusarium	0	0	0	0	0	0	0	0	0	0	0	0	0	0	0	0	0	0	0	0	0	2	1	0	0	0	0	2	0	0	2	0	0	0	7	0	0	0	0	0	0	0	0	0	0	1	3	0	1
Fuscoporia	2	7	0	0	0	0	1	49	3	0	0	0	0	0	3	2	1	0	0	10	0	25	2	0	1	0	3	0	1	3	0	0	1	2	39	0	4	0	0	0	2	0	0	0	1	7	8	7	2
Ganoderma	0	0	0	0	0	0	0	0	0	0	0	0	0	0	0	0	0	0	0	0	0	1	0	0	0	0	0	2	0	0	0	0	0	0	1	0	6	0	0	0	0	0	0	0	0	0	0	0	0
Gloeophyllum	0	0	0	0	0	0	0	0	0	0	0	0	0	0	0	0	0	0	0	0	0	0	0	0	0	0	0	0	0	0	0	0	0	0	0	0	0	0	0	0	0	0	0	0	0	0	1	0	0
Grammothele	0	0	0	0	0	0	0	0	0	0	0	0	0	0	0	0	0	0	0	0	0	0	0	0	0	0	0	0	0	0	0	0	0	0	0	0	0	0	0	0	0	0	0	0	0	0	0	0	0
Hanseniaspora	0	0	0	0	0	0	0	0	0	0	0	0	0	0	0	0	0	0	0	0	0	0	0	0	0	0	0	0	0	0	0	0	0	0	0	0	0	0	0	0	0	0	0	0	0	0	6	0	0
Harzia	0	0	0	0	0	0	0	0	0	0	0	0	0	0	0	1	0	0	0	0	0	5	0	0	0	0	0	0	0	0	0	0	0	0	0	0	0	0	0	0	0	0	0	0	0	21	0	0	0
Heterobasidion	4	1	0	1	1	1	2	43	7	0	0	1	0	0	3	4	1	0	0	33	0	27	1	2	0	1	1	2	1	2	1	0	1	3	50	0	5	0	0	1	7	0	1	2	4	12	3	7	1
Heterochaete	0	0	0	0	0	0	0	0	5	0	0	0	0	0	0	0	0	0	0	0	0	0	0	0	0	0	0	0	0	0	0	0	0	0	0	0	0	0	0	0	0	0	0	0	0	0	0	1	0
Hyphoderma	0	0	0	0	0	0	0	0	2	0	0	0	0	0	0	0	0	0	0	0	0	0	1	0	0	0	0	0	0	0	0	0	0	0	0	0	0	0	0	0	0	0	0	0	0	0	0	0	0
Hyphodermella	0	0	0	0	0	0	0	0	0	0	0	0	0	0	0	0	0	0	0	0	0	0	0	0	0	0	0	0	0	0	0	0	0	0	0	0	0	0	0	0	0	0	0	0	0	0	0	0	0
Hyphodontia	0	0	0	0	0	0	0	1	0	0	0	0	0	0	0	0	0	0	0	0	0	0	0	0	0	0	0	7	0	0	0	0	0	0	13	0	0	0	0	0	0	0	0	0	0	0	0	0	0
Irpex	0	0	0	0	0	0	0	9	0	0	0	0	0	0	0	0	0	0	0	0	0	0	2	0	0	0	0	0	0	0	0	0	0	0	0	0	1	0	0	0	0	0	0	0	0	0	0	0	0
Kabatiella	0	0	0	0	0	0	0	2	0	0	0	0	0	0	0	0	0	0	0	0	1	2	0	0	0	0	0	0	0	0	0	0	0	0	0	0	0	1	0	0	0	0	0	0	0	0	0	0	0
Kuehneromyces	0	0	0	0	0	0	0	0	0	0	0	0	0	0	0	0	0	0	0	0	0	0	0	0	0	0	0	0	0	0	0	0	0	0	65	0	0	0	0	0	0	0	0	0	0	0	1	0	0
Kurtzmanomyces	0	0	0	0	1	1	0	3	1	0	0	0	0	0	0	0	1	0	0	1	0	0	0	0	0	0	0	0	0	0	0	0	0	0	3	0	1	0	0	0	0	0	0	0	0	1	0	0	0
Leccinum	0	0	0	0	0	0	0	0	0	0	0	0	0	0	0	0	0	0	0	0	0	0	0	0	0	0	0	0	0	0	0	0	0	0	0	0	0	0	0	0	0	0	0	0	0	0	0	0	0
Leptospora	0	0	0	0	0	0	0	0	9	0	0	0	0	0	0	0	0	0	0	0	0	1	0	0	0	0	0	0	1	0	0	0	0	0	0	0	0	0	0	0	0	0	0	0	1	0	0	0	0
Lipomyces	0	3	0	1	1	1	0	0	1	0	0	0	0	0	0	0	0	0	0	0	0	0	0	1	0	1	0	0	0	1	2	0	0	1	0	0	0	0	0	0	0	0	0	1	0	3	4	1	1
Lycoperdon	0	0	0	0	0	0	0	0	0	0	0	0	0	0	0	0	0	0	0	0	0	0	1	0	0	0	0	156	0	0	0	0	0	0	1	0	1	0	0	0	0	0	0	0	0	0	0	0	10
Lyophyllum	0	0	0	0	0	0	0	33	0	0	0	0	0	0	0	0	0	0	0	0	0	0	0	0	0	0	0	0	0	0	0	0	0	0	0	0	0	0	0	0	0	0	0	0	0	0	0	0	0
Malassezia	82	0	0	11	0	7	65	103	28	2	5	6	171	3	2421	4629	74	0	0	0	0	60	28	14	8	97	6	11	0	39	13	11	89	128	27	0	2	1	4	5	386	6	102	30	867	2036	7	24	10
Mrakia	0	0	0	0	0	0	0	0	0	0	0	3	0	0	0	0	0	0	0	0	0	1	0	0	0	0	0	0	0	3	0	0	0	1	37	0	0	0	0	0	0	0	0	0	0	0	792	1	2
Mrakiella	0	0	0	0	0	0	0	0	0	0	0	0	0	0	0	0	0	0	0	0	0	0	0	0	0	0	0	0	0	0	0	0	0	0	0	0	0	0	0	0	1	0	0	0	0	2	6	0	0
Mucor	0	0	0	0	0	0	0	0	0	0	0	0	0	0	0	0	0	0	0	0	0	54	0	0	0	0	0	0	0	0	0	0	0	0	0	0	0	0	0	0	0	0	0	0	0	0	0	0	0
Neofusicoccum	0	0	0	0	0	0	0	0	0	0	0	0	0	0	0	0	0	0	0	0	0	1	0	0	0	0	0	5	0	0	0	0	0	0	0	0	0	0	0	0	0	0	0	0	0	2	0	0	1
Ochrolechia	0	0	0	0	0	0	0	1	0	0	0	1	0	0	0	1	0	0	0	0	0	4	1	0	0	0	0	3	0	0	0	0	0	0	1	0	0	0	0	0	1	0	0	0	0	1	5	0	0
Oidiodendron	0	0	0	0	0	0	0	0	0	0	0	0	0	0	0	0	0	0	0	0	0	3	0	0	0	0	0	0	0	0	0	0	0	0	0	0	0	0	0	0	0	0	0	0	0	0	0	0	0
Ophiognomonia	0	0	0	0	0	0	0	3	0	0	0	0	0	0	0	0	0	0	0	0	0	0	0	0	0	0	0	0	0	0	0	0	0	0	0	0	0	0	0	0	0	0	0	0	0	1	0	0	0
Ophiostoma	0	0	0	0	0	0	0	0	0	0	0	0	0	0	0	0	0	0	0	0	0	2	0	0	0	1	0	3	0	0	0	0	0	0	1	0	0	0	0	0	0	0	0	0	0	1	0	0	0
Paratritirachium	12	0	0	0	1	0	0	106	0	0	0	1	0	0	1	4	10	0	0	0	0	43	3	0	0	0	0	0	0	0	0	0	13	0	0	1	7	1	1	0	0	0	1	0	3	76	2	1	0
Passalora	0	0	0	0	0	0	0	0	0	0	0	0	0	0	0	0	0	0	0	0	0	0	0	0	0	0	0	0	0	1	0	0	0	0	0	0	0	0	0	0	0	0	0	0	0	0	0	0	0
Penicillium	0	5	0	0	0	2	0	16	12	0	0	0	0	0	2	4	3	0	0	0	0	56	0	1	1	1	0	36	0	0	0	3	1	0	40	0	23	1	0	0	0	0	0	2	3	9	1	11	1
Peniophora	0	0	0	0	0	0	0	4	2	0	0	0	0	0	0	0	0	0	0	0	0	0	0	1	0	0	0	0	0	0	0	1	0	0	0	0	145	0	0	0	0	0	0	0	0	0	0	0	0
Peniophorella	0	0	0	0	0	1	0	4	0	0	0	0	0	0	0	0	0	0	0	0	0	0	0	0	0	0	0	0	0	0	0	0	0	0	1	0	2	0	1	0	1	0	0	1	1	0	0	0	2
Peziza	0	0	0	0	0	0	0	1	0	0	0	0	0	0	0	0	0	0	0	0	0	1	0	0	0	0	0	0	0	0	0	0	0	0	0	0	0	0	0	0	1	1	0	0	0	1	0	0	0
Phaeobotryon	0	0	0	0	0	0	0	0	2	0	0	0	0	0	0	0	0	0	0	0	0	0	0	0	0	0	0	0	0	0	0	0	0	1	0	0	0	0	0	0	0	0	0	0	4	0	0	0	0
Phaeococcomyces	0	0	0	0	0	0	0	0	1	0	0	0	0	0	0	0	0	0	0	0	0	57	0	0	0	8	0	1	0	0	0	0	0	0	0	0	0	0	0	0	4	0	0	0	0	2	0	0	0
Phaeosphaeria	0	0	0	0	0	0	0	1	0	0	0	0	0	0	0	0	0	0	0	0	0	7	0	0	0	0	0	0	0	0	0	0	0	1	0	0	0	0	0	0	0	0	0	0	1	1	0	1	0
Phaeotheca	0	0	0	0	0	0	0	0	1	0	1	0	1	0	0	1	3	0	0	0	0	6	1	0	0	0	0	1	0	0	0	0	0	1	0	0	0	0	0	0	0	0	0	0	3	0	0	0	0
Phellinus	0	0	0	0	0	0	0	1	0	0	0	0	0	0	0	0	2	0	0	0	0	13	0	0	0	0	0	0	0	0	0	0	0	0	0	0	7	0	0	0	0	0	0	0	0	0	0	0	0
Phialocephala	0	0	0	0	0	0	0	17	0	0	0	0	0	0	0	0	1	0	0	0	0	0	0	0	0	0	0	0	0	0	0	0	0	0	0	0	0	0	0	0	0	0	0	0	0	0	0	0	0
Phlebia	0	0	0	0	0	0	0	6	0	0	0	0	0	0	0	0	1	0	0	0	0	0	1	0	0	0	0	0	0	0	0	0	0	0	66	0	0	0	0	0	0	0	0	0	0	0	0	0	0
Phoma	0	0	0	0	0	0	0	4	0	0	0	0	0	0	0	0	0	0	0	0	0	13	2	0	0	0	0	5	1	0	0	0	2	3	9	0	0	0	0	0	1	0	0	0	1	17	5	0	0
Polyporus	0	0	0	0	0	0	0	0	0	0	0	0	0	0	0	0	0	0	0	0	0	2	0	0	0	0	0	0	0	0	0	0	0	0	0	0	0	0	0	0	0	0	0	0	0	1	1	0	4
Powellomyces	0	0	0	0	0	0	0	0	0	0	0	0	0	0	0	0	1	0	0	0	0	0	0	0	0	0	0	0	0	0	0	0	0	0	0	0	0	0	0	0	0	0	0	0	0	1	0	0	0
Pringsheimia	0	0	0	0	0	0	0	1	0	0	0	0	0	0	0	0	0	0	0	0	0	0	0	0	0	0	0	0	0	0	0	0	0	0	0	0	0	0	0	0	2	0	0	0	0	0	0	0	0
Psathyrella	0	0	0	0	0	0	0	0	0	0	0	0	0	0	0	0	1	0	0	0	0	0	0	0	0	0	0	0	0	0	0	0	0	0	0	0	0	0	0	0	0	0	0	0	0	0	0	0	0
Pseudochaete	0	0	0	0	0	0	0	0	0	0	0	0	0	0	0	0	0	0	0	0	0	0	0	0	0	0	0	0	0	0	0	0	0	0	0	0	0	0	0	0	0	0	0	0	0	0	0	0	0
Pseudogymnoascus	0	0	0	0	0	0	0	3	0	0	0	0	0	0	0	9	0	0	0	0	0	222	0	0	0	0	0	0	0	0	0	0	0	0	0	0	0	0	0	0	0	0	0	0	0	0	0	0	0
Pycnoporus	0	0	0	0	0	0	0	0	0	0	0	0	0	0	0	0	0	0	0	0	0	0	0	0	0	0	0	0	0	0	0	0	0	0	0	0	0	0	0	0	0	0	0	0	0	0	0	0	0
Pyrenochaeta	0	0	0	0	0	1	0	0	0	0	0	0	0	0	0	0	0	0	0	0	0	1	0	0	0	0	0	0	0	0	0	0	0	0	0	0	0	0	0	0	1	0	0	0	0	0	0	0	0
Pyrenochaetopsis	0	0	0	0	0	0	0	0	0	0	0	7	0	0	0	0	0	0	0	0	0	2	0	0	0	0	0	0	0	0	0	0	0	1	0	0	0	0	0	0	3	0	0	0	0	8	0	0	0
Redeckera	0	0	0	0	0	0	0	6	0	0	0	0	0	0	0	0	0	0	0	0	0	0	0	0	0	1	0	10	0	0	0	0	0	0	0	0	0	0	0	0	0	0	0	0	0	0	0	0	1
Rhinocladiella	0	0	0	0	0	0	0	0	0	0	0	0	0	0	0	0	41	0	0	0	0	2	1	0	0	0	0	0	0	0	0	0	0	0	0	0	0	0	0	0	0	0	0	0	0	0	0	0	0
Rhizomucor	0	0	0	0	0	0	0	0	0	0	0	0	0	0	0	0	0	0	0	0	0	1	1	0	0	0	0	0	0	0	0	0	0	0	0	0	33	0	0	0	0	0	0	0	0	0	0	0	0
Rhizophydium	0	0	0	0	0	0	0	0	3	0	0	2	0	0	0	0	0	0	0	0	0	0	0	0	0	2	0	0	0	0	0	0	0	0	1	0	0	0	0	0	0	0	0	0	0	0	0	0	4
Rhodosporidium	0	0	0	0	0	0	0	0	0	0	0	0	0	0	0	1	0	0	0	0	0	2	2	0	0	0	0	0	0	0	0	0	0	0	0	0	2	0	0	0	0	0	0	0	0	2	1	0	0
Rhodotorula	0	0	0	0	0	1	0	4	2	0	0	0	0	0	0	5	0	0	0	0	0	4	0	0	0	0	0	2	0	0	0	0	0	1	0	0	2	0	0	0	0	0	0	0	1	2	0	2	1
Saccharomyces	0	0	0	0	0	0	0	4	7	0	0	0	0	0	1	0	0	0	1	0	0	0	1	0	0	0	0	3	0	0	0	0	0	0	0	0	28	0	0	0	0	0	0	0	0	0	2	0	0
Sarcinomyces	0	0	0	0	0	0	0	4	0	0	0	0	0	0	0	0	0	0	0	0	0	0	0	0	0	0	0	0	0	0	0	0	0	0	0	0	0	0	0	0	10	0	0	0	0	0	0	0	0
Schizophyllum	0	0	0	0	0	0	0	14	0	0	0	0	0	0	3	0	0	0	0	0	0	0	9	0	0	0	0	0	0	0	0	0	0	0	0	0	2	0	0	0	0	0	0	0	0	0	0	0	0
Schizopora	0	0	0	0	0	0	0	4	0	0	2	0	0	0	0	0	0	0	0	0	0	0	0	0	0	0	0	0	0	0	0	0	2	0	0	0	0	0	0	0	0	0	0	0	1	0	6	0	0
Sclerococcum	0	0	0	0	0	0	0	11	0	0	0	0	0	0	0	0	2	0	0	0	0	68	0	0	0	0	0	0	0	0	0	2	0	0	1	0	0	0	0	0	0	0	0	0	0	4	0	0	5
Scleroderma	1	0	0	0	0	0	0	3	0	0	0	0	0	0	1	0	0	1	0	1	0	2	0	0	0	0	1	0	0	1	2	0	0	0	1	0	1	0	0	0	0	0	0	0	0	1	0	1	0
Sclerophora	0	0	0	0	0	1	0	2	1	0	0	0	0	0	0	0	0	0	0	1	0	0	0	0	0	1	0	1	0	0	0	0	0	0	123	1	0	0	0	1	0	0	0	0	0	1	1	0	0
Sclerotinia	0	0	0	0	0	0	0	0	0	0	0	0	0	0	0	33	0	0	0	0	0	4	0	0	0	1	0	0	0	0	0	1	0	0	0	0	0	0	0	0	0	0	0	0	0	0	0	0	0
Selenophoma	0	0	0	0	0	0	0	4	2	0	0	0	0	0	1	0	0	0	0	0	0	45	1	0	0	0	0	1	0	0	0	0	2	0	0	0	0	0	0	0	1	0	0	0	0	5	3	0	0
Sistotremastrum	0	0	0	0	0	0	0	0	0	0	0	1	0	0	0	0	0	0	0	0	0	0	0	0	0	0	0	0	0	0	0	0	0	0	0	0	0	0	0	0	0	9	0	0	0	0	2	0	0
Sporobolomyces	0	0	0	0	0	0	0	1	0	0	0	0	0	0	0	0	0	0	0	0	0	4	1	0	0	0	0	10	0	0	0	0	0	2	0	0	0	0	0	0	2	0	0	0	1	0	0	0	0
Stereum	0	0	0	0	0	0	0	0	1	0	0	0	0	0	0	21	0	0	0	0	0	0	4	0	0	0	0	0	0	0	0	0	0	0	0	0	0	0	0	0	0	0	0	0	0	0	0	0	11
Sterigmatomyces	0	0	0	0	2	0	1	14	0	0	0	0	0	0	0	0	0	0	0	0	5	1	5	0	0	0	0	0	0	0	5	0	0	0	0	0	0	0	0	0	0	0	0	0	0	0	0	0	0
Talaromyces	0	0	0	0	0	0	0	5	0	0	0	0	0	0	0	0	0	0	0	0	0	0	0	0	0	3	0	0	0	0	0	0	0	0	0	0	0	0	0	0	0	0	0	0	0	0	0	1	0
Taphrina	0	0	0	0	0	0	0	26	0	0	0	0	0	0	0	0	1	0	0	0	0	1	0	0	0	6	0	0	1	0	0	0	0	0	0	2	0	0	0	0	0	0	0	0	0	0	0	0	0
Tarzetta	0	0	0	0	0	0	0	0	0	0	0	0	0	0	1	0	0	0	0	0	0	0	3	1	0	0	0	0	0	0	0	0	0	0	0	1	0	0	0	0	0	0	0	0	0	0	0	1	0
Teratosphaeria	0	0	0	0	0	0	0	1	0	0	0	0	0	0	0	0	0	0	0	0	0	0	0	0	0	1	0	0	0	0	0	0	0	0	0	0	0	0	0	0	0	0	0	0	0	0	0	0	0
Tilletiopsis	0	0	0	0	0	0	1	0	0	0	0	0	0	0	3	0	0	3	0	0	1	1	3	1	0	0	0	0	0	0	0	0	0	0	0	1	0	1	0	0	0	0	0	0	0	0	0	1	0
Toxicocladosporium	0	0	0	0	0	0	0	43	0	1	0	0	10	0	0	0	0	0	0	0	0	2	4	0	0	60	0	0	0	0	0	0	0	0	0	0	0	0	0	0	0	0	0	2	0	0	0	1	0
Trametes	0	0	0	0	0	0	0	1	0	2	0	0	0	0	3	20	0	0	0	0	0	2	7	1	0	18	0	0	2	0	0	0	0	0	0	1	0	0	0	0	0	0	0	0	0	0	0	0	5
Trichosporon	0	2	0	1	0	0	0	0	0	0	0	2	1	0	0	0	2	0	0	0	0	2	0	1	0	0	1	0	0	3	1	0	3	0	6	0	0	0	4	0	2	0	0	0	1	0	1	2	0
Trimmatostroma	0	0	0	0	0	0	0	0	0	0	0	0	0	0	0	0	0	0	0	0	0	0	0	0	0	0	0	0	0	0	0	0	0	0	0	0	0	0	0	0	0	0	0	0	0	0	0	0	0
Typhula	0	0	0	0	0	0	0	0	0	0	0	0	0	0	0	0	0	0	0	0	0	0	0	0	0	0	0	0	0	0	0	0	0	0	0	0	0	0	0	0	0	0	0	0	0	0	0	13	0
Wallemia	0	0	0	0	0	0	0	4	0	0	0	0	2	0	0	1	0	0	0	0	2	0	0	0	0	0	12	0	0	0	1	0	0	0	0	0	0	0	0	5	0	0	0	0	0	0	0	1	0
Wolfiporia	0	0	0	0	0	0	0	0	0	0	0	0	0	0	0	0	0	0	0	0	0	0	0	0	0	0	0	0	0	0	0	0	0	0	0	0	0	0	0	0	0	0	0	0	0	0	0	0	0
Xerocomellus	0	0	0	1	1	0	0	0	0	0	0	0	1	0	0	0	0	0	0	0	0	0	0	0	0	0	0	2	0	0	0	0	0	0	0	0	0	0	0	0	0	0	0	0	0	0	0	3	0
Xylaria	0	2	0	2	1	2	1	2	0	0	0	1	1	0	0	0	0	0	2	0	0	4	7	1	2	0	0	2	3	2	1	0	1	0	0	0	0	0	0	0	0	0	0	1	0	1	0	1	0
Xylodon	0	0	0	0	0	0	0	0	0	0	0	0	0	0	0	0	0	0	0	0	0	0	0	0	0	5	0	0	0	0	0	0	0	3	0	0	0	0	0	0	0	0	0	0	0	0	0	0	0
Zasmidium	0	0	0	0	0	0	0	1	0	0	0	0	0	0	0	0	0	0	0	0	0	0	1	0	0	2	0	0	0	0	0	0	0	0	0	0	0	0	0	0	0	0	0	0	0	0	0	0	0
Zymoseptoria	0	0	0	0	0	0	0	11	0	0	0	0	0	0	0	0	0	0	0	0	0	0	4	0	0	2	0	0	0	0	0	0	0	0	0	0	0	0	0	0	0	0	0	0	0	0	0	0	0
	146	79	9	37	41	75	79	1535	310	7	68	52	204	16	2600	5028	337	6	6	413	11	2003	226	58	18	308	62	560	23	121	55	61	193	221	5314	48	497	52	34	22	604	33	110	74	967	2788	1209	206	197
Acremonium	0	0	0	0	0	0.0133333	0	0	0	0	0	0	0	0	0	0	0	0	0	0	0	0.00149775	0	0	0	0	0	0	0	0	0	0.0163934	0	0	0	0	0	0	0	0	0	0	0	0	0	0.00466284	0	0	0
Alternaria	0	0	0	0	0	0	0	0.00130293	0	0	0	0.0192308	0	0	0	0	0.0207715	0	0	0	0	0	0	0	0	0	0	0.151786	0	0	0	0	0	0.00452489	0	0	0	0	0	0	0	0	0	0	0.00517063	0.00071736	0.025641	0	0.00507614
Amanita	0	0	0	0	0	0	0	0.000651466	0	0	0	0.0192308	0	0	0	0	0	0	0	0.00242131	0	0.000499251	0	0	0	0	0	0	0	0	0	0	0.00518135	0	0.00282273	0	0	0	0	0	0	0	0	0	0	0.00035868	0.00082713	0	0.00507614
Amylostereum	0	0	0	0	0	0	0	0	0	0	0	0	0	0	0	0.000198886	0	0	0	0	0	0	0	0	0	0	0	0	0	0	0	0	0	0	0.000188182	0	0	0	0	0	0	0	0	0	0	0	0	0.00485437	0
Antrodia	0	0	0	0	0	0	0	0.00781759	0	0	0	0	0	0	0	0	0	0	0	0	0	0	0	0	0	0	0	0	0	0	0	0	0	0	0	0	0	0	0	0	0	0	0	0	0.00103413	0	0	0	0
Arachnion	0	0	0	0	0	0	0	0	0	0	0	0	0	0	0	0	0	0	0	0	0	0	0	0	0	0	0	0.00357143	0	0	0	0	0	0	0	0	0	0	0	0	0	0	0	0	0	0	0	0	0
Armillaria	0	0	0	0	0	0	0	0	0	0	0	0	0	0	0	0	0	0	0	0	0	0	0	0	0	0	0	0.00357143	0	0	0	0	0	0	0	0	0	0	0	0	0	0	0	0	0	0	0	0	0
Arthrinium	0	0	0	0	0	0	0	0	0	0	0	0	0	0	0	0	0	0	0	0	0	0	0	0	0	0	0	0	0	0	0	0	0	0	0	0	0	0	0	0	0	0	0	0	0	0	0	0.0291262	0
Arthroderma	0	0	0	0	0	0	0	0	0	0	0.0147059	0	0	0	0	0	0	0	0	0	0	0	0	0	0	0	0	0	0	0	0	0	0	0	0.000188182	0	0	0	0	0	0	0	0	0	0	0	0	0	0
Articulospora	0	0	0	0	0	0	0	0.00130293	0	0	0	0	0	0	0	0	0	0	0	0	0	0.00499251	0	0	0	0	0	0	0	0	0	0	0	0	0	0	0	0	0	0	0	0	0	0	0	0	0	0	0
Artomyces	0	0	0	0	0	0	0	0	0	0	0	0	0	0	0	0	0	0	0	0	0	0	0	0	0	0	0	0	0	0	0	0	0	0	0	0	0	0	0	0	0	0	0	0	0	0	0	0	0
Aspergillus	0.00684932	0.151899	0	0.0540541	0	0.0533333	0.0506329	0.019544	0.083871	0	0.661765	0.0576923	0	0.4375	0.00307692	0.00477327	0.0148368	0	0.166667	0.00968523	0	0.0439341	0.0575221	0.0517241	0	0.107143	0.016129	0.0928571	0.173913	0.0247934	0.0909091	0.180328	0.0414508	0.0271493	0.23297	0	0.0402414	0.153846	0.0294118	0	0.00331126	0.0606061	0	0.0945946	0.00206825	0.00286944	0.0314309	0.0631068	0.0659898
Aureobasidium	0	0	0	0	0	0	0	0.0110749	0.00967742	0	0	0	0	0	0.000384615	0.0013922	0	0	0	0	0	0.110834	0.00442478	0	0	0	0	0.0178571	0	0	0	0	0.0207254	0.00452489	0	0	0	0	0	0	0	0	0	0	0	0.00286944	0.00413565	0	0
Auricularia	0	0	0	0	0	0	0	0	0	0	0	0	0	0	0	0	0	0	0	0	0	0	0	0	0	0	0	0.00178571	0	0	0	0	0	0	0.00376364	0	0	0	0	0	0	0	0	0	0	0	0	0	0
Boletus	0.00684932	0	0.111111	0	0.0243902	0.16	0	0.00260586	0.0225806	0	0	0.0384615	0	0	0	0	0.00296736	0	0	0.00968523	0.0909091	0.000998502	0.0176991	0.0517241	0	0.00324675	0.0483871	0.00178571	0	0	0.0727273	0.0163934	0	0.0316742	0.565864	0.354167	0.0140845	0.615385	0.117647	0	0.00331126	0.030303	0	0.0810811	0	0.00035868	0.0306038	0.0145631	0
Botrytis	0	0	0	0	0	0	0	0	0	0	0	0	0	0	0.000384615	0.0013922	0	0	0	0	0	0	0	0	0	0.00324675	0	0	0	0	0	0	0	0	0	0	0	0	0	0	0	0	0	0	0	0	0	0	0
Bullera	0.0136986	0	0	0	0.0243902	0	0	0.00912052	0.00645161	0	0	0	0.00490196	0	0.000384615	0.000397772	0.00296736	0	0	0.00242131	0	0.00499251	0.00442478	0	0	0.00324675	0	0	0	0.00826446	0	0	0.0103627	0.00452489	0.0287919	0	0	0.0384615	0	0	0	0	0	0	0	0.00322812	0.00413565	0.00485437	0.0152284
Byssochlamys	0	0	0	0	0	0	0	0	0	0	0	0	0	0	0	0	0	0	0	0	0	0.00399401	0	0.0172414	0	0	0	0	0	0	0	0	0	0	0	0	0	0	0	0	0	0	0	0	0	0	0	0	0
Camarosporula	0	0	0	0	0	0	0	0	0	0	0	0	0	0	0	0	0	0	0	0	0	0	0	0	0	0.00324675	0	0.00535714	0	0	0	0	0	0	0	0	0	0	0	0	0	0	0	0	0	0	0	0	0
Candida	0.0136986	0.113924	0	0.135135	0.146341	0.08	0.0253165	0.000651466	0.0258065	0	0.0735294	0.0384615	0.0294118	0.0625	0.00192308	0	0.0296736	0	0	0.00726392	0	0.00299551	0.00884956	0.137931	0	0.012987	0.0322581	0.00357143	0.0434783	0.0247934	0.163636	0.0655738	0.0103627	0.0226244	0.00263455	0.229167	0.00201207	0.0192308	0.0588235	0.363636	0.00662252	0	0.00909091	0.108108	0.00103413	0.00215208	0.0562448	0.0631068	0.213198
Capnobotryella	0	0	0	0	0	0	0	0.0560261	0.016129	0	0	0	0	0	0	0	0.0178042	0	0	0	0	0.0114828	0	0	0	0	0	0.0214286	0	0.0495868	0	0	0.0103627	0	0	0	0	0	0.0294118	0	0	0	0	0	0.00103413	0.00143472	0.0157155	0	0.0152284
Capronia	0	0	0	0	0	0	0	0.00716612	0	0	0	0	0	0	0	0	0	0	0	0	0	0	0	0	0	0	0	0	0	0	0	0	0	0	0.000188182	0	0	0	0	0	0	0	0.00909091	0	0	0	0.00330852	0	0
Caryophylloseptoria	0	0	0	0	0	0	0	0	0	0	0	0	0	0	0	0.000198886	0	0	0	0	0	0.00499251	0.00442478	0	0	0	0	0	0	0	0	0	0	0	0	0	0	0	0	0	0	0	0	0	0	0	0.00248139	0.00485437	0
Catenaria	0	0	0	0	0	0	0	0	0	0	0	0	0	0	0	0	0	0	0	0.0290557	0	0	0	0	0	0	0	0	0	0	0	0	0	0	0	0	0	0	0	0	0	0	0	0	0	0	0	0	0
Catenulostroma	0	0	0	0	0	0	0	0.0123779	0	0	0	0	0	0	0	0	0.00593472	0	0	0	0	0.00149775	0.039823	0	0	0	0	0.00178571	0	0	0	0	0	0	0	0	0	0	0	0	0	0	0	0	0	0	0	0	0
Cercospora	0	0	0	0	0	0	0	0	0.00322581	0	0	0	0	0	0	0	0	0	0	0	0	0.000998502	0	0	0	0	0	0.00178571	0	0	0	0	0	0	0	0	0	0	0	0	0	0	0	0	0	0.00035868	0	0	0.0101523
Ceriporia	0	0	0	0	0	0	0	0	0	0	0	0	0	0	0	0	0.00296736	0	0	0	0	0	0	0	0	0	0	0.0160714	0	0	0	0	0	0	0	0	0	0	0	0	0	0	0	0	0	0	0.00165426	0	0.00507614
Chaenothecopsis	0	0	0	0	0	0	0	0	0	0	0	0	0	0	0	0.000198886	0	0	0	0	0	0.000499251	0	0	0	0	0	0	0	0	0	0	0	0	0.00414001	0	0	0	0	0	0	0	0	0	0	0	0	0	0
Cladophialophora	0	0.0253165	0	0	0	0	0	0	0.00322581	0	0	0.0192308	0	0	0	0	0	0	0	0	0	0	0	0	0	0.00324675	0	0	0	0	0	0	0	0	0	0	0	0	0	0	0	0	0	0	0	0	0	0	0
Cladosporium	0	0	0.222222	0	0	0	0	0.0019544	0.00645161	0	0	0	0	0	0	0	0	0	0	0	0	0.00249626	0	0	0	0.00324675	0	0.0303571	0	0	0	0	0	0	0.000188182	0	0	0	0	0	0	0	0	0	0	0.00035868	0	0	0.0152284
Coprinellus	0	0	0	0	0	0	0	0	0	0	0	0	0	0	0	0	0	0	0	0	0	0.000998502	0	0	0	0	0	0	0	0	0	0.0163934	0	0	0	0	0.00402414	0	0	0	0	0	0	0	0	0	0.00413565	0	0
Coprinopsis	0	0	0.111111	0	0	0	0	0	0	0	0	0	0	0	0	0	0	0	0	0	0	0	0.20354	0	0	0	0	0	0	0	0	0	0	0	0	0	0	0	0	0	0	0	0	0	0	0	0	0	0
Cryptococcus	0	0	0	0.0810811	0	0.04	0	0.00325733	0	0	0	0	0	0	0	0	0	0	0	0	0	0.000998502	0	0.0344828	0	0	0	0.00714286	0	0	0	0	0	0.00452489	0	0	0.00201207	0	0	0	0.00165563	0	0	0	0	0.00071736	0	0	0
Cryptococcus	0	0	0	0	0	0	0	0.0019544	0	0	0	0	0	0	0	0.000397772	0	0	0	0	0	0.0299551	0	0	0	0	0	0.00178571	0	0	0	0	0.00518135	0.0135747	0	0	0	0	0	0	0.00331126	0	0	0	0.00206825	0.00573888	0.00413565	0.00485437	0
Cyberlindnera	0	0	0	0	0.0243902	0.0133333	0	0.000651466	0.00645161	0	0	0	0	0	0.000769231	0.000198886	0.362018	0	0	0.00726392	0	0.00449326	0	0.0517241	0	0.012987	0	0.0107143	0	0	0	0.0163934	0.00518135	0	0	0	0	0	0	0	0.013245	0	0	0.0135135	0	0.00071736	0	0	0.0152284
Cystocoleus	0	0	0	0	0	0.0266667	0	0.00456026	0	0	0	0.0384615	0.00490196	0	0	0	0	0	0	0	0	0.001997	0.00442478	0	0	0	0	0	0	0	0	0.0163934	0	0	0	0.0208333	0	0	0	0	0.00331126	0	0	0	0	0.00107604	0.00248139	0	0.0609137
Cystofilobasidium	0	0	0	0	0	0.0133333	0	0	0	0	0	0.0192308	0	0	0	0	0	0	0	0	0	0.0534199	0	0.0172414	0	0	0	0.00178571	0	0	0	0	0.0103627	0	0	0	0	0	0	0	0	0	0	0	0	0.00071736	0	0	0
Davidiella	0	0	0	0	0	0	0	0.0247557	0.00967742	0	0	0.0384615	0.00490196	0.0625	0	0.00178998	0.00890208	0	0	0	0	0.0594109	0.0309735	0	0	0	0	0.0267857	0	0.00826446	0	0	0.0310881	0.0271493	0.00338728	0	0.00804829	0	0	0	0	0	0	0	0.00103413	0.00824964	0.00909843	0.150485	0
Delicatula	0	0	0	0	0	0	0	0.0110749	0	0	0	0	0	0	0	0	0	0	0	0	0	0	0	0	0	0	0	0	0	0	0	0	0	0	0	0	0	0	0	0	0	0	0	0	0	0	0	0	0
Dendrophora	0	0	0	0	0	0	0	0.0019544	0.00322581	0	0	0	0	0	0	0	0	0	0	0	0	0	0	0	0	0	0	0	0	0	0	0	0	0	0	0	0.0140845	0	0	0	0	0	0	0	0	0	0	0	0
Derxomyces	0.260274	0.43038	0.555556	0.27027	0.365854	0.32	0.0253165	0.435179	0.109677	0.285714	0.0882353	0.230769	0.0392157	0.25	0.0530769	0.0459427	0.0860534	0.333333	0.333333	0.818402	0.0909091	0.252621	0.176991	0.224138	0.333333	0.0941558	0.516129	0.0928571	0.26087	0.413223	0.145455	0.360656	0.233161	0.190045	0.0600301	0.25	0.366197	0.0192308	0.470588	0.0909091	0.246689	0.393939	0.0272727	0.162162	0.0630817	0.163558	0.0686518	0.199029	0.177665
Diaporthe	0	0	0	0	0	0	0	0	0	0	0	0	0	0	0	0	0	0	0	0	0	0	0	0	0	0	0	0.00178571	0	0	0	0	0	0	0	0	0	0	0	0	0	0	0	0	0	0.0017934	0	0	0
Embellisia	0	0	0	0	0	0	0	0	0	0	0	0	0	0	0	0	0.00890208	0	0	0	0	0	0	0	0	0	0	0.0125	0	0	0	0	0.00518135	0	0	0	0	0	0	0	0	0	0	0	0	0.00035868	0	0	0
Emericella	0.00684932	0	0	0	0	0	0	0	0.00645161	0	0	0	0	0	0	0.000198886	0	0	0	0	0	0.000499251	0.00884956	0	0	0.00324675	0	0.00892857	0.0869565	0	0	0.0163934	0	0	0.000564546	0	0.00201207	0	0	0	0.00165563	0	0	0	0	0	0	0.0145631	0.0761421
Endoconidioma	0	0	0	0	0	0	0	0	0.367742	0	0	0	0	0	0	0	0	0	0	0	0	0	0	0	0	0	0	0	0	0	0	0	0	0	0	0	0	0	0	0	0	0	0	0	0	0	0	0	0
Erythrobasidium	0	0.0126582	0	0	0	0	0	0.00260586	0	0	0	0	0	0	0	0	0	0	0	0.00242131	0	0.000499251	0	0	0	0	0	0.00178571	0	0.00826446	0.0181818	0	0	0	0.000188182	0	0	0	0	0	0	0	0.00909091	0	0	0.00035868	0	0	0
Eurotium	0	0	0	0	0	0.0266667	0	0	0.00645161	0	0.0294118	0	0	0	0	0.000397772	0.00296736	0	0	0	0	0.000499251	0.00442478	0	0	0	0	0	0	0	0	0	0.00518135	0	0.00112909	0	0	0.0576923	0	0	0	0	0	0.0135135	0	0	0.00082713	0	0.00507614
Exidia	0	0	0	0	0	0	0	0	0	0	0	0	0	0	0	0	0.00296736	0	0	0	0	0	0	0	0	0	0	0.00535714	0	0	0	0	0	0	0	0	0	0	0	0	0	0	0	0	0	0	0.0157155	0.0533981	0
Exophiala	0	0.0126582	0	0	0.219512	0	0	0.00651466	0.0193548	0	0	0	0	0	0	0.000596659	0	0	0	0	0	0.0204693	0	0	0	0.0649351	0	0	0	0.00826446	0	0	0	0	0	0	0	0	0	0	0.013245	0.030303	0	0	0	0.00071736	0.00578991	0	0
Falcocladium	0	0	0	0	0	0.0133333	0	0	0.00322581	0	0.0147059	0	0	0	0.000384615	0	0	0	0	0	0	0	0	0	0	0	0	0	0	0	0	0	0.0103627	0	0	0	0	0	0	0	0	0	0	0	0	0	0	0	0
Fomitiporia	0	0	0	0	0	0	0	0.000651466	0	0	0	0	0	0	0	0	0	0	0	0	0	0	0	0	0	0	0	0.00178571	0	0	0	0	0	0	0.000188182	0	0	0	0	0	0	0	0	0	0	0.00035868	0.00082713	0	0
Fomitopsis	0	0	0	0	0	0	0	0	0	0	0	0	0	0	0	0	0	0	0	0	0	0	0	0	0	0	0	0	0	0	0	0	0	0	0	0	0	0	0	0	0	0	0	0	0	0	0	0	0
Fusarium	0	0	0	0	0	0	0	0	0	0	0	0	0	0	0	0	0	0	0	0	0	0.000998502	0.00442478	0	0	0	0	0.00357143	0	0	0.0363636	0	0	0	0.00131728	0	0	0	0	0	0	0	0	0	0	0.00035868	0.00248139	0	0.00507614
Fuscoporia	0.0136986	0.0886076	0	0	0	0	0.0126582	0.0319218	0.00967742	0	0	0	0	0	0.00115385	0.000397772	0.00296736	0	0	0.0242131	0	0.0124813	0.00884956	0	0.0555556	0	0.0483871	0	0.0434783	0.0247934	0	0	0.00518135	0.00904977	0.0073391	0	0.00804829	0	0	0	0.00331126	0	0	0	0.00103413	0.00251076	0.00661704	0.0339806	0.0101523
Ganoderma	0	0	0	0	0	0	0	0	0	0	0	0	0	0	0	0	0	0	0	0	0	0.000499251	0	0	0	0	0	0.00357143	0	0	0	0	0	0	0.000188182	0	0.0120724	0	0	0	0	0	0	0	0	0	0	0	0
Gloeophyllum	0	0	0	0	0	0	0	0	0	0	0	0	0	0	0	0	0	0	0	0	0	0	0	0	0	0	0	0	0	0	0	0	0	0	0	0	0	0	0	0	0	0	0	0	0	0	0.00082713	0	0
Grammothele	0	0	0	0	0	0	0	0	0	0	0	0	0	0	0	0	0	0	0	0	0	0	0	0	0	0	0	0	0	0	0	0	0	0	0	0	0	0	0	0	0	0	0	0	0	0	0	0	0
Hanseniaspora	0	0	0	0	0	0	0	0	0	0	0	0	0	0	0	0	0	0	0	0	0	0	0	0	0	0	0	0	0	0	0	0	0	0	0	0	0	0	0	0	0	0	0	0	0	0	0.00496278	0	0
Harzia	0	0	0	0	0	0	0	0	0	0	0	0	0	0	0	0.000198886	0	0	0	0	0	0.00249626	0	0	0	0	0	0	0	0	0	0	0	0	0	0	0	0	0	0	0	0	0	0	0	0.00753228	0	0	0
Heterobasidion	0.0273973	0.0126582	0	0.027027	0.0243902	0.0133333	0.0253165	0.028013	0.0225806	0	0	0.0192308	0	0	0.00115385	0.000795545	0.00296736	0	0	0.0799031	0	0.0134798	0.00442478	0.0344828	0	0.00324675	0.016129	0.00357143	0.0434783	0.0165289	0.0181818	0	0.00518135	0.0135747	0.00940911	0	0.0100604	0	0	0.0454545	0.0115894	0	0.00909091	0.027027	0.0041365	0.00430416	0.00248139	0.0339806	0.00507614
Heterochaete	0	0	0	0	0	0	0	0	0.016129	0	0	0	0	0	0	0	0	0	0	0	0	0	0	0	0	0	0	0	0	0	0	0	0	0	0	0	0	0	0	0	0	0	0	0	0	0	0	0.00485437	0
Hyphoderma	0	0	0	0	0	0	0	0	0.00645161	0	0	0	0	0	0	0	0	0	0	0	0	0	0.00442478	0	0	0	0	0	0	0	0	0	0	0	0	0	0	0	0	0	0	0	0	0	0	0	0	0	0
Hyphodermella	0	0	0	0	0	0	0	0	0	0	0	0	0	0	0	0	0	0	0	0	0	0	0	0	0	0	0	0	0	0	0	0	0	0	0	0	0	0	0	0	0	0	0	0	0	0	0	0	0
Hyphodontia	0	0	0	0	0	0	0	0.000651466	0	0	0	0	0	0	0	0	0	0	0	0	0	0	0	0	0	0	0	0.0125	0	0	0	0	0	0	0.00244637	0	0	0	0	0	0	0	0	0	0	0	0	0	0
Irpex	0	0	0	0	0	0	0	0.00586319	0	0	0	0	0	0	0	0	0	0	0	0	0	0	0.00884956	0	0	0	0	0	0	0	0	0	0	0	0	0	0.00201207	0	0	0	0	0	0	0	0	0	0	0	0
Kabatiella	0	0	0	0	0	0	0	0.00130293	0	0	0	0	0	0	0	0	0	0	0	0	0.0909091	0.000998502	0	0	0	0	0	0	0	0	0	0	0	0	0	0	0	0.0192308	0	0	0	0	0	0	0	0	0	0	0
Kuehneromyces	0	0	0	0	0	0	0	0	0	0	0	0	0	0	0	0	0	0	0	0	0	0	0	0	0	0	0	0	0	0	0	0	0	0	0.0122318	0	0	0	0	0	0	0	0	0	0	0	0.00082713	0	0
Kurtzmanomyces	0	0	0	0	0.0243902	0.0133333	0	0.0019544	0.00322581	0	0	0	0	0	0	0	0.00296736	0	0	0.00242131	0	0	0	0	0	0	0	0	0	0	0	0	0	0	0.000564546	0	0.00201207	0	0	0	0	0	0	0	0	0.00035868	0	0	0
Leccinum	0	0	0	0	0	0	0	0	0	0	0	0	0	0	0	0	0	0	0	0	0	0	0	0	0	0	0	0	0	0	0	0	0	0	0	0	0	0	0	0	0	0	0	0	0	0	0	0	0
Leptospora	0	0	0	0	0	0	0	0	0.0290323	0	0	0	0	0	0	0	0	0	0	0	0	0.000499251	0	0	0	0	0	0	0.0434783	0	0	0	0	0	0	0	0	0	0	0	0	0	0	0	0.00103413	0	0	0	0
Lipomyces	0	0.0379747	0	0.027027	0.0243902	0.0133333	0	0	0.00322581	0	0	0	0	0	0	0	0	0	0	0	0	0	0	0.0172414	0	0.00324675	0	0	0	0.00826446	0.0363636	0	0	0.00452489	0	0	0	0	0	0	0	0	0	0.0135135	0	0.00107604	0.00330852	0.00485437	0.00507614
Lycoperdon	0	0	0	0	0	0	0	0	0	0	0	0	0	0	0	0	0	0	0	0	0	0	0.00442478	0	0	0	0	0.278571	0	0	0	0	0	0	0.000188182	0	0.00201207	0	0	0	0	0	0	0	0	0	0	0	0.0507614
Lyophyllum	0	0	0	0	0	0	0	0.0214984	0	0	0	0	0	0	0	0	0	0	0	0	0	0	0	0	0	0	0	0	0	0	0	0	0	0	0	0	0	0	0	0	0	0	0	0	0	0	0	0	0
Malassezia	0.561644	0	0	0.297297	0	0.0933333	0.822785	0.067101	0.0903226	0.285714	0.0735294	0.115385	0.838235	0.1875	0.931154	0.920644	0.219585	0	0	0	0	0.0299551	0.123894	0.241379	0.444444	0.314935	0.0967742	0.0196429	0	0.322314	0.236364	0.180328	0.46114	0.579186	0.00508092	0	0.00402414	0.0192308	0.117647	0.227273	0.639073	0.181818	0.927273	0.405405	0.896587	0.730273	0.00578991	0.116505	0.0507614
Mrakia	0	0	0	0	0	0	0	0	0	0	0	0.0576923	0	0	0	0	0	0	0	0	0	0.000499251	0	0	0	0	0	0	0	0.0247934	0	0	0	0.00452489	0.00696274	0	0	0	0	0	0	0	0	0	0	0	0.655087	0.00485437	0.0101523
Mrakiella	0	0	0	0	0	0	0	0	0	0	0	0	0	0	0	0	0	0	0	0	0	0	0	0	0	0	0	0	0	0	0	0	0	0	0	0	0	0	0	0	0.00165563	0	0	0	0	0.00071736	0.00496278	0	0
Mucor	0	0	0	0	0	0	0	0	0	0	0	0	0	0	0	0	0	0	0	0	0	0.0269596	0	0	0	0	0	0	0	0	0	0	0	0	0	0	0	0	0	0	0	0	0	0	0	0	0	0	0
Neofusicoccum	0	0	0	0	0	0	0	0	0	0	0	0	0	0	0	0	0	0	0	0	0	0.000499251	0	0	0	0	0	0.00892857	0	0	0	0	0	0	0	0	0	0	0	0	0	0	0	0	0	0.00071736	0	0	0.00507614
Ochrolechia	0	0	0	0	0	0	0	0.000651466	0	0	0	0.0192308	0	0	0	0.000198886	0	0	0	0	0	0.001997	0.00442478	0	0	0	0	0.00535714	0	0	0	0	0	0	0.000188182	0	0	0	0	0	0.00165563	0	0	0	0	0.00035868	0.00413565	0	0
Oidiodendron	0	0	0	0	0	0	0	0	0	0	0	0	0	0	0	0	0	0	0	0	0	0.00149775	0	0	0	0	0	0	0	0	0	0	0	0	0	0	0	0	0	0	0	0	0	0	0	0	0	0	0
Ophiognomonia	0	0	0	0	0	0	0	0.0019544	0	0	0	0	0	0	0	0	0	0	0	0	0	0	0	0	0	0	0	0	0	0	0	0	0	0	0	0	0	0	0	0	0	0	0	0	0	0.00035868	0	0	0
Ophiostoma	0	0	0	0	0	0	0	0	0	0	0	0	0	0	0	0	0	0	0	0	0	0.000998502	0	0	0	0.00324675	0	0.00535714	0	0	0	0	0	0	0.000188182	0	0	0	0	0	0	0	0	0	0	0.00035868	0	0	0
Paratritirachium	0.0821918	0	0	0	0.0243902	0	0	0.0690554	0	0	0	0.0192308	0	0	0.000384615	0.000795545	0.0296736	0	0	0	0	0.0214678	0.0132743	0	0	0	0	0	0	0	0	0	0.0673575	0	0	0.0208333	0.0140845	0.0192308	0.0294118	0	0	0	0.00909091	0	0.00310238	0.0272597	0.00165426	0.00485437	0
Passalora	0	0	0	0	0	0	0	0	0	0	0	0	0	0	0	0	0	0	0	0	0	0	0	0	0	0	0	0	0	0.00826446	0	0	0	0	0	0	0	0	0	0	0	0	0	0	0	0	0	0	0
Penicillium	0	0.0632911	0	0	0	0.0266667	0	0.0104235	0.0387097	0	0	0	0	0	0.000769231	0.000795545	0.00890208	0	0	0	0	0.0279581	0	0.0172414	0.0555556	0.00324675	0	0.0642857	0	0	0	0.0491803	0.00518135	0	0.00752729	0	0.0462777	0.0192308	0	0	0	0	0	0.027027	0.00310238	0.00322812	0.00082713	0.0533981	0.00507614
Peniophora	0	0	0	0	0	0	0	0.00260586	0.00645161	0	0	0	0	0	0	0	0	0	0	0	0	0	0	0.0172414	0	0	0	0	0	0	0	0.0163934	0	0	0	0	0.291751	0	0	0	0	0	0	0	0	0	0	0	0
Peniophorella	0	0	0	0	0	0.0133333	0	0.00260586	0	0	0	0	0	0	0	0	0	0	0	0	0	0	0	0	0	0	0	0	0	0	0	0	0	0	0.000188182	0	0.00402414	0	0.0294118	0	0.00165563	0	0	0.0135135	0.00103413	0	0	0	0.0101523
Peziza	0	0	0	0	0	0	0	0.000651466	0	0	0	0	0	0	0	0	0	0	0	0	0	0.000499251	0	0	0	0	0	0	0	0	0	0	0	0	0	0	0	0	0	0	0.00165563	0.030303	0	0	0	0.00035868	0	0	0
Phaeobotryon	0	0	0	0	0	0	0	0	0.00645161	0	0	0	0	0	0	0	0	0	0	0	0	0	0	0	0	0	0	0	0	0	0	0	0	0.00452489	0	0	0	0	0	0	0	0	0	0	0.0041365	0	0	0	0
Phaeococcomyces	0	0	0	0	0	0	0	0	0.00322581	0	0	0	0	0	0	0	0	0	0	0	0	0.0284573	0	0	0	0.025974	0	0.00178571	0	0	0	0	0	0	0	0	0	0	0	0	0.00662252	0	0	0	0	0.00071736	0	0	0
Phaeosphaeria	0	0	0	0	0	0	0	0.000651466	0	0	0	0	0	0	0	0	0	0	0	0	0	0.00349476	0	0	0	0	0	0	0	0	0	0	0	0.00452489	0	0	0	0	0	0	0	0	0	0	0.00103413	0.00035868	0	0.00485437	0
Phaeotheca	0	0	0	0	0	0	0	0	0.00322581	0	0.0147059	0	0.00490196	0	0	0.000198886	0.00890208	0	0	0	0	0.00299551	0.00442478	0	0	0	0	0.00178571	0	0	0	0	0	0.00452489	0	0	0	0	0	0	0	0	0	0	0.00310238	0	0	0	0
Phellinus	0	0	0	0	0	0	0	0.000651466	0	0	0	0	0	0	0	0	0.00593472	0	0	0	0	0.00649026	0	0	0	0	0	0	0	0	0	0	0	0	0	0	0.0140845	0	0	0	0	0	0	0	0	0	0	0	0
Phialocephala	0	0	0	0	0	0	0	0.0110749	0	0	0	0	0	0	0	0	0.00296736	0	0	0	0	0	0	0	0	0	0	0	0	0	0	0	0	0	0	0	0	0	0	0	0	0	0	0	0	0	0	0	0
Phlebia	0	0	0	0	0	0	0	0.00390879	0	0	0	0	0	0	0	0	0.00296736	0	0	0	0	0	0.00442478	0	0	0	0	0	0	0	0	0	0	0	0.01242	0	0	0	0	0	0	0	0	0	0	0	0	0	0
Phoma	0	0	0	0	0	0	0	0.00260586	0	0	0	0	0	0	0	0	0	0	0	0	0	0.00649026	0.00884956	0	0	0	0	0.00892857	0.0434783	0	0	0	0.0103627	0.0135747	0.00169364	0	0	0	0	0	0.00165563	0	0	0	0.00103413	0.00609756	0.00413565	0	0
Polyporus	0	0	0	0	0	0	0	0	0	0	0	0	0	0	0	0	0	0	0	0	0	0.000998502	0	0	0	0	0	0	0	0	0	0	0	0	0	0	0	0	0	0	0	0	0	0	0	0.00035868	0.00082713	0	0.0203046
Powellomyces	0	0	0	0	0	0	0	0	0	0	0	0	0	0	0	0	0.00296736	0	0	0	0	0	0	0	0	0	0	0	0	0	0	0	0	0	0	0	0	0	0	0	0	0	0	0	0	0.00035868	0	0	0
Pringsheimia	0	0	0	0	0	0	0	0.000651466	0	0	0	0	0	0	0	0	0	0	0	0	0	0	0	0	0	0	0	0	0	0	0	0	0	0	0	0	0	0	0	0	0.00331126	0	0	0	0	0	0	0	0
Psathyrella	0	0	0	0	0	0	0	0	0	0	0	0	0	0	0	0	0.00296736	0	0	0	0	0	0	0	0	0	0	0	0	0	0	0	0	0	0	0	0	0	0	0	0	0	0	0	0	0	0	0	0
Pseudochaete	0	0	0	0	0	0	0	0	0	0	0	0	0	0	0	0	0	0	0	0	0	0	0	0	0	0	0	0	0	0	0	0	0	0	0	0	0	0	0	0	0	0	0	0	0	0	0	0	0
Pseudogymnoascus	0	0	0	0	0	0	0	0.0019544	0	0	0	0	0	0	0	0.00178998	0	0	0	0	0	0.110834	0	0	0	0	0	0	0	0	0	0	0	0	0	0	0	0	0	0	0	0	0	0	0	0	0	0	0
Pycnoporus	0	0	0	0	0	0	0	0	0	0	0	0	0	0	0	0	0	0	0	0	0	0	0	0	0	0	0	0	0	0	0	0	0	0	0	0	0	0	0	0	0	0	0	0	0	0	0	0	0
Pyrenochaeta	0	0	0	0	0	0.0133333	0	0	0	0	0	0	0	0	0	0	0	0	0	0	0	0.000499251	0	0	0	0	0	0	0	0	0	0	0	0	0	0	0	0	0	0	0.00165563	0	0	0	0	0	0	0	0
Pyrenochaetopsis	0	0	0	0	0	0	0	0	0	0	0	0.134615	0	0	0	0	0	0	0	0	0	0.000998502	0	0	0	0	0	0	0	0	0	0	0	0.00452489	0	0	0	0	0	0	0.00496689	0	0	0	0	0.00286944	0	0	0
Redeckera	0	0	0	0	0	0	0	0.00390879	0	0	0	0	0	0	0	0	0	0	0	0	0	0	0	0	0	0.00324675	0	0.0178571	0	0	0	0	0	0	0	0	0	0	0	0	0	0	0	0	0	0	0	0	0.00507614
Rhinocladiella	0	0	0	0	0	0	0	0	0	0	0	0	0	0	0	0	0.121662	0	0	0	0	0.000998502	0.00442478	0	0	0	0	0	0	0	0	0	0	0	0	0	0	0	0	0	0	0	0	0	0	0	0	0	0
Rhizomucor	0	0	0	0	0	0	0	0	0	0	0	0	0	0	0	0	0	0	0	0	0	0.000499251	0.00442478	0	0	0	0	0	0	0	0	0	0	0	0	0	0.0663984	0	0	0	0	0	0	0	0	0	0	0	0
Rhizophydium	0	0	0	0	0	0	0	0	0.00967742	0	0	0.0384615	0	0	0	0	0	0	0	0	0	0	0	0	0	0.00649351	0	0	0	0	0	0	0	0	0.000188182	0	0	0	0	0	0	0	0	0	0	0	0	0	0.0203046
Rhodosporidium	0	0	0	0	0	0	0	0	0	0	0	0	0	0	0	0.000198886	0	0	0	0	0	0.000998502	0.00884956	0	0	0	0	0	0	0	0	0	0	0	0	0	0.00402414	0	0	0	0	0	0	0	0	0.00071736	0.00082713	0	0
Rhodotorula	0	0	0	0	0	0.0133333	0	0.00260586	0.00645161	0	0	0	0	0	0	0.000994431	0	0	0	0	0	0.001997	0	0	0	0	0	0.00357143	0	0	0	0	0	0.00452489	0	0	0.00402414	0	0	0	0	0	0	0	0.00103413	0.00071736	0	0.00970874	0.00507614
Saccharomyces	0	0	0	0	0	0	0	0.00260586	0.0225806	0	0	0	0	0	0.000384615	0	0	0	0.166667	0	0	0	0.00442478	0	0	0	0	0.00535714	0	0	0	0	0	0	0	0	0.056338	0	0	0	0	0	0	0	0	0	0.00165426	0	0
Sarcinomyces	0	0	0	0	0	0	0	0.00260586	0	0	0	0	0	0	0	0	0	0	0	0	0	0	0	0	0	0	0	0	0	0	0	0	0	0	0	0	0	0	0	0	0.0165563	0	0	0	0	0	0	0	0
Schizophyllum	0	0	0	0	0	0	0	0.00912052	0	0	0	0	0	0	0.00115385	0	0	0	0	0	0	0	0.039823	0	0	0	0	0	0	0	0	0	0	0	0	0	0.00402414	0	0	0	0	0	0	0	0	0	0	0	0
Schizopora	0	0	0	0	0	0	0	0.00260586	0	0	0.0294118	0	0	0	0	0	0	0	0	0	0	0	0	0	0	0	0	0	0	0	0	0	0.0103627	0	0	0	0	0	0	0	0	0	0	0	0.00103413	0	0.00496278	0	0
Sclerococcum	0	0	0	0	0	0	0	0.00716612	0	0	0	0	0	0	0	0	0.00593472	0	0	0	0	0.0339491	0	0	0	0	0	0	0	0	0	0.0327869	0	0	0.000188182	0	0	0	0	0	0	0	0	0	0	0.00143472	0	0	0.0253807
Scleroderma	0.00684932	0	0	0	0	0	0	0.0019544	0	0	0	0	0	0	0.000384615	0	0	0.166667	0	0.00242131	0	0.000998502	0	0	0	0	0.016129	0	0	0.00826446	0.0363636	0	0	0	0.000188182	0	0.00201207	0	0	0	0	0	0	0	0	0.00035868	0	0.00485437	0
Sclerophora	0	0	0	0	0	0.0133333	0	0.00130293	0.00322581	0	0	0	0	0	0	0	0	0	0	0.00242131	0	0	0	0	0	0.00324675	0	0.00178571	0	0	0	0	0	0	0.0231464	0.0208333	0	0	0	0.0454545	0	0	0	0	0	0.00035868	0.00082713	0	0
Sclerotinia	0	0	0	0	0	0	0	0	0	0	0	0	0	0	0	0.00656325	0	0	0	0	0	0.001997	0	0	0	0.00324675	0	0	0	0	0	0.0163934	0	0	0	0	0	0	0	0	0	0	0	0	0	0	0	0	0
Selenophoma	0	0	0	0	0	0	0	0.00260586	0.00645161	0	0	0	0	0	0.000384615	0	0	0	0	0	0	0.0224663	0.00442478	0	0	0	0	0.00178571	0	0	0	0	0.0103627	0	0	0	0	0	0	0	0.00165563	0	0	0	0	0.0017934	0.00248139	0	0
Sistotremastrum	0	0	0	0	0	0	0	0	0	0	0	0.0192308	0	0	0	0	0	0	0	0	0	0	0	0	0	0	0	0	0	0	0	0	0	0	0	0	0	0	0	0	0	0.272727	0	0	0	0	0.00165426	0	0
Sporobolomyces	0	0	0	0	0	0	0	0.000651466	0	0	0	0	0	0	0	0	0	0	0	0	0	0.001997	0.00442478	0	0	0	0	0.0178571	0	0	0	0	0	0.00904977	0	0	0	0	0	0	0.00331126	0	0	0	0.00103413	0	0	0	0
Stereum	0	0	0	0	0	0	0	0	0.00322581	0	0	0	0	0	0	0.00417661	0	0	0	0	0	0	0.0176991	0	0	0	0	0	0	0	0	0	0	0	0	0	0	0	0	0	0	0	0	0	0	0	0	0	0.0558376
Sterigmatomyces	0	0	0	0	0.0487805	0	0.0126582	0.00912052	0	0	0	0	0	0	0	0	0	0	0	0	0.454545	0.000499251	0.0221239	0	0	0	0	0	0	0	0.0909091	0	0	0	0	0	0	0	0	0	0	0	0	0	0	0	0	0	0
Talaromyces	0	0	0	0	0	0	0	0.00325733	0	0	0	0	0	0	0	0	0	0	0	0	0	0	0	0	0	0.00974026	0	0	0	0	0	0	0	0	0	0	0	0	0	0	0	0	0	0	0	0	0	0.00485437	0
Taphrina	0	0	0	0	0	0	0	0.0169381	0	0	0	0	0	0	0	0	0.00296736	0	0	0	0	0.000499251	0	0	0	0.0194805	0	0	0.0434783	0	0	0	0	0	0	0.0416667	0	0	0	0	0	0	0	0	0	0	0	0	0
Tarzetta	0	0	0	0	0	0	0	0	0	0	0	0	0	0	0.000384615	0	0	0	0	0	0	0	0.0132743	0.0172414	0	0	0	0	0	0	0	0	0	0	0	0.0208333	0	0	0	0	0	0	0	0	0	0	0	0.00485437	0
Teratosphaeria	0	0	0	0	0	0	0	0.000651466	0	0	0	0	0	0	0	0	0	0	0	0	0	0	0	0	0	0.00324675	0	0	0	0	0	0	0	0	0	0	0	0	0	0	0	0	0	0	0	0	0	0	0
Tilletiopsis	0	0	0	0	0	0	0.0126582	0	0	0	0	0	0	0	0.00115385	0	0	0.5	0	0	0.0909091	0.000499251	0.0132743	0.0172414	0	0	0	0	0	0	0	0	0	0	0	0.0208333	0	0.0192308	0	0	0	0	0	0	0	0	0	0.00485437	0
Toxicocladosporium	0	0	0	0	0	0	0	0.028013	0	0.142857	0	0	0.0490196	0	0	0	0	0	0	0	0	0.000998502	0.0176991	0	0	0.194805	0	0	0	0	0	0	0	0	0	0	0	0	0	0	0	0	0	0.027027	0	0	0	0.00485437	0
Trametes	0	0	0	0	0	0	0	0.000651466	0	0.285714	0	0	0	0	0.00115385	0.00397772	0	0	0	0	0	0.000998502	0.0309735	0.0172414	0	0.0584416	0	0	0.0869565	0	0	0	0	0	0	0.0208333	0	0	0	0	0	0	0	0	0	0	0	0	0.0253807
Trichosporon	0	0.0253165	0	0.027027	0	0	0	0	0	0	0	0.0384615	0.00490196	0	0	0	0.00593472	0	0	0	0	0.000998502	0	0.0172414	0	0	0.016129	0	0	0.0247934	0.0181818	0	0.015544	0	0.00112909	0	0	0	0.117647	0	0.00331126	0	0	0	0.00103413	0	0.00082713	0.00970874	0
Trimmatostroma	0	0	0	0	0	0	0	0	0	0	0	0	0	0	0	0	0	0	0	0	0	0	0	0	0	0	0	0	0	0	0	0	0	0	0	0	0	0	0	0	0	0	0	0	0	0	0	0	0
Typhula	0	0	0	0	0	0	0	0	0	0	0	0	0	0	0	0	0	0	0	0	0	0	0	0	0	0	0	0	0	0	0	0	0	0	0	0	0	0	0	0	0	0	0	0	0	0	0	0.0631068	0
Wallemia	0	0	0	0	0	0	0	0.00260586	0	0	0	0	0.00980392	0	0	0.000198886	0	0	0	0	0.181818	0	0	0	0	0	0.193548	0	0	0	0.0181818	0	0	0	0	0	0	0	0	0.227273	0	0	0	0	0	0	0	0.00485437	0
Wolfiporia	0	0	0	0	0	0	0	0	0	0	0	0	0	0	0	0	0	0	0	0	0	0	0	0	0	0	0	0	0	0	0	0	0	0	0	0	0	0	0	0	0	0	0	0	0	0	0	0	0
Xerocomellus	0	0	0	0.027027	0.0243902	0	0	0	0	0	0	0	0.00490196	0	0	0	0	0	0	0	0	0	0	0	0	0	0	0.00357143	0	0	0	0	0	0	0	0	0	0	0	0	0	0	0	0	0	0	0	0.0145631	0
Xylaria	0	0.0253165	0	0.0540541	0.0243902	0.0266667	0.0126582	0.00130293	0	0	0	0.0192308	0.00490196	0	0	0	0	0	0.333333	0	0	0.001997	0.0309735	0.0172414	0.111111	0	0	0.00357143	0.130435	0.0165289	0.0181818	0	0.00518135	0	0	0	0	0	0	0	0	0	0	0.0135135	0	0.00035868	0	0.00485437	0
Xylodon	0	0	0	0	0	0	0	0	0	0	0	0	0	0	0	0	0	0	0	0	0	0	0	0	0	0.0162338	0	0	0	0	0	0	0	0.0135747	0	0	0	0	0	0	0	0	0	0	0	0	0	0	0
Zasmidium	0	0	0	0	0	0	0	0.000651466	0	0	0	0	0	0	0	0	0	0	0	0	0	0	0.00442478	0	0	0.00649351	0	0	0	0	0	0	0	0	0	0	0	0	0	0	0	0	0	0	0	0	0	0	0
Zymoseptoria	0	0	0	0	0	0	0	0.00716612	0	0	0	0	0	0	0	0	0	0	0	0	0	0	0.0176991	0	0	0.00649351	0	0	0	0	0	0	0	0	0	0	0	0	0	0	0	0	0	0	0	0	0	0	0
[truncated: 44 more columns]

## Sheet: ITS_Q1-Q7_Abun
#SampleID	EZC1	EZC22	EZC24	EZC34	EZC35	EZC39	EZC60	EZC64	EZC73	EZC13	EZC14	EZC28	EZC29	EZC40	EZC6	EZC63	EZC67	EZC12	EZC27	EZC36	EZC41	EZC62	EZC69	EZC7	EZC8	EZC15	EZC33	EZC70	EZC71	EZC2	EZC85	EZC86	EZC16	EZC17	EZC42	EZC44	EZC49	EZC52	EZC53	EZC57	EZC77	EZC80	EZC72	EZC10	EZC11	EZC18	EZC19	EZC20	EZC21
Disease	AD	AD	AD	CD	CD	CD	CD	CD	CD	CD	CD	CD	CD	CD	CD	CD	CD	CD	CD	CD	CD	CD	CD	CD	CD	CD	CD	CD	CD	AD	AD	AD	AD_CD	AD_CD	AD_CD	AD_CD	AD_CD	AD_CD	CD	CD	AD_CD	AD_CD	CD	CD	CD	AD_CD	AD_CD	AD_CD	AD
Status	A	A	A	A	A	A	A	A	A	UA	UA	UA	UA	UA	UA	UA	UA	A	A	A	A	A	A	A	A	UA	UA	UA	UA	UA	UA	UA	A	UA	A	UA	UA	UA	UA	UA	A	UA	UA	UA	UA	UA	UA	UA	A
Site	NE	APA	NE	NE	APA	NE	APA	APA	NE	NE	APA	NE	APA	APA	NE	NE	NE	VW	VW	AF	VW	AF	AF	VW	AF	AF	VW	AF	VW	APA	NE	APA	NE	APA	NE	APA	NE	APA	APA	NE	NE	APA	APA	NA	NA	RAF	NA	VW	AV
Q1 Bac																																												4	4	2	2
Q2 Bac	1		1	3	3	3	3	3	3	4	4	4	4	4	4	4	4														2		1	2	1	2	2	2	2	2	1	2	4
Q3 Bac																																														2
Q4 Bac																																												3	3		2
Q5 Myco	1	1	1																											2	2	2
Q6 Myco	1	1	1	2	2	2	2	2	2	2	2	2	2	2	2	2	2													1	1	1	1	1	1	1	1	1	1	1	1	1	2
Q7 Myco	1	1	1	2	2	2	2	2	2	3	3	3	3	3	3	3	3	5	5	5	5	5	5	5	5	6	6	6	6
SampleID	EZC1	EZC22	EZC24	EZC34	EZC35	EZC39	EZC60	EZC64	EZC73	EZC13	EZC14	EZC28	EZC29	EZC40	EZC6	EZC63	EZC67	EZC12	EZC27	EZC36	EZC41	EZC62	EZC69	EZC7	EZC8	EZC15	EZC33	EZC70	EZC71	EZC2	EZC85	EZC86	EZC16	EZC17	EZC42	EZC44	EZC49	EZC52	EZC53	EZC57	EZC77	EZC80	EZC72	EZC10	EZC11	EZC18	EZC19	EZC20	EZC21
Disease	AD	AD	AD	CD	CD	CD	CD	CD	CD	CD	CD	CD	CD	CD	CD	CD	CD	CD	CD	CD	CD	CD	CD	CD	CD	CD	CD	CD	CD	AD	AD	AD	AD_CD	AD_CD	AD_CD	AD_CD	AD_CD	AD_CD	CD	CD	AD_CD	AD_CD	CD	CD	CD	AD_CD	AD_CD	AD_CD	AD
Status	A	A	A	A	A	A	A	A	A	UA	UA	UA	UA	UA	UA	UA	UA	A	A	A	A	A	A	A	A	UA	UA	UA	UA	UA	UA	UA	A	UA	A	UA	UA	UA	UA	UA	A	UA	UA	UA	UA	UA	UA	UA	A
Site	NE	APA	NE	NE	APA	NE	APA	APA	NE	NE	APA	NE	APA	APA	NE	NE	NE	VW	VW	AF	VW	AF	AF	VW	AF	AF	VW	AF	VW	APA	NE	APA	NE	APA	NE	APA	NE	APA	APA	NE	NE	APA	APA	NA	NA	RAF	NA	VW	AV
CodeID	MA584_A_NE	DA597_A_APA	DA597_A_NE	NA596_A_NE	NA596_A_APA	CA601_A_NE	DA606_A_APA	TA607_A_APA	SA608_A_NE	PA591_UA_NE	PA591_UA_APA	HA598_UA_NE	HA598_UA_APA	CA601_UA_APA	GA590_UA_NE	DA606_UA_NE	TA607_UA_NE	PA591_A_VW	HA598_A_VW	CA601_A_AF	CA601_A_VW	DA606_A_AF	TA607_A_AF	GA590_A_VW	GA590_A_AF	PA591_UA_AF	NA596_UA_VW	SA608_UA_AF	SA608_UA_VW	MA584_UA_APA	WA618_UA_NE	WA618_UA_APA	KA592_A_NE	KA592_UA_APA	RA603_A_NE	RA603_UA_APA	DA604_UA_NE	DA604_UA_APA	KA605_UA_APA	KA605_UA_NE	LA609_A_NE	LA609_UA_APA	SA608_UA_APA	GA590_UA_NA	PA591_UA_NA	KA592_UA_RAF	KA592_UA_NA	KA592_UA_VW	DA597_A_AV
Patient	1	5	5	7	7	8	12	13	14	3	3	6	6	8	2	12	13	3	6	8	8	12	13	2	2	3	7	14	14	1	16	16	4	4	9	9	10	10	11	11	15	15	14	2	3	4	4	4	5
Description	Neck_affected	Anterior_Posterior_Axillary_line_affected	Neck_affected	Neck_affected	Anterior_Posterior_Axillary_line_affected	Neck_affected	Anterior_Posterior_Axillary_line_affected	Anterior_Posterior_Axillary_line_affected	Neck_affected	Neck_unaffected	Anterior_Posterior_Axillary_line_unaffected	Neck_unaffected	Anterior_Posterior_Axillary_line_unaffected	Anterior_Posterior_Axillary_line_unaffected	Neck_unaffected	Neck_unaffected	Neck_unaffected	Volar_wrist_affected	Volar_wrist_affected	Antecubital_Fossae_affected_	Volar_wrist_affected	Antecubital_Fossae_affected_	Antecubital_Fossae_affected_	Volar_wrist_affected	Antecubital_Fossae_affected	Antecubital_Fossae_unaffected	Volar_wrist_unaffected	Antecubital_Fossae_unaffected_	Volar_wrist_unaffected	Anterior_Posterior_Axillary_line_unaffected	Neck_unaffected	Anterior_Axillary_line_unaffected	Neck_affected	Anterior_Posterior_Axillary_line_unaffected	Neck_affected	Anterior_Posterior_Axillary_line_unaffected	Neck_unaffected_atopic_and_allergic_contact_dermititis	Anterior_Posterior_Axillary_line_unaffected_atopic_and_allergic_contact_dermititis	Anterior_Posterior_Axillary_line_unaffected	Neck_unaffected	Neck_affected	Posterior_Axillary_line_unaffected	Anterior_Axillary_line_unaffected	Nares_unaffected	Nares	Retro_auricular_fold_unaffected	Nares_unaffected	Volar_wrist_unaffected	Axillary_Vault_affected
Acremonium	0	0	0	0	0	0.0133333	0	0	0	0	0	0	0	0	0	0	0	0	0	0	0	0.00149775	0	0	0	0	0	0	0	0	0	0	0	0	0	0	0	0	0	0.00466284	0	0	0	0	0	0	0	0	0
Alternaria	0	0	0	0	0	0	0	0.00130293	0	0	0	0.0192308	0	0	0	0	0.0207715	0	0	0	0	0	0	0	0	0	0	0.151786	0	0	0	0	0	0	0	0	0	0	0.00517063	0.00071736	0.025641	0	0.00507614	0	0	0	0	0	0
Amanita	0	0	0	0	0	0	0	0.000651466	0	0	0	0.0192308	0	0	0	0	0	0	0	0.00242131	0	0.000499251	0	0	0	0	0	0	0	0	0	0	0	0	0	0	0	0	0	0.00035868	0.00082713	0	0.00507614	0.00311526	0	0	0	0	0
Amylostereum	0	0	0	0	0	0	0	0	0	0	0	0	0	0	0	0.000198886	0	0	0	0	0	0	0	0	0	0	0	0	0	0	0	0	0	0	0	0	0	0	0	0	0	0.00485437	0	0.00103842	0	0	0	0	0
Antrodia	0	0	0	0	0	0	0	0.00781759	0	0	0	0	0	0	0	0	0	0	0	0	0	0	0	0	0	0	0	0	0	0	0	0	0	0	0	0	0	0	0.00103413	0	0	0	0	0	0	0	0	0	0
Arachnion	0	0	0	0	0	0	0	0	0	0	0	0	0	0	0	0	0	0	0	0	0	0	0	0	0	0	0	0.00357143	0	0	0	0	0	0	0	0	0	0	0	0	0	0	0	0	0	0	0	0	0
Armillaria	0	0	0	0	0	0	0	0	0	0	0	0	0	0	0	0	0	0	0	0	0	0	0	0	0	0	0	0.00357143	0	0	0	0	0	0	0	0	0	0	0	0	0	0	0	0	0	0	0	0	0
Arthrinium	0	0	0	0	0	0	0	0	0	0	0	0	0	0	0	0	0	0	0	0	0	0	0	0	0	0	0	0	0	0	0	0	0	0	0	0	0	0	0	0	0	0.0291262	0	0	0	0	0	0	0
Arthroderma	0	0	0	0	0	0	0	0	0	0	0.0147059	0	0	0	0	0	0	0	0	0	0	0	0	0	0	0	0	0	0	0	0	0	0	0	0	0	0	0	0	0	0	0	0	0	0	0	0	0	0
Articulospora	0	0	0	0	0	0	0	0.00130293	0	0	0	0	0	0	0	0	0	0	0	0	0	0.00499251	0	0	0	0	0	0	0	0	0	0	0	0	0	0	0	0	0	0	0	0	0	0	0	0	0	0	0
Artomyces	0	0	0	0	0	0	0	0	0	0	0	0	0	0	0	0	0	0	0	0	0	0	0	0	0	0	0	0	0	0	0	0	0	0	0	0	0	0	0	0	0	0	0	0	0	0	0	0	0
Aspergillus	0.00684932	0.151899	0	0.0540541	0	0.0533333	0.0506329	0.019544	0.083871	0	0.661765	0.0576923	0	0.4375	0.00307692	0.00477327	0.0148368	0	0.166667	0.00968523	0	0.0439341	0.0575221	0.0517241	0	0.107143	0.016129	0.0928571	0.173913	0	0.0402414	0.153846	0.0294118	0	0.00331126	0.0606061	0	0.0945946	0.00206825	0.00286944	0.0314309	0.0631068	0.0659898	0.00311526	0.0338983	0.113636	0	0.16	0.0138249
Aureobasidium	0	0	0	0	0	0	0	0.0110749	0.00967742	0	0	0	0	0	0.000384615	0.0013922	0	0	0	0	0	0.110834	0.00442478	0	0	0	0	0.0178571	0	0	0	0	0	0	0	0	0	0	0	0.00286944	0.00413565	0	0	0	0.0338983	0	0	0	0
Auricularia	0	0	0	0	0	0	0	0	0	0	0	0	0	0	0	0	0	0	0	0	0	0	0	0	0	0	0	0.00178571	0	0	0	0	0	0	0	0	0	0	0	0	0	0	0	0.00103842	0	0	0	0	0
Boletus	0.00684932	0	0.111111	0	0.0243902	0.16	0	0.00260586	0.0225806	0	0	0.0384615	0	0	0	0	0.00296736	0	0	0.00968523	0.0909091	0.000998502	0.0176991	0.0517241	0	0.00324675	0.0483871	0.00178571	0	0.354167	0.0140845	0.615385	0.117647	0	0.00331126	0.030303	0	0.0810811	0	0.00035868	0.0306038	0.0145631	0	0.0114226	0	0	0.0238095	0	0
Botrytis	0	0	0	0	0	0	0	0	0	0	0	0	0	0	0.000384615	0.0013922	0	0	0	0	0	0	0	0	0	0.00324675	0	0	0	0	0	0	0	0	0	0	0	0	0	0	0	0	0	0	0	0	0	0	0
Bullera	0.0136986	0	0	0	0.0243902	0	0	0.00912052	0.00645161	0	0	0	0.00490196	0	0.000384615	0.000397772	0.00296736	0	0	0.00242131	0	0.00499251	0.00442478	0	0	0.00324675	0	0	0	0	0	0.0384615	0	0	0	0	0	0	0	0.00322812	0.00413565	0.00485437	0.0152284	0.00415369	0	0	0	0.0133333	0
Byssochlamys	0	0	0	0	0	0	0	0	0	0	0	0	0	0	0	0	0	0	0	0	0	0.00399401	0	0.0172414	0	0	0	0	0	0	0	0	0	0	0	0	0	0	0	0	0	0	0	0	0	0	0	0	0
Camarosporula	0	0	0	0	0	0	0	0	0	0	0	0	0	0	0	0	0	0	0	0	0	0	0	0	0	0.00324675	0	0.00535714	0	0	0	0	0	0	0	0	0	0	0	0	0	0	0	0	0	0	0	0	0
Candida	0.0136986	0.113924	0	0.135135	0.146341	0.08	0.0253165	0.000651466	0.0258065	0	0.0735294	0.0384615	0.0294118	0.0625	0.00192308	0	0.0296736	0	0	0.00726392	0	0.00299551	0.00884956	0.137931	0	0.012987	0.0322581	0.00357143	0.0434783	0.229167	0.00201207	0.0192308	0.0588235	0.363636	0.00662252	0	0.00909091	0.108108	0.00103413	0.00215208	0.0562448	0.0631068	0.213198	0.384216	0.0338983	0.136364	0.0952381	0.173333	0.608295
Capnobotryella	0	0	0	0	0	0	0	0.0560261	0.016129	0	0	0	0	0	0	0	0.0178042	0	0	0	0	0.0114828	0	0	0	0	0	0.0214286	0	0	0	0	0.0294118	0	0	0	0	0	0.00103413	0.00143472	0.0157155	0	0.0152284	0	0	0	0	0	0
Capronia	0	0	0	0	0	0	0	0.00716612	0	0	0	0	0	0	0	0	0	0	0	0	0	0	0	0	0	0	0	0	0	0	0	0	0	0	0	0	0.00909091	0	0	0	0.00330852	0	0	0	0	0	0	0	0
Caryophylloseptoria	0	0	0	0	0	0	0	0	0	0	0	0	0	0	0	0.000198886	0	0	0	0	0	0.00499251	0.00442478	0	0	0	0	0	0	0	0	0	0	0	0	0	0	0	0	0	0.00248139	0.00485437	0	0	0	0	0	0	0
Catenaria	0	0	0	0	0	0	0	0	0	0	0	0	0	0	0	0	0	0	0	0.0290557	0	0	0	0	0	0	0	0	0	0	0	0	0	0	0	0	0	0	0	0	0	0	0	0.00103842	0	0	0	0	0
Catenulostroma	0	0	0	0	0	0	0	0.0123779	0	0	0	0	0	0	0	0	0.00593472	0	0	0	0	0.00149775	0.039823	0	0	0	0	0.00178571	0	0	0	0	0	0	0	0	0	0	0	0	0	0	0	0	0	0	0	0	0
Cercospora	0	0	0	0	0	0	0	0	0.00322581	0	0	0	0	0	0	0	0	0	0	0	0	0.000998502	0	0	0	0	0	0.00178571	0	0	0	0	0	0	0	0	0	0	0	0.00035868	0	0	0.0101523	0	0	0	0	0	0
Ceriporia	0	0	0	0	0	0	0	0	0	0	0	0	0	0	0	0	0.00296736	0	0	0	0	0	0	0	0	0	0	0.0160714	0	0	0	0	0	0	0	0	0	0	0	0	0.00165426	0	0.00507614	0	0	0	0	0	0
Chaenothecopsis	0	0	0	0	0	0	0	0	0	0	0	0	0	0	0	0.000198886	0	0	0	0	0	0.000499251	0	0	0	0	0	0	0	0	0	0	0	0	0	0	0	0	0	0	0	0	0	0	0	0	0	0	0
Cladophialophora	0	0.0253165	0	0	0	0	0	0	0.00322581	0	0	0.0192308	0	0	0	0	0	0	0	0	0	0	0	0	0	0.00324675	0	0	0	0	0	0	0	0	0	0	0	0	0	0	0	0	0	0	0	0	0	0	0.00460829
Cladosporium	0	0	0.222222	0	0	0	0	0.0019544	0.00645161	0	0	0	0	0	0	0	0	0	0	0	0	0.00249626	0	0	0	0.00324675	0	0.0303571	0	0	0	0	0	0	0	0	0	0	0	0.00035868	0	0	0.0152284	0	0	0	0	0	0
Coprinellus	0	0	0	0	0	0	0	0	0	0	0	0	0	0	0	0	0	0	0	0	0	0.000998502	0	0	0	0	0	0	0	0	0.00402414	0	0	0	0	0	0	0	0	0	0.00413565	0	0	0	0	0	0	0	0
Coprinopsis	0	0	0.111111	0	0	0	0	0	0	0	0	0	0	0	0	0	0	0	0	0	0	0	0.20354	0	0	0	0	0	0	0	0	0	0	0	0	0	0	0	0	0	0	0	0	0	0	0	0	0	0
Cryptococcus	0	0	0	0.0810811	0	0.04	0	0.00325733	0	0	0	0	0	0	0	0	0	0	0	0	0	0.000998502	0	0.0344828	0	0	0	0.00714286	0	0	0.00201207	0	0	0	0.00165563	0	0	0	0	0.00071736	0	0	0	0	0	0	0	0	0
Cryptococcus	0	0	0	0	0	0	0	0.0019544	0	0	0	0	0	0	0	0.000397772	0	0	0	0	0	0.0299551	0	0	0	0	0	0.00178571	0	0	0	0	0	0	0.00331126	0	0	0	0.00206825	0.00573888	0.00413565	0.00485437	0	0	0	0	0	0	0
Cyberlindnera	0	0	0	0	0.0243902	0.0133333	0	0.000651466	0.00645161	0	0	0	0	0	0.000769231	0.000198886	0.362018	0	0	0.00726392	0	0.00449326	0	0.0517241	0	0.012987	0	0.0107143	0	0	0	0	0	0	0.013245	0	0	0.0135135	0	0.00071736	0	0	0.0152284	0.00103842	0	0	0	0	0
Cystocoleus	0	0	0	0	0	0.0266667	0	0.00456026	0	0	0	0.0384615	0.00490196	0	0	0	0	0	0	0	0	0.001997	0.00442478	0	0	0	0	0	0	0.0208333	0	0	0	0	0.00331126	0	0	0	0	0.00107604	0.00248139	0	0.0609137	0.00207684	0	0	0	0.0133333	0.0276498
Cystofilobasidium	0	0	0	0	0	0.0133333	0	0	0	0	0	0.0192308	0	0	0	0	0	0	0	0	0	0.0534199	0	0.0172414	0	0	0	0.00178571	0	0	0	0	0	0	0	0	0	0	0	0.00071736	0	0	0	0	0	0	0.0238095	0	0
Davidiella	0	0	0	0	0	0	0	0.0247557	0.00967742	0	0	0.0384615	0.00490196	0.0625	0	0.00178998	0.00890208	0	0	0	0	0.0594109	0.0309735	0	0	0	0	0.0267857	0	0	0.00804829	0	0	0	0	0	0	0	0.00103413	0.00824964	0.00909843	0.150485	0	0	0	0	0	0	0
Delicatula	0	0	0	0	0	0	0	0.0110749	0	0	0	0	0	0	0	0	0	0	0	0	0	0	0	0	0	0	0	0	0	0	0	0	0	0	0	0	0	0	0	0	0	0	0	0	0	0	0	0	0
Dendrophora	0	0	0	0	0	0	0	0.0019544	0.00322581	0	0	0	0	0	0	0	0	0	0	0	0	0	0	0	0	0	0	0	0	0	0.0140845	0	0	0	0	0	0	0	0	0	0	0	0	0	0	0	0	0	0
Derxomyces	0.260274	0.43038	0.555556	0.27027	0.365854	0.32	0.0253165	0.435179	0.109677	0.285714	0.0882353	0.230769	0.0392157	0.25	0.0530769	0.0459427	0.0860534	0.333333	0.333333	0.818402	0.0909091	0.252621	0.176991	0.224138	0.333333	0.0941558	0.516129	0.0928571	0.26087	0.25	0.366197	0.0192308	0.470588	0.0909091	0.246689	0.393939	0.0272727	0.162162	0.0630817	0.163558	0.0686518	0.199029	0.177665	0.49325	0.135593	0.181818	0.52381	0.453333	0.0967742
Diaporthe	0	0	0	0	0	0	0	0	0	0	0	0	0	0	0	0	0	0	0	0	0	0	0	0	0	0	0	0.00178571	0	0	0	0	0	0	0	0	0	0	0	0.0017934	0	0	0	0	0	0	0	0	0
Embellisia	0	0	0	0	0	0	0	0	0	0	0	0	0	0	0	0	0.00890208	0	0	0	0	0	0	0	0	0	0	0.0125	0	0	0	0	0	0	0	0	0	0	0	0.00035868	0	0	0	0	0	0	0	0	0
Emericella	0.00684932	0	0	0	0	0	0	0	0.00645161	0	0	0	0	0	0	0.000198886	0	0	0	0	0	0.000499251	0.00884956	0	0	0.00324675	0	0.00892857	0.0869565	0	0.00201207	0	0	0	0.00165563	0	0	0	0	0	0	0.0145631	0.0761421	0	0.0169492	0	0	0	0
Endoconidioma	0	0	0	0	0	0	0	0	0.367742	0	0	0	0	0	0	0	0	0	0	0	0	0	0	0	0	0	0	0	0	0	0	0	0	0	0	0	0	0	0	0	0	0	0	0	0	0	0	0	0
Erythrobasidium	0	0.0126582	0	0	0	0	0	0.00260586	0	0	0	0	0	0	0	0	0	0	0	0.00242131	0	0.000499251	0	0	0	0	0	0.00178571	0	0	0	0	0	0	0	0	0.00909091	0	0	0.00035868	0	0	0	0.00311526	0	0	0	0	0
Eurotium	0	0	0	0	0	0.0266667	0	0	0.00645161	0	0.0294118	0	0	0	0	0.000397772	0.00296736	0	0	0	0	0.000499251	0.00442478	0	0	0	0	0	0	0	0	0.0576923	0	0	0	0	0	0.0135135	0	0	0.00082713	0	0.00507614	0	0	0	0	0	0
Exidia	0	0	0	0	0	0	0	0	0	0	0	0	0	0	0	0	0.00296736	0	0	0	0	0	0	0	0	0	0	0.00535714	0	0	0	0	0	0	0	0	0	0	0	0	0.0157155	0.0533981	0	0	0	0	0	0	0
Exophiala	0	0.0126582	0	0	0.219512	0	0	0.00651466	0.0193548	0	0	0	0	0	0	0.000596659	0	0	0	0	0	0.0204693	0	0	0	0.0649351	0	0	0	0	0	0	0	0	0.013245	0.030303	0	0	0	0.00071736	0.00578991	0	0	0	0	0	0	0.0666667	0.115207
Falcocladium	0	0	0	0	0	0.0133333	0	0	0.00322581	0	0.0147059	0	0	0	0.000384615	0	0	0	0	0	0	0	0	0	0	0	0	0	0	0	0	0	0	0	0	0	0	0	0	0	0	0	0	0.00103842	0	0	0	0	0
Fomitiporia	0	0	0	0	0	0	0	0.000651466	0	0	0	0	0	0	0	0	0	0	0	0	0	0	0	0	0	0	0	0.00178571	0	0	0	0	0	0	0	0	0	0	0	0.00035868	0.00082713	0	0	0	0	0	0	0	0
Fomitopsis	0	0	0	0	0	0	0	0	0	0	0	0	0	0	0	0	0	0	0	0	0	0	0	0	0	0	0	0	0	0	0	0	0	0	0	0	0	0	0	0	0	0	0	0	0	0	0	0	0
Fusarium	0	0	0	0	0	0	0	0	0	0	0	0	0	0	0	0	0	0	0	0	0	0.000998502	0.00442478	0	0	0	0	0.00357143	0	0	0	0	0	0	0	0	0	0	0	0.00035868	0.00248139	0	0.00507614	0.00934579	0	0	0	0	0
Fuscoporia	0.0136986	0.0886076	0	0	0	0	0.0126582	0.0319218	0.00967742	0	0	0	0	0	0.00115385	0.000397772	0.00296736	0	0	0.0242131	0	0.0124813	0.00884956	0	0.0555556	0	0.0483871	0	0.0434783	0	0.00804829	0	0	0	0.00331126	0	0	0	0.00103413	0.00251076	0.00661704	0.0339806	0.0101523	0.0166147	0	0.0227273	0.047619	0.0133333	0
Ganoderma	0	0	0	0	0	0	0	0	0	0	0	0	0	0	0	0	0	0	0	0	0	0.000499251	0	0	0	0	0	0.00357143	0	0	0.0120724	0	0	0	0	0	0	0	0	0	0	0	0	0	0	0	0	0	0
Gloeophyllum	0	0	0	0	0	0	0	0	0	0	0	0	0	0	0	0	0	0	0	0	0	0	0	0	0	0	0	0	0	0	0	0	0	0	0	0	0	0	0	0	0.00082713	0	0	0	0	0	0	0	0
Grammothele	0	0	0	0	0	0	0	0	0	0	0	0	0	0	0	0	0	0	0	0	0	0	0	0	0	0	0	0	0	0	0	0	0	0	0	0	0	0	0	0	0	0	0	0	0	0	0	0	0
Hanseniaspora	0	0	0	0	0	0	0	0	0	0	0	0	0	0	0	0	0	0	0	0	0	0	0	0	0	0	0	0	0	0	0	0	0	0	0	0	0	0	0	0	0.00496278	0	0	0	0	0	0	0	0
Harzia	0	0	0	0	0	0	0	0	0	0	0	0	0	0	0	0.000198886	0	0	0	0	0	0.00249626	0	0	0	0	0	0	0	0	0	0	0	0	0	0	0	0	0	0.00753228	0	0	0	0	0	0	0	0	0
Heterobasidion	0.0273973	0.0126582	0	0.027027	0.0243902	0.0133333	0.0253165	0.028013	0.0225806	0	0	0.0192308	0	0	0.00115385	0.000795545	0.00296736	0	0	0.0799031	0	0.0134798	0.00442478	0.0344828	0	0.00324675	0.016129	0.00357143	0.0434783	0	0.0100604	0	0	0.0454545	0.0115894	0	0.00909091	0.027027	0.0041365	0.00430416	0.00248139	0.0339806	0.00507614	0.01973	0	0	0	0.0266667	0
Heterochaete	0	0	0	0	0	0	0	0	0.016129	0	0	0	0	0	0	0	0	0	0	0	0	0	0	0	0	0	0	0	0	0	0	0	0	0	0	0	0	0	0	0	0	0.00485437	0	0	0	0	0	0	0
Hyphoderma	0	0	0	0	0	0	0	0	0.00645161	0	0	0	0	0	0	0	0	0	0	0	0	0	0.00442478	0	0	0	0	0	0	0	0	0	0	0	0	0	0	0	0	0	0	0	0	0	0	0	0	0	0
Hyphodermella	0	0	0	0	0	0	0	0	0	0	0	0	0	0	0	0	0	0	0	0	0	0	0	0	0	0	0	0	0	0	0	0	0	0	0	0	0	0	0	0	0	0	0	0	0	0	0	0	0
Hyphodontia	0	0	0	0	0	0	0	0.000651466	0	0	0	0	0	0	0	0	0	0	0	0	0	0	0	0	0	0	0	0.0125	0	0	0	0	0	0	0	0	0	0	0	0	0	0	0	0	0	0	0	0	0
Irpex	0	0	0	0	0	0	0	0.00586319	0	0	0	0	0	0	0	0	0	0	0	0	0	0	0.00884956	0	0	0	0	0	0	0	0.00201207	0	0	0	0	0	0	0	0	0	0	0	0	0	0	0	0	0	0
Kabatiella	0	0	0	0	0	0	0	0.00130293	0	0	0	0	0	0	0	0	0	0	0	0	0.0909091	0.000998502	0	0	0	0	0	0	0	0	0	0.0192308	0	0	0	0	0	0	0	0	0	0	0	0	0	0	0	0	0
Kuehneromyces	0	0	0	0	0	0	0	0	0	0	0	0	0	0	0	0	0	0	0	0	0	0	0	0	0	0	0	0	0	0	0	0	0	0	0	0	0	0	0	0	0.00082713	0	0	0	0	0	0	0	0
Kurtzmanomyces	0	0	0	0	0.0243902	0.0133333	0	0.0019544	0.00322581	0	0	0	0	0	0	0	0.00296736	0	0	0.00242131	0	0	0	0	0	0	0	0	0	0	0.00201207	0	0	0	0	0	0	0	0	0.00035868	0	0	0	0	0.0169492	0	0	0	0
Leccinum	0	0	0	0	0	0	0	0	0	0	0	0	0	0	0	0	0	0	0	0	0	0	0	0	0	0	0	0	0	0	0	0	0	0	0	0	0	0	0	0	0	0	0	0	0	0.0227273	0	0	0
Leptospora	0	0	0	0	0	0	0	0	0.0290323	0	0	0	0	0	0	0	0	0	0	0	0	0.000499251	0	0	0	0	0	0	0.0434783	0	0	0	0	0	0	0	0	0	0.00103413	0	0	0	0	0	0	0	0	0	0
Lipomyces	0	0.0379747	0	0.027027	0.0243902	0.0133333	0	0	0.00322581	0	0	0	0	0	0	0	0	0	0	0	0	0	0	0.0172414	0	0.00324675	0	0	0	0	0	0	0	0	0	0	0	0.0135135	0	0.00107604	0.00330852	0.00485437	0.00507614	0.00519211	0	0	0	0	0.00921659
Lycoperdon	0	0	0	0	0	0	0	0	0	0	0	0	0	0	0	0	0	0	0	0	0	0	0.00442478	0	0	0	0	0.278571	0	0	0.00201207	0	0	0	0	0	0	0	0	0	0	0	0.0507614	0	0	0	0	0	0
Lyophyllum	0	0	0	0	0	0	0	0.0214984	0	0	0	0	0	0	0	0	0	0	0	0	0	0	0	0	0	0	0	0	0	0	0	0	0	0	0	0	0	0	0	0	0	0	0	0	0	0	0	0	0
Malassezia	0.561644	0	0	0.297297	0	0.0933333	0.822785	0.067101	0.0903226	0.285714	0.0735294	0.115385	0.838235	0.1875	0.931154	0.920644	0.219585	0	0	0	0	0.0299551	0.123894	0.241379	0.444444	0.314935	0.0967742	0.0196429	0	0	0.00402414	0.0192308	0.117647	0.227273	0.639073	0.181818	0.927273	0.405405	0.896587	0.730273	0.00578991	0.116505	0.0507614	0.00623053	0.610169	0.363636	0.142857	0	0
Mrakia	0	0	0	0	0	0	0	0	0	0	0	0.0576923	0	0	0	0	0	0	0	0	0	0.000499251	0	0	0	0	0	0	0	0	0	0	0	0	0	0	0	0	0	0	0.655087	0.00485437	0.0101523	0.00103842	0	0	0	0	0
Mrakiella	0	0	0	0	0	0	0	0	0	0	0	0	0	0	0	0	0	0	0	0	0	0	0	0	0	0	0	0	0	0	0	0	0	0	0.00165563	0	0	0	0	0.00071736	0.00496278	0	0	0	0	0	0	0	0
Mucor	0	0	0	0	0	0	0	0	0	0	0	0	0	0	0	0	0	0	0	0	0	0.0269596	0	0	0	0	0	0	0	0	0	0	0	0	0	0	0	0	0	0	0	0	0	0	0	0	0	0	0
Neofusicoccum	0	0	0	0	0	0	0	0	0	0	0	0	0	0	0	0	0	0	0	0	0	0.000499251	0	0	0	0	0	0.00892857	0	0	0	0	0	0	0	0	0	0	0	0.00071736	0	0	0.00507614	0	0	0	0	0	0
Ochrolechia	0	0	0	0	0	0	0	0.000651466	0	0	0	0.0192308	0	0	0	0.000198886	0	0	0	0	0	0.001997	0.00442478	0	0	0	0	0.00535714	0	0	0	0	0	0	0.00165563	0	0	0	0	0.00035868	0.00413565	0	0	0	0	0	0	0	0
Oidiodendron	0	0	0	0	0	0	0	0	0	0	0	0	0	0	0	0	0	0	0	0	0	0.00149775	0	0	0	0	0	0	0	0	0	0	0	0	0	0	0	0	0	0	0	0	0	0	0	0	0	0	0
Ophiognomonia	0	0	0	0	0	0	0	0.0019544	0	0	0	0	0	0	0	0	0	0	0	0	0	0	0	0	0	0	0	0	0	0	0	0	0	0	0	0	0	0	0	0.00035868	0	0	0	0	0	0	0	0	0
Ophiostoma	0	0	0	0	0	0	0	0	0	0	0	0	0	0	0	0	0	0	0	0	0	0.000998502	0	0	0	0.00324675	0	0.00535714	0	0	0	0	0	0	0	0	0	0	0	0.00035868	0	0	0	0	0	0.0227273	0	0	0
Paratritirachium	0.0821918	0	0	0	0.0243902	0	0	0.0690554	0	0	0	0.0192308	0	0	0.000384615	0.000795545	0.0296736	0	0	0	0	0.0214678	0.0132743	0	0	0	0	0	0	0.0208333	0.0140845	0.0192308	0.0294118	0	0	0	0.00909091	0	0.00310238	0.0272597	0.00165426	0.00485437	0	0.00311526	0	0	0	0	0
Passalora	0	0	0	0	0	0	0	0	0	0	0	0	0	0	0	0	0	0	0	0	0	0	0	0	0	0	0	0	0	0	0	0	0	0	0	0	0	0	0	0	0	0	0	0	0	0	0	0	0
Penicillium	0	0.0632911	0	0	0	0.0266667	0	0.0104235	0.0387097	0	0	0	0	0	0.000769231	0.000795545	0.00890208	0	0	0	0	0.0279581	0	0.0172414	0.0555556	0.00324675	0	0.0642857	0	0	0.0462777	0.0192308	0	0	0	0	0	0.027027	0.00310238	0.00322812	0.00082713	0.0533981	0.00507614	0	0	0	0.0238095	0.04	0.101382
Peniophora	0	0	0	0	0	0	0	0.00260586	0.00645161	0	0	0	0	0	0	0	0	0	0	0	0	0	0	0.0172414	0	0	0	0	0	0	0.291751	0	0	0	0	0	0	0	0	0	0	0	0	0	0	0	0	0	0
Peniophorella	0	0	0	0	0	0.0133333	0	0.00260586	0	0	0	0	0	0	0	0	0	0	0	0	0	0	0	0	0	0	0	0	0	0	0.00402414	0	0.0294118	0	0.00165563	0	0	0.0135135	0.00103413	0	0	0	0.0101523	0	0	0	0	0	0
Peziza	0	0	0	0	0	0	0	0.000651466	0	0	0	0	0	0	0	0	0	0	0	0	0	0.000499251	0	0	0	0	0	0	0	0	0	0	0	0	0.00165563	0.030303	0	0	0	0.00035868	0	0	0	0.00623053	0	0	0	0	0
Phaeobotryon	0	0	0	0	0	0	0	0	0.00645161	0	0	0	0	0	0	0	0	0	0	0	0	0	0	0	0	0	0	0	0	0	0	0	0	0	0	0	0	0	0.0041365	0	0	0	0	0	0	0	0	0	0.0184332
Phaeococcomyces	0	0	0	0	0	0	0	0	0.00322581	0	0	0	0	0	0	0	0	0	0	0	0	0.0284573	0	0	0	0.025974	0	0.00178571	0	0	0	0	0	0	0.00662252	0	0	0	0	0.00071736	0	0	0	0	0	0	0	0	0
Phaeosphaeria	0	0	0	0	0	0	0	0.000651466	0	0	0	0	0	0	0	0	0	0	0	0	0	0.00349476	0	0	0	0	0	0	0	0	0	0	0	0	0	0	0	0	0.00103413	0.00035868	0	0.00485437	0	0	0	0	0	0	0
Phaeotheca	0	0	0	0	0	0	0	0	0.00322581	0	0.0147059	0	0.00490196	0	0	0.000198886	0.00890208	0	0	0	0	0.00299551	0.00442478	0	0	0	0	0.00178571	0	0	0	0	0	0	0	0	0	0	0.00310238	0	0	0	0	0.00103842	0.0169492	0.0227273	0	0	0
Phellinus	0	0	0	0	0	0	0	0.000651466	0	0	0	0	0	0	0	0	0.00593472	0	0	0	0	0.00649026	0	0	0	0	0	0	0	0	0.0140845	0	0	0	0	0	0	0	0	0	0	0	0	0	0	0.0227273	0	0	0
Phialocephala	0	0	0	0	0	0	0	0.0110749	0	0	0	0	0	0	0	0	0.00296736	0	0	0	0	0	0	0	0	0	0	0	0	0	0	0	0	0	0	0	0	0	0	0	0	0	0	0	0	0	0	0	0
Phlebia	0	0	0	0	0	0	0	0.00390879	0	0	0	0	0	0	0	0	0.00296736	0	0	0	0	0	0.00442478	0	0	0	0	0	0	0	0	0	0	0	0	0	0	0	0	0	0	0	0	0	0	0	0	0	0
Phoma	0	0	0	0	0	0	0	0.00260586	0	0	0	0	0	0	0	0	0	0	0	0	0	0.00649026	0.00884956	0	0	0	0	0.00892857	0.0434783	0	0	0	0	0	0.00165563	0	0	0	0.00103413	0.00609756	0.00413565	0	0	0	0	0	0	0	0
Polyporus	0	0	0	0	0	0	0	0	0	0	0	0	0	0	0	0	0	0	0	0	0	0.000998502	0	0	0	0	0	0	0	0	0	0	0	0	0	0	0	0	0	0.00035868	0.00082713	0	0.0203046	0	0	0	0	0	0
Powellomyces	0	0	0	0	0	0	0	0	0	0	0	0	0	0	0	0	0.00296736	0	0	0	0	0	0	0	0	0	0	0	0	0	0	0	0	0	0	0	0	0	0	0.00035868	0	0	0	0	0	0	0	0	0
Pringsheimia	0	0	0	0	0	0	0	0.000651466	0	0	0	0	0	0	0	0	0	0	0	0	0	0	0	0	0	0	0	0	0	0	0	0	0	0	0.00331126	0	0	0	0	0	0	0	0	0	0	0	0	0	0
Psathyrella	0	0	0	0	0	0	0	0	0	0	0	0	0	0	0	0	0.00296736	0	0	0	0	0	0	0	0	0	0	0	0	0	0	0	0	0	0	0	0	0	0	0	0	0	0	0	0	0	0	0	0
Pseudochaete	0	0	0	0	0	0	0	0	0	0	0	0	0	0	0	0	0	0	0	0	0	0	0	0	0	0	0	0	0	0	0	0	0	0	0	0	0	0	0	0	0	0	0	0	0	0	0	0	0
Pseudogymnoascus	0	0	0	0	0	0	0	0.0019544	0	0	0	0	0	0	0	0.00178998	0	0	0	0	0	0.110834	0	0	0	0	0	0	0	0	0	0	0	0	0	0	0	0	0	0	0	0	0	0	0	0	0	0	0
Pycnoporus	0	0	0	0	0	0	0	0	0	0	0	0	0	0	0	0	0	0	0	0	0	0	0	0	0	0	0	0	0	0	0	0	0	0	0	0	0	0	0	0	0	0	0	0	0	0	0	0	0
Pyrenochaeta	0	0	0	0	0	0.0133333	0	0	0	0	0	0	0	0	0	0	0	0	0	0	0	0.000499251	0	0	0	0	0	0	0	0	0	0	0	0	0.00165563	0	0	0	0	0	0	0	0	0	0	0	0	0	0
Pyrenochaetopsis	0	0	0	0	0	0	0	0	0	0	0	0.134615	0	0	0	0	0	0	0	0	0	0.000998502	0	0	0	0	0	0	0	0	0	0	0	0	0.00496689	0	0	0	0	0.00286944	0	0	0	0	0	0.0227273	0	0	0
Redeckera	0	0	0	0	0	0	0	0.00390879	0	0	0	0	0	0	0	0	0	0	0	0	0	0	0	0	0	0.00324675	0	0.0178571	0	0	0	0	0	0	0	0	0	0	0	0	0	0	0.00507614	0	0	0	0	0.0133333	0
Rhinocladiella	0	0	0	0	0	0	0	0	0	0	0	0	0	0	0	0	0.121662	0	0	0	0	0.000998502	0.00442478	0	0	0	0	0	0	0	0	0	0	0	0	0	0	0	0	0	0	0	0	0	0	0	0	0	0
Rhizomucor	0	0	0	0	0	0	0	0	0	0	0	0	0	0	0	0	0	0	0	0	0	0.000499251	0.00442478	0	0	0	0	0	0	0	0.0663984	0	0	0	0	0	0	0	0	0	0	0	0	0.00623053	0	0	0	0	0
Rhizophydium	0	0	0	0	0	0	0	0	0.00967742	0	0	0.0384615	0	0	0	0	0	0	0	0	0	0	0	0	0	0.00649351	0	0	0	0	0	0	0	0	0	0	0	0	0	0	0	0	0.0203046	0	0	0	0	0	0
Rhodosporidium	0	0	0	0	0	0	0	0	0	0	0	0	0	0	0	0.000198886	0	0	0	0	0	0.000998502	0.00884956	0	0	0	0	0	0	0	0.00402414	0	0	0	0	0	0	0	0	0.00071736	0.00082713	0	0	0	0	0	0	0	0
Rhodotorula	0	0	0	0	0	0.0133333	0	0.00260586	0.00645161	0	0	0	0	0	0	0.000994431	0	0	0	0	0	0.001997	0	0	0	0	0	0.00357143	0	0	0.00402414	0	0	0	0	0	0	0	0.00103413	0.00071736	0	0.00970874	0.00507614	0	0	0	0	0	0
Saccharomyces	0	0	0	0	0	0	0	0.00260586	0.0225806	0	0	0	0	0	0.000384615	0	0	0	0.166667	0	0	0	0.00442478	0	0	0	0	0.00535714	0	0	0.056338	0	0	0	0	0	0	0	0	0	0.00165426	0	0	0	0	0	0	0	0
Sarcinomyces	0	0	0	0	0	0	0	0.00260586	0	0	0	0	0	0	0	0	0	0	0	0	0	0	0	0	0	0	0	0	0	0	0	0	0	0	0.0165563	0	0	0	0	0	0	0	0	0	0	0	0	0	0
Schizophyllum	0	0	0	0	0	0	0	0.00912052	0	0	0	0	0	0	0.00115385	0	0	0	0	0	0	0	0.039823	0	0	0	0	0	0	0	0.00402414	0	0	0	0	0	0	0	0	0	0	0	0	0	0	0	0	0	0
Schizopora	0	0	0	0	0	0	0	0.00260586	0	0	0.0294118	0	0	0	0	0	0	0	0	0	0	0	0	0	0	0	0	0	0	0	0	0	0	0	0	0	0	0	0.00103413	0	0.00496278	0	0	0	0	0	0	0	0
Sclerococcum	0	0	0	0	0	0	0	0.00716612	0	0	0	0	0	0	0	0	0.00593472	0	0	0	0	0.0339491	0	0	0	0	0	0	0	0	0	0	0	0	0	0	0	0	0	0.00143472	0	0	0.0253807	0	0.0847458	0	0	0	0
Scleroderma	0.00684932	0	0	0	0	0	0	0.0019544	0	0	0	0	0	0	0.000384615	0	0	0.166667	0	0.00242131	0	0.000998502	0	0	0	0	0.016129	0	0	0	0.00201207	0	0	0	0	0	0	0	0	0.00035868	0	0.00485437	0	0.00103842	0	0.0227273	0	0	0
Sclerophora	0	0	0	0	0	0.0133333	0	0.00130293	0.00322581	0	0	0	0	0	0	0	0	0	0	0.00242131	0	0	0	0	0	0.00324675	0	0.00178571	0	0.0208333	0	0	0	0.0454545	0	0	0	0	0	0.00035868	0.00082713	0	0	0.00934579	0	0	0	0	0
Sclerotinia	0	0	0	0	0	0	0	0	0	0	0	0	0	0	0	0.00656325	0	0	0	0	0	0.001997	0	0	0	0.00324675	0	0	0	0	0	0	0	0	0	0	0	0	0	0	0	0	0	0	0	0	0	0	0
Selenophoma	0	0	0	0	0	0	0	0.00260586	0.00645161	0	0	0	0	0	0.000384615	0	0	0	0	0	0	0.0224663	0.00442478	0	0	0	0	0.00178571	0	0	0	0	0	0	0.00165563	0	0	0	0	0.0017934	0.00248139	0	0	0	0	0	0	0	0
Sistotremastrum	0	0	0	0	0	0	0	0	0	0	0	0.0192308	0	0	0	0	0	0	0	0	0	0	0	0	0	0	0	0	0	0	0	0	0	0	0	0.272727	0	0	0	0	0.00165426	0	0	0	0	0	0	0	0
Sporobolomyces	0	0	0	0	0	0	0	0.000651466	0	0	0	0	0	0	0	0	0	0	0	0	0	0.001997	0.00442478	0	0	0	0	0.0178571	0	0	0	0	0	0	0.00331126	0	0	0	0.00103413	0	0	0	0	0	0	0	0	0	0
Stereum	0	0	0	0	0	0	0	0	0.00322581	0	0	0	0	0	0	0.00417661	0	0	0	0	0	0	0.0176991	0	0	0	0	0	0	0	0	0	0	0	0	0	0	0	0	0	0	0	0.0558376	0	0	0	0.0714286	0	0
Sterigmatomyces	0	0	0	0	0.0487805	0	0.0126582	0.00912052	0	0	0	0	0	0	0	0	0	0	0	0	0.454545	0.000499251	0.0221239	0	0	0	0	0	0	0	0	0	0	0	0	0	0	0	0	0	0	0	0	0	0	0	0	0	0
Talaromyces	0	0	0	0	0	0	0	0.00325733	0	0	0	0	0	0	0	0	0	0	0	0	0	0	0	0	0	0.00974026	0	0	0	0	0	0	0	0	0	0	0	0	0	0	0	0.00485437	0	0	0	0	0	0	0
Taphrina	0	0	0	0	0	0	0	0.0169381	0	0	0	0	0	0	0	0	0.00296736	0	0	0	0	0.000499251	0	0	0	0.0194805	0	0	0.0434783	0.0416667	0	0	0	0	0	0	0	0	0	0	0	0	0	0	0	0	0	0	0
Tarzetta	0	0	0	0	0	0	0	0	0	0	0	0	0	0	0.000384615	0	0	0	0	0	0	0	0.0132743	0.0172414	0	0	0	0	0	0.0208333	0	0	0	0	0	0	0	0	0	0	0	0.00485437	0	0	0	0	0	0	0
Teratosphaeria	0	0	0	0	0	0	0	0.000651466	0	0	0	0	0	0	0	0	0	0	0	0	0	0	0	0	0	0.00324675	0	0	0	0	0	0	0	0	0	0	0	0	0	0	0	0	0	0	0	0	0	0	0
Tilletiopsis	0	0	0	0	0	0	0.0126582	0	0	0	0	0	0	0	0.00115385	0	0	0.5	0	0	0.0909091	0.000499251	0.0132743	0.0172414	0	0	0	0	0	0.0208333	0	0.0192308	0	0	0	0	0	0	0	0	0	0.00485437	0	0	0	0	0	0	0
Toxicocladosporium	0	0	0	0	0	0	0	0.028013	0	0.142857	0	0	0.0490196	0	0	0	0	0	0	0	0	0.000998502	0.0176991	0	0	0.194805	0	0	0	0	0	0	0	0	0	0	0	0.027027	0	0	0	0.00485437	0	0.00103842	0	0	0	0	0
Trametes	0	0	0	0	0	0	0	0.000651466	0	0.285714	0	0	0	0	0.00115385	0.00397772	0	0	0	0	0	0.000998502	0.0309735	0.0172414	0	0.0584416	0	0	0.0869565	0.0208333	0	0	0	0	0	0	0	0	0	0	0	0	0.0253807	0	0	0	0	0	0
Trichosporon	0	0.0253165	0	0.027027	0	0	0	0	0	0	0	0.0384615	0.00490196	0	0	0	0.00593472	0	0	0	0	0.000998502	0	0.0172414	0	0	0.016129	0	0	0	0	0	0.117647	0	0.00331126	0	0	0	0.00103413	0	0.00082713	0.00970874	0	0	0.0169492	0	0.047619	0.0133333	0
Trimmatostroma	0	0	0	0	0	0	0	0	0	0	0	0	0	0	0	0	0	0	0	0	0	0	0	0	0	0	0	0	0	0	0	0	0	0	0	0	0	0	0	0	0	0	0	0	0	0	0	0	0
Typhula	0	0	0	0	0	0	0	0	0	0	0	0	0	0	0	0	0	0	0	0	0	0	0	0	0	0	0	0	0	0	0	0	0	0	0	0	0	0	0	0	0	0.0631068	0	0	0	0	0	0.0133333	0
Wallemia	0	0	0	0	0	0	0	0.00260586	0	0	0	0	0.00980392	0	0	0.000198886	0	0	0	0	0.181818	0	0	0	0	0	0.193548	0	0	0	0	0	0	0.227273	0	0	0	0	0	0	0	0.00485437	0	0.00103842	0	0	0	0	0.00460829
Wolfiporia	0	0	0	0	0	0	0	0	0	0	0	0	0	0	0	0	0	0	0	0	0	0	0	0	0	0	0	0	0	0	0	0	0	0	0	0	0	0	0	0	0	0	0	0	0	0	0	0	0
Xerocomellus	0	0	0	0.027027	0.0243902	0	0	0	0	0	0	0	0.00490196	0	0	0	0	0	0	0	0	0	0	0	0	0	0	0.00357143	0	0	0	0	0	0	0	0	0	0	0	0	0	0.0145631	0	0.00207684	0	0	0	0	0
Xylaria	0	0.0253165	0	0.0540541	0.0243902	0.0266667	0.0126582	0.00130293	0	0	0	0.0192308	0.00490196	0	0	0	0	0	0.333333	0	0	0.001997	0.0309735	0.0172414	0.111111	0	0	0.00357143	0.130435	0	0	0	0	0	0	0	0	0.0135135	0	0.00035868	0	0.00485437	0	0	0	0.0454545	0	0	0
Xylodon	0	0	0	0	0	0	0	0	0	0	0	0	0	0	0	0	0	0	0	0	0	0	0	0	0	0.0162338	0	0	0	0	0	0	0	0	0	0	0	0	0	0	0	0	0	0	0	0	0	0	0
Zasmidium	0	0	0	0	0	0	0	0.000651466	0	0	0	0	0	0	0	0	0	0	0	0	0	0	0.00442478	0	0	0.00649351	0	0	0	0	0	0	0	0	0	0	0	0	0	0	0	0	0	0	0	0	0	0	0
Zymoseptoria	0	0	0	0	0	0	0	0.00716612	0	0	0	0	0	0	0	0	0	0	0	0	0	0	0.0176991	0	0	0.00649351	0	0	0	0	0	0	0	0	0	0	0	0	0	0	0	0	0	0.00103842	0	0	0	0	0
[truncated: 43 more columns]
